# Supplementary material for: Complete genome sequence of Nguyenibacter sp. L1, a phosphate solubilizing bacterium isolated from Lespedeza bicolor rhizosphere
Source: Front Microbiol. 2023 Dec 11;14:1257442. doi: 10.3389/fmicb.2023.1257442 (PMC10752598; doi:10.3389/fmicb.2023.1257442)
Supplement: Supplementary file 1 [file Table_1.XLSX]

## Sheet: Table S1
Table S1 The total genes ontology (GO) functional annotation
GeneID	GO	GOslim	Fasta	Protein
chr_1	GO:0006260;GO:0008152;GO:1901360;GO:0046483;GO:0006807;GO:1901576;GO:0044249;GO:0034641;GO:0006139;GO:0009987;GO:0006725;GO:0071704;GO:0009058;GO:0044238;GO:0044237;GO:0044260;GO:0034645;GO:0043170;GO:0090304;GO:0009059;GO:0006259;GO:0080090;GO:0019222;GO:0051052;GO:0060255;GO:0006275;GO:0050789;GO:0065007;GO:0009889;GO:0050794;GO:0010556;GO:0031326;GO:0031323;GO:2000112;GO:0019219;GO:0051171;GO:…	GO:0003674;GO:0003677;GO:0005575;GO:0005622;GO:0005623;GO:0005737;GO:0008150;GO:0009058;GO:0034641;GO:0043167	ATGTCGGGCGAACTGAGTGGATATGATGCCGTCGCGGAAGCCCGATCGGCCCGGAACGTTCTCGATATCCATTGGTCGCGAATCTGTACCCGGCTGCAGGCCGAGGTCGGCGAGGTCGAGTACCGGACCTGGCTGAAACAGATCACCATCGGTCCGCTCGACGGCGACGAAATCGTCCTCAACCTGCCCACGCGCTTCCTGCGCGACTGGGTGCGCAGCCAGTACGGCGACCGGCTGACCACATTGTGGAACGCCGAATTGCCGGCGATCCGCCGGGTCGAACTGCAGGTCGGCCGTGCCGGCGACGGCGCGGCGGCCGGCGGTGCGGCGGTCGATGGCGCCGCTGCCGACGGCGTGTCAGGCAGGGCATCCACGCCGGCATCCGCGCCGTCCATCGTC…	MSGELSGYDAVAEARSARNVLDIHWSRICTRLQAEVGEVEYRTWLKQITIGPLDGDEIVLNLPTRFLRDWVRSQYGDRLTTLWNAELPAIRRVELQVGRAGDGAAAGGAAVDGAAADGVSGRASTPASAPSIVPPVEDRSAESRNDLAAPLDPRFTFDSFIVGKPNEFAYACARRVAERPSSPGFNPLFLYGGVGLGKTHLMHAIGSELMRGGAVSVAYMSAEKFMYRFIAAIRSQSTMEFKEQLRSVDVLMIDDLQFLIGKDNTQEEFFHTFNALVDAGRQIVVSADKSPSDLSGLEDRLRTRLGCGMVADIHATTFELRISILEAKAAASGVAVPAKVLEFLAHKITSNVRELEGALNRLIAHANLFGRSVTLEATQDVLHDILKAHDRRVTIEEIQ…
chr_2	GO:0009987;GO:1901360;GO:0046483;GO:0006807;GO:0008152;GO:0034641;GO:0006139;GO:0006725;GO:0043170;GO:0090304;GO:0044237;GO:0071704;GO:0044238;GO:0006260;GO:1901576;GO:0044260;GO:0044249;GO:0034645;GO:0009058;GO:0009059;GO:0006259;GO:0090305;GO:0003824;GO:0034061;GO:0005488;GO:0003676;GO:0003677;GO:1901363;GO:0008408;GO:0004527;GO:0003887;GO:0016740;GO:0016787;GO:0016788;GO:0016779;GO:0004518;GO:…	GO:0003674;GO:0003677;GO:0005575;GO:0005622;GO:0005623;GO:0005737;GO:0008150;GO:0009058;GO:0016779;GO:0034641;GO:0043234	ATGAAGCTGAAGGCTGACCGCGCGACATTGCTCAAGGCCCTGGCCCATATCCAGAGCGTCGCCGAGAAGCGGAACACGATTCCGATCCTGGCCAACGTCCTGATCAATGTTGCCGACGGTCGCCTGACCCTGACCGCCACCGACATGGAAATCGCGGTGGTCGAGGAAATCGGCGCCGAGACCACGCGCAACGGCGCCGTCACCGCGCCGGCCGCGGTGTTGTACGAGATCGTGCGCAAGCTGCCCGACGGGGTCGCGATCGAACTGGACCATGCCGGCGGCGACGCGCCGCTGGCGCTGCGGGCCGGGCGCTACGCCACCAGCCTGAACGTGCTGGATGTCGACGATTTCCCCTCGATGATGGCGGGCGCCCTGCCGCATCGCTTCAACGTGCCGGCC…	MKLKADRATLLKALAHIQSVAEKRNTIPILANVLINVADGRLTLTATDMEIAVVEEIGAETTRNGAVTAPAAVLYEIVRKLPDGVAIELDHAGGDAPLALRAGRYATSLNVLDVDDFPSMMAGALPHRFNVPAALLRGLIDRTRFAISTEETRYYLNGIYLHVAAGDDGPMLRAVATDGHRLARVETEVPPGAEDIPGVIVPRKTVAELRKLLDEGSEDVAIGLSDTRIQFTVGTVTLTSKLIDGTFPEYDRVIPRGNDKILRVGKRDFSDAVARVAAISQERSRPVKLSLGHNLLTLSAVSPDQGTAKEELDDNSVTYDAAPLEIGFQARYLNDITDQIDRDVEFAFSDSSAPTIVRDVGSPSALYVLMPMRV
chr_3	GO:0044699;GO:0051716;GO:0009987;GO:0044763;GO:0050896;GO:0006950;GO:0033554;GO:0090304;GO:0034641;GO:0006807;GO:0006139;GO:0044260;GO:0071704;GO:1901360;GO:0006281;GO:0006725;GO:0006974;GO:0008152;GO:0046483;GO:0044238;GO:0044237;GO:0043170;GO:0006259;GO:0034645;GO:0044249;GO:1901576;GO:0009058;GO:0009059;GO:0009991;GO:0009432;GO:0006260;GO:0071496;GO:0007154;GO:0031668;GO:0009605;GO:0005488;GO:…	GO:0003674;GO:0003677;GO:0005575;GO:0005622;GO:0005623;GO:0005737;GO:0006950;GO:0008150;GO:0009058;GO:0034641;GO:0043167	ATGGCCCGTCTGGACCGGCTGGCCCTGACCGATTTCAGGAATTACCGGCATCTCGCCTGGCGGCCGGACTCGCCCGTCACGGTCGTGGCGGGCGAGAACGGCAGCGGCAAGACCAACCTGCTCGAAGCCCTGTCGCTCCTGGTCCCGGGGCGCGGGCTGCGCGGGGCGCGCGGGTCCGAACTGGCGCGTCACGGCGCGGCCTTGTGGGGCGTCGCCGCCCGTTTCGCGGCGCCTGGCGGTGCGCTGTCCGACATCGCGACCGGCAGTGACCCCGCGCGGCCCGAACGCCGGGCCTTCCGCCGCGACGGCCAGGCCCTGCGCAATCGCGCCGCCCTGGCCGACGACCTTGCCGCGGTCTGGCTGACCCCGCAGATGGACCGCCTGTTCCAGGACGGGCTG…	MARLDRLALTDFRNYRHLAWRPDSPVTVVAGENGSGKTNLLEALSLLVPGRGLRGARGSELARHGAALWGVAARFAAPGGALSDIATGSDPARPERRAFRRDGQALRNRAALADDLAAVWLTPQMDRLFQDGLPGRRRFLDRLVLALEPGHARQLAAHDQAMAQRNRLLAGGRADTAWLNALEDSMARHAVAASAARLALVAQMNHDALPAPDAFPAARIDILCPIADRLRGHPALAVEDWLRGRLAAERGADAARGGAGAGAHRADMALSDRATGRPAAQASTGQQKALLLGVVLAHAALIAGMRGEAPMILLDEPLVHLDERRRAALLDRVAGFATTVLMTGTDAAHFAPLRGKAGFVSVQDGAIRPSDAIRPPDAGSHDAKPV
chr_4	GO:0009987;GO:1901360;GO:0046483;GO:0006807;GO:0008152;GO:0034641;GO:0006139;GO:0006725;GO:0071704;GO:0044238;GO:0044237;GO:0046434;GO:0009166;GO:0009167;GO:0009164;GO:0044281;GO:0009161;GO:0046130;GO:0009169;GO:0044710;GO:0009199;GO:0042454;GO:0009207;GO:0009205;GO:0009203;GO:0046034;GO:0046128;GO:1901564;GO:1901565;GO:0009128;GO:0006163;GO:0019637;GO:0009141;GO:0009143;GO:0009144;GO:0009146;GO:…	GO:0003674;GO:0003677;GO:0005575;GO:0005622;GO:0005623;GO:0005737;GO:0008150;GO:0009056;GO:0009058;GO:0016853;GO:0034641;GO:0043167;GO:0043226;GO:0044281	ATGATCGCCTTCTTCGATCCCGTTCCCAGCCTGGAGCCTCTGCCCGGTATGTCCGATCAATCCAATCCCGTTCACAAATCCGATATGGACATGGCCGGGATCTCATCCGACGATTCGGACTATGACGCCGCTTCGATTTCGGTCCTGAAGGGACTGGACGCCGTCCGCAAGCGGCCGGGCATGTATATCGGCGACACCGATGACGGCTCGGGCCTGCACCATATGGCGTTCGAGATCATCGACAACGCGGTCGACGAGGCCCAGGCCGGCTTCGCCACCGGCTGCACCGTCACGCTGAACGGCGACGGCAGCGTGACGGTGCGCGACAACGGCCGCGGCATCCCGACCGACATGCACATCGAAGAAGGCGTCAGCGCCGCCGAAGTGGTGCTGACCAAG…	MIAFFDPVPSLEPLPGMSDQSNPVHKSDMDMAGISSDDSDYDAASISVLKGLDAVRKRPGMYIGDTDDGSGLHHMAFEIIDNAVDEAQAGFATGCTVTLNGDGSVTVRDNGRGIPTDMHIEEGVSAAEVVLTKLHAGGKFNQNSYKVSGGLHGVGAAVVNALSEWMEVRIWRGGQEHMIRFRHGEREAPLAIIGPSDEPRGTQVTFRPSAATFTRTEFDFAILERRMRELAFLNSGLRIELRDERHTPVREEIFHYEGGLSAFVEWLDRGKTSIVDPPITGSLQNDDNGIKVEFALTWNDSFHETMLCFTNNIPQRDGGAHLAGFRQALTRVVGKYAESNSSKKDSQALVGEDMREGMTAVLSVKVPDPKFSSQTKDKLVSSEVQPVVHAAAADMIAHW…
chr_5	-	-	TTGTACCGTCCGCTACGCAAGCTGGCCGCGCTGGGGGCGGCTGTCGGCCTGTCGCTCCTGCCGTGCGCCCCCGCTCTGACAATATCCGTTTTAACAGCCCCCGCTCTGGCAGCCGATCCTCCGCCGCAGATCGACCATGTCTATGGCGTCTATGTGCATGGGTTTCAGGCACTGACCATCAACGCACGCTATGCCGTCACCAATGACGGCTACGCGGTGCGCTCGACGATCCGCAGCGGCGGATTCCTGAGCATGCTGCTGCGGATGAACTTCACGTCGCAGGCCACCGGACGGTTCGTCCCCGACGGCGTGCAGCCGCTCAGCTATGAAAGTTCGGGCTATACGCGCGGCGCAGATCGGCATGTCGTGCTGGATTACAGCGACGGCCGCACCCGGATC…	LYRPLRKLAALGAAVGLSLLPCAPALTISVLTAPALAADPPPQIDHVYGVYVHGFQALTINARYAVTNDGYAVRSTIRSGGFLSMLLRMNFTSQATGRFVPDGVQPLSYESSGYTRGADRHVVLDYSDGRTRIALQTPPEPSRNPIPADDLAPAVDSLSALMRLQRAVRVHHACDGSATVFDGARLLHMESHTIGQQDLSEDDRQPYHGMALRCDFTDLQIAGFRKSDGPESPARKPVIGSVWFQDVPGDGLTAVRIVMEHPRLGHMVVVLLPTTA
chr_6	GO:0008152;GO:0009987;GO:0044237;GO:0016311;GO:0006796;GO:0006793;GO:0071704;GO:0005975;GO:0019752;GO:0044249;GO:0044281;GO:0044283;GO:0072330;GO:1901576;GO:0044710;GO:0044711;GO:0046165;GO:0009441;GO:0032787;GO:0009058;GO:0043436;GO:0034308;GO:0034309;GO:0006082;GO:0046394;GO:0046295;GO:0016053;GO:0006066;GO:1901617;GO:1901615;GO:0044238;GO:0015977;GO:0044723;GO:0019685;GO:0015979;GO:0019253;GO:…	GO:0003674;GO:0005975;GO:0008150;GO:0009058;GO:0015979;GO:0016791;GO:0043167;GO:0044281	ATGTCCGGCAGCCCGCCACCCCGACTCGTCGTCTTCGACATGGACGGCACCCTGCTGGACAGCCTGCCGGACCTGGCGGCGAGCGCCGACCGGCTGCTGAAATCCTATGGCCTGGCGGGAATCGCACCCGAGGCGGTGCGCGCGATGATCGGCGACGGCGTGGCCGCGCTGGTGCGCCGCCTGCTGGCCGATGCCGGGGACGATGCGAAGGGCATCGACATGCACGAGGCGACGGCGCGCTATCTGGCCGACTACACGCCTCGCGCGGTGGAATTGTCCCGCCCCTTCCCCGGCACCCTTCATGCACTGGAGCAATTGCGCGCGGCCGGGTGGCGGATGGCGGTCTGCACCAACAAGCCGGTGGCGGCCGCCCGGCGGATCGTCGCCGCGCTGGACCTG…	MSGSPPPRLVVFDMDGTLLDSLPDLAASADRLLKSYGLAGIAPEAVRAMIGDGVAALVRRLLADAGDDAKGIDMHEATARYLADYTPRAVELSRPFPGTLHALEQLRAAGWRMAVCTNKPVAAARRIVAALDLEDWFDAIGGGDSFPVRKPDPAHLLGTIGLAGGQAARAIMVGDHHNDVLAAEGAAVRSVFARWGYGRPEMEAGATVGADSMAELPHIAARLLPQ
chr_7	GO:0008152;GO:0044710;GO:0044249;GO:0006807;GO:1901576;GO:0009987;GO:1901137;GO:1901135;GO:0071704;GO:0009058;GO:0044238;GO:0044237;GO:0071840;GO:0016043;GO:0044085;GO:0016051;GO:0006629;GO:0044723;GO:0044763;GO:0044699;GO:0044255;GO:0008610;GO:0005975;GO:0048869;GO:1901564;GO:1901566;GO:0070589;GO:0030203;GO:0009252;GO:0009273;GO:0033692;GO:0044038;GO:0044264;GO:0044262;GO:0000902;GO:0044260;GO:…	GO:0000902;GO:0003674;GO:0005575;GO:0005622;GO:0005623;GO:0005737;GO:0005975;GO:0006629;GO:0008150;GO:0009058;GO:0016746;GO:0016779;GO:0034641;GO:0043167;GO:0044281;GO:0048856;GO:0071554	ATGTCACCTGCCCGCTACCCGCAGGTCATGACCGACTCCGCTCCCGCCGCCGCCCCGCCTCCGGCCGCCCATCGTCCCGCAACGGCCGTCATCCTGGCGGCCGGGCTGGGAACACGCATGAAATCCGACTGGCCGAAAGTCATGCATCCGCTCGCCGGCCGGCCGATGCTGCGCTACCTGATCGACAATGCGGCGCAGGTGTTCGACCGAATCGTCGTCGTGATCGGCCCGGGGATGGAGCAGGTCGCGGCCCTGGCCGCCCCGCACGCCACAGTCATCCAGCATGACCGGCTGGGCACGGCCCACGCCGCGCTGCAGGCCGCCGACCTGTTCGGCACGGGCGACGTCGCGGTGCTGTACGGCGACAATCCGCTGATCACCGCCGACAGCATGCGCCGC…	MSPARYPQVMTDSAPAAAPPPAAHRPATAVILAAGLGTRMKSDWPKVMHPLAGRPMLRYLIDNAAQVFDRIVVVIGPGMEQVAALAAPHATVIQHDRLGTAHAALQAADLFGTGDVAVLYGDNPLITADSMRRLLACRRQDGAGLALMALRPADPGRYGRVVTDDGTDGGLVQRIVEWADASDAERAVTLCNAGVLCAGAETFRGWLRAVRNDNAKGEYYLGDVVAMAVADGRQVRAVVAPEDELRGINSRAELALAEASVQRRLRHAAMAAGVTLVAPDTVFLAADTVLEPDVVVQPHVVFGPGVTVRRGVEIRAFSHLEGCVVEPDAVIGPYARLRPGAEIGTGAHVGNFVEIKAASLGAGAKANHLTYLGDAAIGAGTNVGAGTVTCNYDGVFKHR…
chr_8	GO:0008152;GO:0071704;GO:0044238;GO:1901576;GO:0009058;GO:0005975;GO:0044723;GO:0016051;GO:0006807;GO:0044281;GO:0044710;GO:0009987;GO:0044237;GO:0019752;GO:0043436;GO:0009064;GO:0006520;GO:0006541;GO:1901605;GO:1901564;GO:0006082;GO:0070548;GO:0003824;GO:0004360;GO:0008483;GO:0016740;GO:0016769;GO:0030246;GO:0005488;GO:0044464;GO:0005623;GO:0005737;GO:0005622;GO:0044424	GO:0003674;GO:0005575;GO:0005622;GO:0005623;GO:0005737;GO:0005975;GO:0008150;GO:0009058;GO:0044281	ATGTGCGGGATCGTCGGCGTCGTCGGCAGCAGCCAGGCTGCCCCGGTCATTTTCGACGCGCTGCGTCGGCTGGAATATCGCGGCTACGATTCCGCCGGGATCGCGACCCTGGTCGATGGGCGGATCGAACGCCGCCGCGCGGCGGGCAAGCTGGATCACCTGGCCGCATTGCTGGCCCGCGAACCGCTGGCCGGCGTCACCGGTATCGGCCATACGCGCTGGGCGACCCATGGCGCGCCGACCGAAAACAACGCCCACCCGCACGGCACCGGGCGCGTTTCCGTGGTGCATAACGGCATCATCGAGAATTTTGAGGCCCTGCGGCGCGAACTGGAAGCGGCCGGTCATGTCTTTTCGACCGAAACGGACAGCGAAACCATCGCCCAACTGGTCGATTTC…	MCGIVGVVGSSQAAPVIFDALRRLEYRGYDSAGIATLVDGRIERRRAAGKLDHLAALLAREPLAGVTGIGHTRWATHGAPTENNAHPHGTGRVSVVHNGIIENFEALRRELEAAGHVFSTETDSETIAQLVDFHLARGLSPRDAAFAALGRLEGAYALAMLFAGHDGLVIGARHGAPLAVGFGEQEMFLGSDSLALAPLTRRIAYLDDGDWVVVTRGGAEFFDATGERVERVARTTALIAGSVGKDGYRHYMEKELHEHPVVIGQTLQRLIDPATRRVRLPGLPFDLARVPRAVVTACGSAFYAGMIGRYWLERIAQIPVDIDVASEMRYRDPPLTPGGLGLLISQSGETADTLAALRGMRARGQHILSVLNVEQSTIARESDAVLGTVAGPEISVAST…
chr_9	GO:0044710;GO:0008152;GO:0055114;GO:0016491;GO:0003824;GO:0016641;GO:0016638;GO:0043799;GO:0005488;GO:0000166;GO:1901363;GO:1901265;GO:0043168;GO:0050662;GO:0050660;GO:0043167;GO:0036094;GO:0048037;GO:0097159	GO:0003674;GO:0008150;GO:0016491;GO:0043167	ATGGAACAGGGCGAATCCGGCAGGGGATTGCGGGTTCTGGTTCGTGGCGGCGGGGTGGCGGGCCTAACCAGCGCGGTGACGCTGGCCGAACGCGGCGCGTCCGTGACCCTGTCCGAGACCGGTCCGCGAGTCGGATCCGGCGCGTCGTGGATGGCGGGCGGCATGCTCGCCCCCTGGTGCGAGGCCGAATCCGCCCCGCCCGAGGTCACCCGCGACGCGCACGAATCGATTGATTGGTGGGCCGCTCATGTGCCCGGCGTGGCGCGCCAGGGCAGCCTGGTCCTGGCCCCGCCCCGCGACGTCGGCGAAATCGCGCGTTTCGCGCGCCGCACCAGCGCGCACGACCTGATCGACGGCGCGCGCATCGCGGCGCTGGAACCCGATCTGGCCGGACGATTC…	MEQGESGRGLRVLVRGGGVAGLTSAVTLAERGASVTLSETGPRVGSGASWMAGGMLAPWCEAESAPPEVTRDAHESIDWWAAHVPGVARQGSLVLAPPRDVGEIARFARRTSAHDLIDGARIAALEPDLAGRFGKGLFFAREGHVDPRAALLALHDRLLALGGQVHLNAPPDFPDRGFDWVVDCTGIAARTRLPGLRGVRGEMLLLRCPDVALHRPVRMLHPRIPVYIVPRADHLFMVGATMVESESGAGMTLRSMVELLTAAYVLHPAFGEAEIVETGVGLRPSFPDNVPSVTVDGRIVNVNGMYRHGFLLSPARARQAADIICGTPPNG
chr_10	-	-	ATGAGGATTCTGGTCAACGAGGAACCGCGTGACGTCGCCGCCGTGACCCTGGCCGCCGTGCTGGATGAACTGGGATATGGCGGGGCGCGCGTCGCCACGGCGGTGAATGGCGACTTCGTGCCTGCGGCGCGCCGCGGCGCCCTGCATCTGGACGAGGGGGCGCGGGTCGAGATCCTGGCCCCGATGCAGGGGGGGTGA	MRILVNEEPRDVAAVTLAAVLDELGYGGARVATAVNGDFVPAARRGALHLDEGARVEILAPMQGG
chr_11	GO:0006772;GO:0072528;GO:0044249;GO:0034641;GO:0006807;GO:0044281;GO:0044283;GO:1901362;GO:1901360;GO:0072527;GO:1901576;GO:0042723;GO:0044711;GO:0042724;GO:0071704;GO:0018130;GO:0006767;GO:0006766;GO:0009228;GO:0009987;GO:0006725;GO:0044710;GO:0009058;GO:0009110;GO:0008152;GO:1901564;GO:0046483;GO:0044271;GO:1901566;GO:0044272;GO:0042364;GO:0044237;GO:0006790;GO:0019438;GO:0006732;GO:0009108;GO:…	GO:0003674;GO:0005575;GO:0005622;GO:0005623;GO:0005737;GO:0006790;GO:0008150;GO:0009058;GO:0016829;GO:0034641;GO:0044281;GO:0051186	ATGCTGTTCTACGGTACCGAACTCTCCTCGCGCCTCATGCTGGGCACGGCACAATATCCCTCGCCGGACATTCTGGCGGGCGCGGTACGCGCGGCCAGGGCCGGCGTGGTGACCGTCTCGCTGCGCCGGGAATCGGCGGGGCTGCGGGCCGGCCAGGCATTCTGGTCGATGATCCGCGGCCTGGGCGTTCCGGTCCTGCCCAATACGGCGGGCTGCCATACGGTCAAGGAAGCCGTCACCACCGCCCAGATGGCGCGCGAGATCTTCGACACCGACTGGATCAAGCTGGAAGTGATCGGCGAATCCGACACGCTGCAGCCCGACATGTTCGCGCTGGTCGAGGCCGCGCGGATCCTGACCGAGGACGGCTTCAAGGTCTTTCCCTACATGACCGAGGAC…	MLFYGTELSSRLMLGTAQYPSPDILAGAVRAARAGVVTVSLRRESAGLRAGQAFWSMIRGLGVPVLPNTAGCHTVKEAVTTAQMAREIFDTDWIKLEVIGESDTLQPDMFALVEAARILTEDGFKVFPYMTEDLVGAERLLQAGCQVLMPWGAPIGSGKGLNNLFGLRALRAHFPDVPLVVDAGIGLPSHAAQAMELGYDAVLINTAVAKAGDPVAMAGAFRLAVEAGLAARSADPMEERDMAVPSTPVLGRAVLA
chr_12	GO:0072528;GO:0044249;GO:0034641;GO:0006807;GO:1901362;GO:1901360;GO:0072527;GO:1901576;GO:0071704;GO:0018130;GO:0009987;GO:0006725;GO:0009058;GO:0008152;GO:1901564;GO:0046483;GO:0044271;GO:1901566;GO:0044272;GO:0044237;GO:0006790;GO:0019438;GO:0006772;GO:0044281;GO:0044283;GO:0042723;GO:0044711;GO:0042724;GO:0006767;GO:0006766;GO:0009228;GO:0044710;GO:0009110;GO:0042364;GO:0006796;GO:0006793;GO:…	GO:0003674;GO:0006790;GO:0008150;GO:0009058;GO:0016765;GO:0034641;GO:0043167;GO:0044281;GO:0051186	ATGAGCCTGCCGTCGCGGATCTACCCCATCGTTGACCGGGCGAATTGGGTCGAGCGGCTGGGCGGCGCCGGGGCGCGGCTGATCCAGTTGCGGGTTAAGGATCTGCAGGGTGATGCCCTGCTGGCGGAAATCCGCGCGGCCCGCGCCCATGCCGACCGGCACGGCGTGTGCCTGGTCCTCAATGATTACTGGCGCATCGCGCTGGACGAAGGGATCGGCTTCGTCCATCTGGGACAGGAAGATCTCGACGGCGCCGATCTCACGGCCATGCGCGCGGCCGGACTCCAACTGGGCGTCAGCACCCATTCGGCCGCCGAACTGGATCGCGCCTTGTCCGTGCGGCCCGATTACATCGCGCTCGGCCCGGTCTGGCCGACCCGGCTGAAGCAGATGCCCTGG…	MSLPSRIYPIVDRANWVERLGGAGARLIQLRVKDLQGDALLAEIRAARAHADRHGVCLVLNDYWRIALDEGIGFVHLGQEDLDGADLTAMRAAGLQLGVSTHSAAELDRALSVRPDYIALGPVWPTRLKQMPWAPQGVERLGEWKALVGDVPLVAIGGITLARAASCLAAGADCVSAVSDFIAHPDPEGQVRAWLAVTRAAA
chr_13	GO:0051179;GO:0006810;GO:0051234;GO:0006818;GO:0044699;GO:0015992;GO:0015672;GO:0009987;GO:0006812;GO:0006811;GO:0034220;GO:0044765;GO:0044763;GO:0055085;GO:0015077;GO:0022804;GO:0015297;GO:0015291;GO:0005215;GO:0008324;GO:0015299;GO:0015298;GO:0022891;GO:0022890;GO:0022892;GO:0015075;GO:0022857;GO:0015078;GO:0016020;GO:0016021;GO:0044425;GO:0031224	GO:0003674;GO:0005575;GO:0006810;GO:0008150	ATGGCGGTGACGGGACTGGCGGCGGTACTGCTCGCGATCGCCCTGCTGCTGGTGGTCGTCAGTGCCGTGCAGCCGCTCGCCCGCCGGCTGGAACTGTCCGAAACCGTGCTGCTGGCCGTTGCCGGCATCGTGCTGGGCGGCACGGCCGACCTGGTCCTGCGCAGCTCCCACACCGACCTGTTCAATGGCGCCGCGGAAACGCTGCTCTATTTCCCGCTGAACAGCGAAGCCTTCATGCTGATCTTTCTGCCCGCCCTGGTGTTTCAGGGGGCCCTGGCGATCGATGTCCGGCGCCTGGCGCATGAAACGGCGACGGTCCTGCTGCTGGCGGTGGTGGCGGTGGTCGTCTCGACCGCCACCATCGGGCTGGCGCTATTTCCCTTCGCCGGCCTGCCGCTG…	MAVTGLAAVLLAIALLLVVVSAVQPLARRLELSETVLLAVAGIVLGGTADLVLRSSHTDLFNGAAETLLYFPLNSEAFMLIFLPALVFQGALAIDVRRLAHETATVLLLAVVAVVVSTATIGLALFPFAGLPLAVCLLLGSIVATTDPSAVAGIFREIGTASRLTRLVEGEALLNDAAAIAIFSILLAAVTSHHPIAPGGAALEFLVSFSGAIVMGMLFGRLTLMLITMIGPAPAAEITLTVALPYIVYILCDEFLGFSGVVATAAAGLTLSVYGPSTIRPQTWRFLNELWQQLVFWAGSLVFVLASMLVPRLLVGMTRWDCVLILIATGAGLLARGAVVFGLLPVLAATRLSPPVPAPFKVTMVWGGLRGAITLALALAVTENEHVSTPVAHFIGIIA…
chr_14	GO:0044710;GO:0055114;GO:0008152;GO:0016491;GO:0005488;GO:0051540;GO:0003824;GO:0051536;GO:0043169;GO:0043167;GO:0046872;GO:0009055;GO:0051537;GO:0016627;GO:0047121	GO:0003674;GO:0008150;GO:0016491;GO:0043167	ATGCTGACACTGCAGGTTAACGGCGCATCGCATCAGGTGGACGTCCCCGACGACATGCCGCTGCTGTGGGTGCTGCGCGACGTCCTGGGCATGATGGGGACCAAGTTCGGCTGCGGGATCGGCGAATGCGGCGCCTGCACCGTCCATGTCGACGGCAAGGCCGTGCGCTCGTGCTCGCTGCCCGTGTCCCTGGTCGGGCCGCGGCCGGTCACCACCATCGAGGGCCTGGAAGGCGACACGCTCGCCGGCGGCGTGCAGCAGGCCTGGCTGGATATCGACGTGGTGCAATGCGGCTATTGCCAGACCGGGCAGATCATGGCGGCGGTGGCGCTGCTGAAGGCGAATCCGCACCCGACCGACGACGACATCGACCAGGCGATGTCGGGCAATATCTGCCGC…	MLTLQVNGASHQVDVPDDMPLLWVLRDVLGMMGTKFGCGIGECGACTVHVDGKAVRSCSLPVSLVGPRPVTTIEGLEGDTLAGGVQQAWLDIDVVQCGYCQTGQIMAAVALLKANPHPTDDDIDQAMSGNICRCGTYRRIRAAIRNAAGAV
chr_15	GO:0044710;GO:0008152;GO:0055114;GO:0016491;GO:0003824;GO:0005488;GO:1901363;GO:0043167;GO:0009055;GO:0097159;GO:0043169;GO:0020037;GO:0046872;GO:0046906;GO:0046914;GO:0005506;GO:0016614;GO:0008875;GO:0016616;GO:0033717;GO:0047121;GO:0016627;GO:0016020	GO:0003674;GO:0005575;GO:0008150;GO:0016491;GO:0043167	ATGGATCAGGTCATGCTGTCGCGCCGCCAGGCATTGGGCGGGGCACTGGGTGGGGCAGGCGGGCTGCTGCTGGCGGCGATGCTGCCGCGCCGGGCCGCCCGCGCCGCCACCCGGATCGTCGAGGACCCGGCCGGCCCGTTCGCGCCCAACGCCTTCGTGCGCATCGCCACCGACGACACGATCACGCTGATCATGCCCAATGTCGAAATGGGGCAGGGGATCTATACCGGCGAGGCGATGCTGATCGCCGAGGAGCTGGATGTCGGGCTGGAGCAGATCCAGCTCGAGGCCGCGCCCCCCGACGCGGCCTACACGACCAAGCAACTGGGCGAACAGGCGACCGGCGGCTCGACCTCGACCATCGCCACCTGGACCAGCCTGCGTGAGGCCGGCGCCGTC…	MDQVMLSRRQALGGALGGAGGLLLAAMLPRRAARAATRIVEDPAGPFAPNAFVRIATDDTITLIMPNVEMGQGIYTGEAMLIAEELDVGLEQIQLEAAPPDAAYTTKQLGEQATGGSTSTIATWTSLREAGAVARTLLVQAAAARWSVDPATCRTEGGTVRHDATGASLTYGALAADAAALPLPKGPIALRDPSHFRLIGHSQHRLDAAAKVAGKAVFGIDIQVPGMRVGTVAACPVMGGVLRHVDDRAARQVPGVHDVLTIGNAVCVVGDHFWAARKGLDALVITWDEGVNSAVDTQTIYGQLHDALDGPAIVAHVKGDAKGAIGNAATRVEAVYQQPLLAHAPMEPINCTVLVAPDRCDIWVGSQVPARARDSAAELTGLAKDQVHLHNQYIGGGFG…
chr_16	GO:0044710;GO:0055114;GO:0008152;GO:0020037;GO:0046906;GO:0097159;GO:0005488;GO:0009055;GO:1901363;GO:0043169;GO:0046872;GO:0046914;GO:0043167;GO:0005506;GO:0016614;GO:0003824;GO:0016491;GO:0008875;GO:0016616;GO:0033717;GO:0016020	GO:0003674;GO:0005575;GO:0008150;GO:0016491;GO:0043167	ATGAGGCGCGCGGGTCACATCGTCAGCCTGCTGGCCCTGGCGCTGGTCTCGGCTGGGGCCGCGACGGCCCGGGCGCAGCAATCCGACTTGGTCAAGCGCGGCGAATATCTCGAACGCGCCGCGGATTGCGAGGTCTGCCACACCGCGCCCGGCGGCACGCCCTATGCCGGCGGCCGCGCCTTCGACCTGCCCGGGATCGGCCGGATCTACGCGCCGAACATCACCCCGGACAGGGAAACCGGGATCGGCGCCTATACGGATGCGCAATTCGAGTCCGCCGTGCGGATGGGCGTGGCGCCGGGGTGGAAACATCTCTACCCGGTCATGCCCTATGCGTCCTATGCCCGCATGACCCCGGACGACGTGCGGGCAATCCGCGCCTATCTGGCGACCCTGCCG…	MRRAGHIVSLLALALVSAGAATARAQQSDLVKRGEYLERAADCEVCHTAPGGTPYAGGRAFDLPGIGRIYAPNITPDRETGIGAYTDAQFESAVRMGVAPGWKHLYPVMPYASYARMTPDDVRAIRAYLATLPAVHAPAPANVVRFPYNIRAVMLAWNLLYRPSSPLGDEPGRSAAWNRGRYLVEAAGHCAECHSPRTMLQATSRDRSYAGAVTNGWIAYNISSDPDSGIGAWNDSQLTDYLSTGHADGRGTAAGPMAEVVGHSLRYLTPQDIAAMVTYLRSLPARPANETITAVAPDALASASLSHSDGAGLFAGACAGCHLTDGKGRQVDFAALWGARAFGETRGRNLVRVMLEGSRLDTAHGAMTMPAFGPEYRDQDLADIANFAIGHFGNRVGHV…
chr_17	GO:0044710;GO:0055114;GO:0008152;GO:0003824;GO:0016701;GO:0016702;GO:0051213;GO:0016491	GO:0003674;GO:0008150;GO:0016491	ATGAAAATCGATCTACCGAGCCTGGCGCGCAAGATACCATCCCGGCTGCTGATGCCGCCGGTCTGGGTGGCGCAGCTCGCGACCGGCGCGAAATCGTTCCGCGACAACCCGATCATCGGCAGCCGCCTGCTCAACGCGCTCGGCCTGCATAACGCGCGCCAGGGCCTGGCCCACTGGCTGGCCGATCGCCGCCGCCGCCGCCTCGGCCAAGCCCTGGACGCCGATCATGCCGCCGCCTTCCGGCGTGACGGCTTCGTCCTGGTCCCGGATTTCCTGTCGCCCGACATGTTCGCCGCGGTGCTGCGTCAGGCCAGGGATTTCCGCGGATCGGCGCGTGAGACGATCCAGGGCGACACGATCACCCGCCGCCTGGCGCTCGATCCGGCAGCTCTGCGACGC…	MKIDLPSLARKIPSRLLMPPVWVAQLATGAKSFRDNPIIGSRLLNALGLHNARQGLAHWLADRRRRRLGQALDADHAAAFRRDGFVLVPDFLSPDMFAAVLRQARDFRGSARETIQGDTITRRLALDPAALRRMPALGQVLDDPLWRRLLRFVGSHDAEPVCYLQTVLSGAVDGPPDPQTALHADTFHPTVKAWLTLTDVAEGAGPFVYVPGSHILTPARRAWERRMSMTARHTPDRLSGRGSFRISAEDLRRLGYDAPRAFAVPANTLIVADTSGFHARGPSLQPGIRVEIWAYGRRNPFLSLPFDIWRIPAFGRRRAPVFWAVCDVLDRLGLKRQTWRRRDDRSAFDPA
chr_18	GO:0051179;GO:0044699;GO:0009987;GO:0006810;GO:0044765;GO:0044763;GO:0051234;GO:0055085;GO:0016020	GO:0005575;GO:0006810;GO:0008150	ATGGCGCCATTCATGGCGCGCCACCCGGCCTCGGCCGGGCCACAGACCGGAACGGATTTCGTGAAAAGCGCCTTTCTTGCTCTCCTGATCGACCTTCGCCGATCGTTCGGCTGGCTGCCCGGGATCGTGGCCTCGATCCTGGTCCTGTGCGCGGCCGTGCTGATGGCCGAGATCGTCAGCCGGATCACCACCAAGCTCGTCCTGCGCATCCCGGGGCAGAAGCGCGGGGCCTTCGTCCGTTCCTTCACGCTGGCGATGCGGCGTCCGGCGCGGATCACGCTGGCGATCATCTTCGTCGCGACCGCGCTGCCGGCGTCCGGCCTGTCCTATCGCATGATGCAGATGACGGGCCGGGGATTGCTGGTGCTGTTCGTGCTGATGCTGGGCTATGCGGCGATC…	MAPFMARHPASAGPQTGTDFVKSAFLALLIDLRRSFGWLPGIVASILVLCAAVLMAEIVSRITTKLVLRIPGQKRGAFVRSFTLAMRRPARITLAIIFVATALPASGLSYRMMQMTGRGLLVLFVLMLGYAAIVAMRVLSDAYLARIDGKEDRDDILLRTHKTQVRVLRRMADILIGVLTVGSALMTFESVREYGLSLFASAGAASLLVGLAARPLLTNLIAGMQIAMTQPIRMEDLIIINGDWAWVEEITATYVVLRVWDWRRHIVPISYFLENSFQNWTHNSAALIGVVFLYLDFHAPMDRIRARLHDIVRESPLWDGKVFDVQVADCSAQVMTIRVIASARSAMQSWDLRCDIREKIIVFLRDHCPEALPRERMAHVASQSGQDVLTAPGVISPAI…
chr_19	GO:0009987;GO:0044699;GO:0044763;GO:0051179;GO:0006810;GO:0051234;GO:0055085;GO:0044765;GO:0006811;GO:0034220;GO:0071705;GO:0071702;GO:0006865;GO:0006820;GO:0015849;GO:0015711;GO:0046942;GO:0003333;GO:0005215;GO:0022891;GO:0022892;GO:0015075;GO:0022857;GO:0005342;GO:0008509;GO:0046943;GO:0008514;GO:0015171;GO:0016020;GO:0016021;GO:0044425;GO:0031224	GO:0003674;GO:0005575;GO:0006810;GO:0008150	ATGGCTCTTCATTCACCTACGCCCGATTCCGCGCCGGGGCGCCTGCGGCTTCGGAAATCCATCCAGCAGATCGAATCGGAAAGCCAGGATCACGGGCTGCACCGGACGCTTGGCCCGATCCAACTGATGATGCTGGGCATCGGCTCGACGATCGGCGCCGGGATCTATGTGATGACCGGGACGGCCGCCGCGGAATATGCGGGGCCGGCCATCCTGCTCTCATTCCTGGTGGCCGGCCTGGCGTGCCTGTTCACGGCGCTGTCCTATGGCGAACTCGCCTCGACGATGCCGGTTTCGGGTTCGGCCTACAGCTATGCCTATGTCTCGATGGGCGAAGGAGCGGCGTGGGCGGTGGGCTGGCTGCTGCTGCTGGAATATGGCGTGTCCTGCGCCGGGGTC…	MALHSPTPDSAPGRLRLRKSIQQIESESQDHGLHRTLGPIQLMMLGIGSTIGAGIYVMTGTAAAEYAGPAILLSFLVAGLACLFTALSYGELASTMPVSGSAYSYAYVSMGEGAAWAVGWLLLLEYGVSCAGVAAGFSGYATSLLHDLGVHVPAFISTTLVQTLPTVHGASLLVAPRLDLVGAASVLLVTFLLVLGIQESARINTLVVFVKVGVLLLFLAFGLRYIHPSYLEPFIPPREDGFHYGVPGIFRAASVIFFAYVGFETVSTASAEARNPRRDVPLGIIGSLLICTLIYMCVAVVLIGVVPFRRLNVADPLAIAVDAIGQPWLALLIKVGAVIGLCSVILGLLYGQTRIFFTIARDGLLPKIFCRLHPTFRTPWIGTILLGLVVAAATATLPI…
chr_20	GO:0008152;GO:0003824;GO:0016787	GO:0003674;GO:0008150	ATGGTCCGGCGTCTGACCGCCCCCCTGCCCCTGTTGCCCCTGCTGGCCCTGCTGGGCCTGGGGGCGGCCGCCCCGGCCAATCTGGCGGTGCAGCCCATATCGCGCATGGATACGCCCTGGTGGCACCAGCGCTTCGCGGAAAAACAGGACGAGATCGCGCATGGCCGCTACGACCTGGTCTGGCTGGGGGATTCGATCACCCAGAACTGGGAGCGGCGCGGCCCCGAGGACTGGCGGGATTTCGCCCCGGTCTGGCAGCATTATTATGGTGACCGGCATGCCATCAATCTGGGATTCAAGGGGGACAGCACGTGCCATGTCCTGTGGCGCCTGGCGCATGGCGAGTTGGAGTTCCGCACTGCGCCGCGCCTGTTCATCGTCCTGATCGGCGCCAATAAT…	MVRRLTAPLPLLPLLALLGLGAAAPANLAVQPISRMDTPWWHQRFAEKQDEIAHGRYDLVWLGDSITQNWERRGPEDWRDFAPVWQHYYGDRHAINLGFKGDSTCHVLWRLAHGELEFRTAPRLFIVLIGANNFGHVHTDARQTYAGIVRIVDQIHARLPATQVLLLEVLPSIRSAWVSENTRTLNRMMLAEVRTGRPWLHLQDAGAALERDGAPDPGRFLDPRLVPPDPPLHPTTAAQQEIARLIEPTVAAILGDRPH
chr_21	GO:0008152;GO:0016311;GO:0009987;GO:0044237;GO:0006796;GO:0006793;GO:0050896;GO:0046677;GO:0009636;GO:0042221;GO:0022604;GO:0030203;GO:0034645;GO:0022603;GO:0051128;GO:0009273;GO:0006807;GO:0009252;GO:0050789;GO:0044699;GO:0044038;GO:1901576;GO:0044710;GO:0044260;GO:0071554;GO:0071704;GO:0044085;GO:0065007;GO:0071840;GO:0065008;GO:0050793;GO:0000270;GO:0050794;GO:0009058;GO:0008360;GO:0044763;GO:…	GO:0000902;GO:0003674;GO:0005575;GO:0005623;GO:0005886;GO:0008150;GO:0009058;GO:0016301;GO:0048856;GO:0071554	ATGGACGGCCGGACAATGACACTCATCCAAGCCATAGTGATCGCCATTCTTCAGGGGGCGACGGAATTGTTCCCCGTCAGCAGCCTGGGACATGCCGTGATCGTCCCTGCCCTGCTGGGCTGGGTGGTCGACCCGAGCGGCGACATGTTCCTGCCGTTTCTGGTCATGCTGCACCTGGGCACGGCAATCGCGCTGCTGGTCTTCTTCTGGAAGGACTGGGCCGCGATCGTGCGCGGCATCTCCGGCCGGGACGGCAGCCAGCGCCAGGCCGAGAGCATCCATATCGTGGCGCTGCTGGTGGTCGCGACCATTCCGGCGGTCATTATCGGCTTTTTGCTTGAACATTGGCTGCGCACGCTGTTCGGAACGGCGCGCTTTGCCGCGATCTTCCTGTTCCTG…	MDGRTMTLIQAIVIAILQGATELFPVSSLGHAVIVPALLGWVVDPSGDMFLPFLVMLHLGTAIALLVFFWKDWAAIVRGISGRDGSQRQAESIHIVALLVVATIPAVIIGFLLEHWLRTLFGTARFAAIFLFLNGLLLLLTERIKARQSMTEGGAIASLTYADAAIIGLWQCAAFFPGISRSGATIIGGLFRNLNHEGAARFSFLMAQPVIFAATVREAMHLRHVAVPQGQMQLAAIGAVVAAITALASTAFLMRYFHNHEKWALSPFAYYCLAVGAACFFYLGR
chr_22	-	-	ATGGAGCAGGAGGGGCGCTTGGCGCGAGAAAATGGCAGCGCGATCGTGTTCAGCGGACTGGTTCTGCTGGTGGCCGGGGCGTTCTACGCCTATGCCCGCGCGTCGCAGGTCGATCTGGGCCATGACCGCTACCACCTGACCGCCCGGTTCATATCGGCCAACGGGCTGCATGTGGGGGCCGAGGTCCAGTTGGCGGGCGTGCCGGTCGGCCGCGTCACCGCCATCACCCTCGATCCGGTCAGCGCCATGGCCAATGTCGGCTTCACCGTCGACCGCGCCCTGCAGCTTCCGGCCGACAGCGCGGTGACGATCGGCAGCGCGACCATGACGGACGAGGACGCGCTGATGGTCCAGCCCGGCAAGGCGCCCACCCACCTGGCCCCCGGCGCCGTCATCACA…	MEQEGRLARENGSAIVFSGLVLLVAGAFYAYARASQVDLGHDRYHLTARFISANGLHVGAEVQLAGVPVGRVTAITLDPVSAMANVGFTVDRALQLPADSAVTIGSATMTDEDALMVQPGKAPTHLAPGAVITNAQEAVSLEQQVSNYIFGNGGLPSDSTPGSD
chr_23	GO:0008152;GO:0003824;GO:0043168;GO:0032559;GO:0030554;GO:0035639;GO:0097159;GO:1901363;GO:1901265;GO:0000166;GO:0036094;GO:0032553;GO:0005488;GO:0001883;GO:0032549;GO:0032555;GO:0017076;GO:0043167;GO:0032550;GO:0005524;GO:0001882;GO:0016874	GO:0003674;GO:0008150;GO:0016874;GO:0043167	ATGAACCATGCCTCGACCGCCGCCCCTGCCCCGGCCAATCCTGCGCAGCCGGCATCGCCGCTGTCGATGTTCGAATTCTGGCCGGGCTGGATCTTCTATACCCCGATCGTGCTGTACTGGATCGCCATGGGGGTGCGGCACCTGGATTTCAGCCTGCCCACGGCGGCCAATCCGCGGATCGAGACCGGCGGCCTGTGCGGAGAGAGCAAGACGGCCATCCTGGACATGGCCGGCGAGACGGCCGGACGCTGGATCGCGCCCTACACCACCATGACCACCACCGGTTCCGCCGAGGACGCAGCGGCGGCGCGGCAGGCGCTGGCGCAAGCCGGGCTGGCGCTGCCGATCGTGCTGAAACCCGATATCGGCTGCAACGGCACCGGCGTGAAGCTGGCCGCC…	MNHASTAAPAPANPAQPASPLSMFEFWPGWIFYTPIVLYWIAMGVRHLDFSLPTAANPRIETGGLCGESKTAILDMAGETAGRWIAPYTTMTTTGSAEDAAAARQALAQAGLALPIVLKPDIGCNGTGVKLAATPAELARAAAQFPPGTGLMLQRLIPYEHEAGVFYIRHPDEPRGRITSLTYKEAPVIVGDGRSTVRQLIDADARTGLVPHLYLPRLGARVHDVLPAGEPMRLVFAGNHCKGSIFRNGASDITPALTEQIDRIMQDIPDFHFGRIDLKFESIASLRLGRGFEIIEINGVGSEATHIWDSRTTLREAYAAQFSHYRETFRIGAKKKKAGWRSSGALTMLRSWRRQRKLLASYPMND
chr_24	-	-	ATGTTCCCCTCTCTTCCCCCTCTTCTGGCCGATGCCGGCAATTCGCCCCTGTTTCAGGCGGCGGTGATCATCGTCGCCACCTTCATCCTGGAAGATGCAGCGACCATCCTGACGGCGATGGAGGTGCAGTCGGGCCCGGTCGCCATGCCGCTGGCGCTGGGGGCGCTGTATGTCGGCATCGTCGTCGGCGATCTGGGGTTGTACGGCCTGGGGCGCCTGGCGGCGCTCTGGCCGCCCGCGCGGCGGTGGGTCAACCTGCCGAGCGGCCATGACGGGCAACGCTGGTTCGCCCGCAACGTTTTTCGCATCGTCTTCATCAGCCGCTTCATCCCCGGCGCGCGGCTGCCGCTCTATACGGCGTGCGGCTTTTTTCACGCCAGCATCGCCCGCTTCGCCGCT…	MFPSLPPLLADAGNSPLFQAAVIIVATFILEDAATILTAMEVQSGPVAMPLALGALYVGIVVGDLGLYGLGRLAALWPPARRWVNLPSGHDGQRWFARNVFRIVFISRFIPGARLPLYTACGFFHASIARFAAAAVMATLIWTTLLFAVSLRVGQFLIDHLGEWKWLGMAGFALTILLVGRIVASVRSPSR
chr_25	GO:0008152;GO:0003824;GO:0016787;GO:0016798	GO:0003674;GO:0008150;GO:0016798	ATGACAGGACGTCGTGATTTTCTGATTTCGGCCGCTTCGGGCGCCGTGCTGGCCGCCGCGGCGCCCCTTCGCGCGCGCGCATCCCAGGCGGGATCCTACGCCGCCTTCCTGGCCGGCATCCGTGCCGACGCCCTCGCCCAGGGCCTGTCGCCGTCCATCGTCGGCCGGGCGCTGGCGCTCGAGGCGCCGAATGCACGCGTGCTGCAACTGGACCAGCATCAGCCGGAATTCACCCTGACCTGGGCACAGTACCGCCAGCGCGTCCTGACCGCCAAGAAGCTGGCCGACGGCAAGGCGGCATCCGCCATGCGGATGGGGCTGCTGCGCGCGGTCAGCCGGCGTTACGGCGCCGATCCGCAGCCGCTGATGGGCATATGGGGCCTGGAATCGGCCTATGGC…	MTGRRDFLISAASGAVLAAAAPLRARASQAGSYAAFLAGIRADALAQGLSPSIVGRALALEAPNARVLQLDQHQPEFTLTWAQYRQRVLTAKKLADGKAASAMRMGLLRAVSRRYGADPQPLMGIWGLESAYGTRTGSFRITDALATLAYDGRRASFFRAELMNALRILDHGDVAPENMTGSYAGAMGQPQFMPSAYLRYAVDYAGNGRRDIWTSEPDVFGSIANYLGRCGWVPGEPWGQEIAVPPVLAQSELGRGAVRTLGEWMDRGVTRLDGRRFSRTDIRGAVIRPDGPGGEAFMVYRNFSVIRRYNPSDFYALAVGLLGRDVT
chr_26	-	-	ATGGAACTGCTGGTCCTCGGGCTCGCGGGCTGCCACCGCCGCGCCGAACCGCCATTGCCGCCGGCCGCGCCGCATTACGTGGTGGGCGCGCCCTACAAGATGGGCGGCGTCTGGCGCTATCCGCAGGAAGATTTCGCCTATCAGGCCACGGGCCTGGCGGTGGCCGACGCCGATCGCACGCCCTTCGTCACCACGGATGGCGAGCATTACGATGCCGGTGCCATGACGGCCAGCCATGCCACGCTGCAACTGCCGGCCATCGTCACGGTGCGCAACCTGGAAAACGGGCGCGAGATCACGGTGCGGGTCAATGACCGCGGCCCCGTCTCGCCCGGCCGGCTGATCGGCCTGACCCCGCGCGCCGCCGCCCTGCTGGGGATCGGCACGGCACCCGCCCGC…	MELLVLGLAGCHRRAEPPLPPAAPHYVVGAPYKMGGVWRYPQEDFAYQATGLAVADADRTPFVTTDGEHYDAGAMTASHATLQLPAIVTVRNLENGREITVRVNDRGPVSPGRLIGLTPRAAALLGIGTAPARVAVTGLEVQNEQLAESLPGGQHLDVSAAPVGQVRAESLDGTGGGTIVAAPSGVAGAADIAPLMGSLPPAVRQGYVEGGLLFVEVGTFSTLRYAEIAAARTGGRVVPVRARGRAMWRVHVGPFTNVQAADQGLDQVMGAGVTGARIVVE
chr_27	GO:0071704;GO:0008152;GO:0043170;GO:0006508;GO:0044238;GO:0019538;GO:0008238;GO:0008233;GO:0004180;GO:0016787;GO:0003824;GO:0070011;GO:0009002;GO:0008236;GO:0004185;GO:0070008;GO:0017171	GO:0003674;GO:0008150;GO:0051604	ATGAACGTGCAGACCCGAAGGTTCCTTCTGGCCGGAACCGCCGCAATGGCGGCGACCGGTTCCCAGGCGCTCGCGGCGCCCCGCCGGCGCCACGCGGCCCCGGCCCACGCCCACGCCGCGCATCCCGCGCCTGCGCCCGCGCCCGACGATTCGGCGCAGGACGGCGCGGCGCCCGCCGGACCGCCGGCGGCGACCCCGGTCGGTCCGGTGGACACGCTGGCGCGCTGGGCCTGCATCCTGGACGTCACCACGGGCGCGACCCTGCTGGAGAAGGCGGCCGACGAGCGCATGCCCCCCTCGTCGCTGACCAAGATGATGACGGCCTATATCGTGTTCGGCATGCTGAAATCCGGCCGCCTGAAACTGGACCAGGCCCTGCCGGTCAGCGAGAAGGCGTGG…	MNVQTRRFLLAGTAAMAATGSQALAAPRRRHAAPAHAHAAHPAPAPAPDDSAQDGAAPAGPPAATPVGPVDTLARWACILDVTTGATLLEKAADERMPPSSLTKMMTAYIVFGMLKSGRLKLDQALPVSEKAWRMQGSKMFVPLGESIAVQDLIQGMVIQSGNDACIVLAEGVSGSEDQFVALMNDAASKIGLTNSHFMNATGWPADNHYMSARDVAVLAVRLIRDFPEYYHFFSEKDYRFNKISQGNRNVLVDKGLADGLKTGHTDAGGFGLCASSDRGGNRVVLALNGMPSSNARAHEGERLLEWSFANFENATLFRKGDVVEHASVWLGTQPGVALVATRDIVMTLPHGWRTRAHIGVDYQAPVPAPVAAGQVLGDLVISNPGLADIRMPLVAGQD…
chr_28	GO:0034641;GO:0006807;GO:0044281;GO:1901360;GO:0006139;GO:0071704;GO:0009987;GO:0006725;GO:0044710;GO:0009117;GO:0008152;GO:0055086;GO:0046483;GO:0044238;GO:0044237;GO:0006796;GO:0006793;GO:0019637;GO:0006753;GO:0009186;GO:0009189;GO:0072528;GO:0044249;GO:0009394;GO:1901576;GO:1901362;GO:0072527;GO:0006220;GO:1901564;GO:0046385;GO:0046939;GO:0046072;GO:0009219;GO:0009197;GO:0009196;GO:0018130;GO:…	GO:0003674;GO:0008150;GO:0009058;GO:0016301;GO:0034641;GO:0043167;GO:0044281	ATGCCCGGGCTGTTCATCACGTTCGAAGGGGGCGAGGGGGCGGGAAAATCCACCCAGGTCCGGCACCTCGCGGCCCATCTGGGCGCCGCCGGGTACGACGTGGTCTGCACGCGTGAACCCGGGGGCACCCCGGGGGCCGAGGCACTGCGCGACTTCCTGCTGTTCGGCGGGCACGACCTGTCGCTGCGCGCCGAAATCCTGGGCCATTTCGCGGCCCGGTTCGATCATGTCGACCGGCTGGTCCGCCCGGCGCTCCGGCGCGGCGCCATCGTGCTGTGCGACCGCTTCGTCGATTCCACCCTGGCCTATCAGGGATATGGCCAGGGCCACGCCGATCCCGACATTCTGGACCTGATCGCGACGCTGACCGCGCAGCTCGGGCTGATGCCGGACCTGACC…	MPGLFITFEGGEGAGKSTQVRHLAAHLGAAGYDVVCTREPGGTPGAEALRDFLLFGGHDLSLRAEILGHFAARFDHVDRLVRPALRRGAIVLCDRFVDSTLAYQGYGQGHADPDILDLIATLTAQLGLMPDLTLVLAVPRARALERLRARGGAADRYESADESFHGRVADGFAAAIRAQPGRCLPVPADRPAADVARDVASLVDARLAAPPQAPGTV
chr_29	GO:0008152;GO:0090304;GO:0034641;GO:0006807;GO:1901360;GO:0006139;GO:0071704;GO:0009987;GO:0006725;GO:0046483;GO:0044238;GO:0044237;GO:0043170;GO:0044249;GO:0034645;GO:0044260;GO:0006260;GO:1901576;GO:0009058;GO:0009059;GO:0090305;GO:0006259;GO:0003824;GO:0034061;GO:0003887;GO:0016740;GO:0016779;GO:0016772;GO:0016787;GO:0008408;GO:0004527;GO:0016788;GO:0004518;GO:0005488;GO:1901363;GO:0097159;GO:…	GO:0003674;GO:0003677;GO:0005575;GO:0005622;GO:0005623;GO:0008150;GO:0009058;GO:0016779;GO:0034641;GO:0043234	GTGCCGCCGCAGCCGCGCGACACCCCGCAGCCGGTCGGCCACCATGACGCGCGCCTGGCCTTCCAGTCGGCATTGCGCGGCGGCCGGCTGCATCACGCCTGGCTGCTGACGGGGCCCGAGGGCATCGGCAAGGCGACGTTCGCCTTCTGGATGGCCCGTCTGCTGCTGAACGGCACCGACCCCGACAGTCCCGCCGGACGACGCATCACCGCCGGCAGCCACGCCGACCTGCTCGGCATCGCGCGCGGCGTGGACGAGAAACGCCAGCGCATGCGCGCCGAAATCGTGGCCGACGACGTGCGGCCGATCGGCCGGTTCCTGCACCGCACGGCGGCCGAGGACGGATGGCGGGTCGTGGTCGTCGACGGCGCCGAATACATGAACCGCAGCGCCGCGAAC…	VPPQPRDTPQPVGHHDARLAFQSALRGGRLHHAWLLTGPEGIGKATFAFWMARLLLNGTDPDSPAGRRITAGSHADLLGIARGVDEKRQRMRAEIVADDVRPIGRFLHRTAAEDGWRVVVVDGAEYMNRSAANAILKILEEPPPRAILVLTCAAPGRLLPTIRSRCRILKLGPLSAPDMQAVLSRVSTADAGDIARVIPLSHGAPGRALALLAGDGGALGALVEQVLAGPVGAGTMYEIAETILKRENGFSVFFDLLCDAISVRTRTAARLPASGNPVPRPDHAVDLWRELVHLRAETERFNLDKHQAILSGLSLVSGT
chr_30	GO:0006418;GO:0008152;GO:0019752;GO:0090304;GO:0044249;GO:0034641;GO:0006807;GO:0044281;GO:0034645;GO:0034660;GO:1901360;GO:0006139;GO:0044710;GO:0044260;GO:0006520;GO:0071704;GO:0010467;GO:0044267;GO:0009987;GO:0006725;GO:0009058;GO:0009059;GO:0043436;GO:0046483;GO:0016070;GO:0044238;GO:1901564;GO:0006082;GO:0019538;GO:0044237;GO:0043170;GO:0006399;GO:0043038;GO:0043039;GO:1901576;GO:0006412;GO:…	GO:0003674;GO:0003723;GO:0005575;GO:0005622;GO:0005623;GO:0005737;GO:0006412;GO:0008150;GO:0009058;GO:0016874;GO:0034641;GO:0043167;GO:0044281	ATGACACGGCGCTATTACGTCACGACACCGATCTATTATGTGAACGGGGCGCCTCATATCGGCCATGCCTACACATCGGTCGCGGCCGACGTGGTGGCACGCTTCAAGCGCCTGGAGGGCCATGACGTCTTCTTCCTGACCGGCACCGACGAACACGGGCAGAAGGTCGAACAGGCCGCCCAGGCCGCGGGGGTCGAACCGATCGTCTTCGCCGACCGCGTCTCGGCCGATTTCCGCGCGATGTACGACGCGATGAACGTCTCGTACGACGATTTCATCCGCACCACCGAACCGCGCCACATCGCCGGCGCCTCGGCGCTGTGGGAACGGATCGCCGCGAACGGCCACATCTATCTCGGCGCGTACGAGGGCTGGTACGCCCTGCGCGACGAAAGCTTC…	MTRRYYVTTPIYYVNGAPHIGHAYTSVAADVVARFKRLEGHDVFFLTGTDEHGQKVEQAAQAAGVEPIVFADRVSADFRAMYDAMNVSYDDFIRTTEPRHIAGASALWERIAANGHIYLGAYEGWYALRDESFYNEDELLTRPDGTRVAPTGAPVEWVREPSYFFRLSDFADRLLALYETRPGFVEPASRRNEVASFVRQGLRDLSISRTSFRWGIPVPGDADHVMYVWVDALANYLSAVGFPDPNHPRAPFWPADLHLVGKDILRFHAVYWPALLMAAGLDLPDCVFSHGWWTIEGEKMSKSLGNVVDPRELVAEFGLDPVRFFLLREMPFGGDSDLSRKAIINRMNVELANDLGNLAQRTLSQVARNCGGLLPACGARIEDDLALLAQADLLPTLMH…
chr_31	GO:0090305;GO:0008152;GO:0071704;GO:0009987;GO:0044238;GO:0044237;GO:0043170;GO:0034641;GO:0006807;GO:1901360;GO:0006139;GO:0090304;GO:0006725;GO:0046483;GO:0016787;GO:0016788;GO:0003824;GO:0004518;GO:0004536;GO:0016888;GO:0004520;GO:0016893;GO:0004519	GO:0003674;GO:0008150;GO:0009056;GO:0034641	ATGACGGGCCTGATCGATTCGCATTGCCATCTCGACCATTTCCCCGACGATGCGATCCCCGACCTGCTGGATCGCGCCCGCGCCGCGGGGGTCGAAGGCATGGTGACGATCGGCACCCGCCTGTCCCGCGCCGCGCAGCAGAAGGACCTGACCCGCTTCAGCCGGCCGGATTTGCGCGTCTGGTGCACGGTCGGCACCCATCCCGACCATGTCGAGGAGTGCACGATGGACGACGCGGCCGGCATCGTGGCCCTGGCCGATGATCCGCGCGTGATCGGGATCGGCGAAAGCGGCCTGGATTACTTCCATGGCGCCGAGGCGGTGCGCCCGCTGCAGCAGGCGCGCTTCCGGGCCCATATCCAGGCGGCGCGCCGGATGGACCTTCCCCTGGTGATCCAC…	MTGLIDSHCHLDHFPDDAIPDLLDRARAAGVEGMVTIGTRLSRAAQQKDLTRFSRPDLRVWCTVGTHPDHVEECTMDDAAGIVALADDPRVIGIGESGLDYFHGAEAVRPLQQARFRAHIQAARRMDLPLVIHARDADDDVAAILRDEVAAGGPFRFLLHCFASGPELARVGLELGGYVSFSGILTFPRSDALRDVARTIPPDRLLVETDSPYLAPVPHRGRRNEPAFVADTAGRLAELRDIEPAALADLTTANFHRLFSRAA
chr_32	GO:0008152;GO:0016787;GO:0003824;GO:0016874	GO:0003674;GO:0008150;GO:0016874	ATGGAACTGGTGGTGCTGGGATGCGGCGGGTCCGCGGGGGTGCCGATGATCGGCGGCCCCGGCGGCGCCGGCGACTGGGGCGTCTGCGACCCGGCCGAACCGCGCAACCGGCGCAGCCGCGCCTCGGTCCTGCTGCGCGGCGCCGATGGCCGGGCGCTCCTGGTCGATACCGGTCCCGATCTCCGCGACCAGTTGCTCGCGCAGCGGATCGACCGGTTCGACGCCATTCTCTACACCCACGCCCACGCCGACCATATCGCCGGGCTGGACGAGGTCCGGGGCATCAACCGCATCATCGACAGGCCGCTGCCGGTCTACGGCACGCCGTCCGTGCTGGCCGAGGTGGAAAATCGCTTCAGCTACGCCTTCCGGCCCTGGTCGCCGCCCGGCTTCTACCGG…	MELVVLGCGGSAGVPMIGGPGGAGDWGVCDPAEPRNRRSRASVLLRGADGRALLVDTGPDLRDQLLAQRIDRFDAILYTHAHADHIAGLDEVRGINRIIDRPLPVYGTPSVLAEVENRFSYAFRPWSPPGFYRPVVVPHIVHAGQTIDVAGLRLTLFEQIHGRTLSLGLRCGTIAYSTDVVELPSEALAALEGVETWLVDCFQRSAAHSAHAWLDRVLEWRSRIGPRRVILTHMGTDMDWAWMAENLPQGVEAAYDGLRVAFR
chr_33	GO:0006468;GO:0008152;GO:0009987;GO:0044237;GO:0016310;GO:0006796;GO:0006793;GO:0071704;GO:0044238;GO:0019538;GO:0043170;GO:0044267;GO:0044260;GO:0006464;GO:0043412;GO:0036211;GO:0016301;GO:0003824;GO:0016740;GO:0016772;GO:0016773;GO:0004672	GO:0003674;GO:0006464;GO:0008150;GO:0016301	ATGGCTTCTGACACCACTGTGTTTTCCCTGGCCAACGCGATGCGCGATCAGCGCCGCGAGGTCGAGATGACCCTGTCGGACTATCTCGACCTGTGCCGGGCCGATCCGTCCTGCTACGCCACGGCGGCCGAACGCATGCTCAAGGCGATCGGCGAGCCGCGCACCGTCGATACGTCCCGCGACCCGCGCCTGTCGCGCATCTTCATGAACCGCACGATCCGGGTCTATCCGGCCTTCTCCGATTTCTTCGGAATGGAAGAGACGATCGAACAGATCGTGGGCTTCTTCCGCCATGCCGCCCAGGGGCTCGAGGAACGCAAGCAGATTCTCTACCTGCTGGGTCCGGTGGGGGGCGGCAAATCGTCGCTCGGCGAACGGCTGAAGGGCCTGATGGAGAAA…	MASDTTVFSLANAMRDQRREVEMTLSDYLDLCRADPSCYATAAERMLKAIGEPRTVDTSRDPRLSRIFMNRTIRVYPAFSDFFGMEETIEQIVGFFRHAAQGLEERKQILYLLGPVGGGKSSLGERLKGLMEKEPIYVLKAGRHLSPVFENPLGLFDPDRMAQALERQYRIPRRMLTGIASPWALKRLEEFDGDLSRFTVVKVHPSRLRQVAIAKTEPGDDNNQDVSALVGKVDIRQLEHYSQNDPDAYSFSGGLNRANQGLLEFVEMFKAPIKMLHPLLTATQEGNYVGTENIGGIPFTGVILAHSNEAEWQSFRNNRTNEAFLDRVCVIKVPYCLRVAEETRIYEKLVQSSSLADAPCAPNTLEMLARFAVLSRLKPHANSTQFAKMRVYDGENIRE…
chr_34	-	-	GTGGATATCATTGACAGACGTCCCAATCCCCATGGGAAGAATATCGAAAACCGCCGTCGCGTCCTGCAGCGGGCGCGCTCGGCAGTGCAGCAGGCGGTGCGCGACTCGGTCGCGCGCGGCAAGATCAGGGAGATCGGACAAGGCAACGCGGTCTCGGTTCCGTCCGACGCGCTGCACGAACCCACTTTTCACCGCGTCTTCACCGACGGGATGCGCGAGATCGTGCTGACCGGCAACAAGGAGTTCTCGCGCGGGGACAAGCTGCAGCGGCCGCAGGGCGGCGCGGGGCAGGGCGCAGGGGGCGACGGCCAGGCCGGCGAGAATGGCGGCGGCGAGGATTCCTTCCGCTTCGTGCTCAGCCGCGACGAATTCCTCGACCTGTTCTTCGACGACCTGGAA…	VDIIDRRPNPHGKNIENRRRVLQRARSAVQQAVRDSVARGKIREIGQGNAVSVPSDALHEPTFHRVFTDGMREIVLTGNKEFSRGDKLQRPQGGAGQGAGGDGQAGENGGGEDSFRFVLSRDEFLDLFFDDLELPDLVKREIATTESGTPSRTGLSNEGSPSHLDLGRTMRRSIARRIGLGRPKPDDLRAVEARIAELEDQRPLGADALDELETLREQRGTILRRLARIPWVDPVDLRYRRYTVLPQPATRAVMFCIMDVSGSMTERMKDLAKQFFLLLHVFLERRYKKVEIVFIRHAESAEEVDEDVFFHDPRTGGTIVSSALELMSGIQRERYPSGTWNIYVAQASDGDNASSDTQRTASLLQDAILPVVQYYAYIEITGSGAVIRGETDLWRSYRA…
chr_35	-	-	ATGATGGGCCAGATCACTCCCAATGGGCCGTCCGCCCGCCGGGGCGGGCTGCTCTACACCGGCAATGACTGGAACTTCCAGGTCATCCGGGACTGTTACGACGCGATCGAGGAGATCGCCCGGACCGAACTCGGGCTGGAAACCTACGCCAACCGGATCGAGATCATCACCTCGGAACAGATGCTGGACGTCTACACGGCGCACGGCATGCCGCTGGGCTACAAGCACTGGTCGTTCGGCAAGCGCTTCATCGGCCACGAAAACGCCTATCGGCGCGGGCTGATGGGCCTGGCATATGAGGTGGTGATCAATTCGGACCCCTGCATCTCGTACCTGATGGAGGAAAACTCCGCGACGATGCAGGCGCTGGTGATCGCCCATGCCGCGTTCGGCCACAAC…	MMGQITPNGPSARRGGLLYTGNDWNFQVIRDCYDAIEEIARTELGLETYANRIEIITSEQMLDVYTAHGMPLGYKHWSFGKRFIGHENAYRRGLMGLAYEVVINSDPCISYLMEENSATMQALVIAHAAFGHNHFFRNNRLFREWTDPSEILGYLEFARGYIARCEERHGLRAVERILDAAHALQNQGVHRHSGARKLDLKAEQQRARDRRAYEDSMFNDLWRTLPIEDAPGGDHQAEDALSRRRLGLPEENLLYFLEKHAPRLASWEREIIRIVRMVAQYFYPQPQVKMMNEGCATWVHAYIMRRLHELGRIDDAAYLEVIHSTSNVITQLGFDAGGGPSFNPYALGYAMMTDIARICTEPTAEDRTWFPDIAGNGDAIGTLRHAWAEYRDESFIQQF…
chr_36	GO:0044710;GO:0008152;GO:0055114;GO:1901564;GO:0009308;GO:0071704;GO:0006807;GO:0030416;GO:1901160;GO:0016638;GO:0003824;GO:0030058;GO:0016491;GO:0052877;GO:0052876;GO:0044464;GO:0042597;GO:0005623	GO:0003674;GO:0005575;GO:0005623;GO:0008150;GO:0016491	ATGTCGGCTGATCGGCGTCGCGGTACGAATCGGGTCCCGGCCGCCTCCGTTACATCCCCGCGTCCGGGTGGAACATGTCGCAGGATTGCCGCCGCCCTCGCAGTCTCCGGCCTGCTCGGCGCCGCCGCGCCCCATGACGCCGCGCGGGCAGCCGACCCCATCCTGCAGACCGAGGAAAGCGACATCGTCAAGCTGTCGCCCGGCGGCCCGCACCGCGTCCTGATCGAGGACGCCGTCTATCGCCACAACAAGGACGGCCGGGTCTATGTCGTGGACCTCGATACCGGCAGGCTGCTGGGCATGGTCCAGGCGGCCTATAACGCCAATGTCGCGGCCGATCCGGCCGGCCGGTCGTTCTATGTCGCCGAAACGACGTGGGAGCGCGGCAATCGCGGCAAG…	MSADRRRGTNRVPAASVTSPRPGGTCRRIAAALAVSGLLGAAAPHDAARAADPILQTEESDIVKLSPGGPHRVLIEDAVYRHNKDGRVYVVDLDTGRLLGMVQAAYNANVAADPAGRSFYVAETTWERGNRGKRHDMLVAYDPLTLLPTMDLDLSSRALITPKKPDLAVSADGHYIYVYDTSPTNSVHVVDAAKKTEIQTVDVPGCGLIFPWGPAGFTSVCGDGSLANVQLDAAGKPTLTHTASFFVPDRDPVYEHSPQVAAGGHAWFISYSGLVYDARLGAQTSVAAPWSIQAAAGLKPASDARAPFDVAWRPGGWQLAAVRARDSHLFILMHKGTFWTHKDPGTELWELDLPSHKLVRRIHLAKPSTMVGVTQDADSRIMLTDEAGDLNVLNGADGK…
chr_37	GO:0044710;GO:1901564;GO:0009308;GO:0071704;GO:0006807;GO:0008152;GO:0055114;GO:0016638;GO:0003824;GO:0016491;GO:0030058;GO:0052877;GO:0052876;GO:0042597;GO:0005623;GO:0044464;GO:0044462;GO:0030313;GO:0030312;GO:0071944;GO:0030288;GO:0031975	GO:0003674;GO:0005575;GO:0005623;GO:0005886;GO:0008150;GO:0016491;GO:0030312	ATGGCCAATCCTGACAATGCGGAAACGGGGGCAGAAACGGGGGCGGACGCGGGGGCCGGCCGCGCCGGCTTCGACCGCGTAACCGAACGCATGACCCGTTTCCTGGCCGGCCGCTCCTCGCGCCGTAGCGCGCTGGCGCGCCTGGGGGGCTGGGCGGCGGCCATTCCGGCCTTCCCGCTGCTACCCGTCTCGCGCGACGAGGCGCGTGCCGGCACCCTGCCGCGCGCGCCGTCGCCTTTCGCGGCCAAGGCGCAGGCCAAGGACGACAGCAAGTGCGATTACTGGCGCTATTGCGCGATCGACGGCAATCTCTGCACCACCTGCGGCGGCGGCGTGCATAGCTGCCCGCCCGGCACGCACCCGTCGCCCACTTCGTGGATCGGCACCTGCTTCAACCCG…	MANPDNAETGAETGADAGAGRAGFDRVTERMTRFLAGRSSRRSALARLGGWAAAIPAFPLLPVSRDEARAGTLPRAPSPFAAKAQAKDDSKCDYWRYCAIDGNLCTTCGGGVHSCPPGTHPSPTSWIGTCFNPQDRRSYLIAYRDCCGQDACNEMNCLSTDGELPTYRPQSNNDIIWCFGTGSLLYNCSTAVIVGTAE
chr_38	GO:0044710;GO:0055114;GO:0008152;GO:0020037;GO:0046906;GO:0097159;GO:0005488;GO:1901363;GO:0009055;GO:0043169;GO:0046872;GO:0046914;GO:0043167;GO:0005506;GO:0003824;GO:0016491;GO:0016020	GO:0003674;GO:0005575;GO:0008150;GO:0016491;GO:0043167	ATGAAAAAACTCCTTGCCCTCGCCGTCTCCCTCGCCGCCGCCACGCCGGCCTTCGCCGCTCCGGACGGGCAGGCGCTGTATGGGGCCAATTGCGGCATCTGCCACCAGGGCGGCGGCGTCGGCGCGCCGGGGCAGTTCCCGCCCCTGGCCAACCGGATCGACAAGATCGCCTCCACGCCCGACGGCAAGAAATACCTGACCCAGGTGCTGATGAACGGCCTGTCCGGCATGATCGAGGCCGGCGGCGCGACCTATGTCGGCTTCATGCCCAGCTTCAAAAGCCTGCCGGACGACCAGGTCGCGGCGATCCTGACCTACCTGTCCGGGCTGGGCGCGACCAAGCCCGCGCCCGTCTTCACGGCGGCGGACCTGGCGGCGGCGCGCGCGGCGCCGATGTCC…	MKKLLALAVSLAAATPAFAAPDGQALYGANCGICHQGGGVGAPGQFPPLANRIDKIASTPDGKKYLTQVLMNGLSGMIEAGGATYVGFMPSFKSLPDDQVAAILTYLSGLGATKPAPVFTAADLAAARAAPMSSSAVAAARKTLNAAYPLP
chr_39	GO:0020037;GO:0046906;GO:0097159;GO:0005488;GO:1901363;GO:0009055;GO:0043169;GO:0046914;GO:0043167;GO:0005506;GO:0046872	GO:0003674;GO:0043167	GTGCTGGCTCTGCTGGCGCTGGCCGGACTTCTCCCACCGGGCCAGCCGGCCCGGGCCCTGGACCAGACCCGCAGCACCTATCTGATGAAATGCGGCGGCTGCCACGGGATCGAAGGCCAGTCCGGACAGACCTATATCCCCACCTTGCGCGACCGGATCGGCACGCTGACCTGCACGCAGGAAGGCAGGGCCTATCTGCTGCGCGTCCCAGGCGTCTCGATGTCGCTGATCCGCGACGACGCGCTGATGGCGCAGGTCATGAATTTCGTGCTGTTCGACCTGGGCGGTTCCAGCACCCCGCGCGGCACGCCTCCCTTCACCGTACAGGAAATCCGCGCCCTGCGCGGCAACCCGCTGCGCACGACCGACCTGCCCAGCCTGCGCGCCGGCGTCTGGGGC…	VLALLALAGLLPPGQPARALDQTRSTYLMKCGGCHGIEGQSGQTYIPTLRDRIGTLTCTQEGRAYLLRVPGVSMSLIRDDALMAQVMNFVLFDLGGSSTPRGTPPFTVQEIRALRGNPLRTTDLPSLRAGVWGRAVTACAARTGGAAHPY
chr_40	GO:0046434;GO:0044248;GO:0034641;GO:0006807;GO:0009162;GO:0044281;GO:0009123;GO:1901360;GO:0009125;GO:0006139;GO:0044710;GO:0071704;GO:1901361;GO:0009159;GO:0009987;GO:0006725;GO:1901575;GO:0046700;GO:0019439;GO:0008152;GO:0034655;GO:0009056;GO:0055086;GO:0046483;GO:0044238;GO:0044270;GO:0044237;GO:0006796;GO:1901292;GO:0006793;GO:0019637;GO:0006753;GO:0016787;GO:0016799;GO:0016798;GO:0003824;GO:…	GO:0003674;GO:0008150;GO:0009056;GO:0016757;GO:0016798;GO:0034641;GO:0044281	ATGAGCGGAAACACATATGTCTATCTGGCCGGGGACCTGGTCTTTCGCCCCGGCGCGATCGCGATCTTCGACCGGCTGCGGGCGCTGTGCAGGGCGGTGGGACTGGAAGGGCTGGCCCCCTTCGACGGTCAGGCGGGCATCGAGACCCTGCCGCCGGGGCTGGAGACCACGCTGAAGATCGTGGCGGCGGACCGCGCCCTGATGGATCGCTGCGCGGGCGGCATCTTCTGCGTCGATCCGTTTCGCCGCGCGGCAGACATGGACCCCGGCACGGCGGTCGAGATCGGCTATATGATGGCGCAGGGCAAGAAGCTGGCCGGCTATACGGTCGATGGCCGGCTCTATCCCGAGAAGGTCGCGTCCTATCGCCTGACGGCCTGGGGAGATGCGCTGCGCCAG…	MSGNTYVYLAGDLVFRPGAIAIFDRLRALCRAVGLEGLAPFDGQAGIETLPPGLETTLKIVAADRALMDRCAGGIFCVDPFRRAADMDPGTAVEIGYMMAQGKKLAGYTVDGRLYPEKVASYRLTAWGDALRQRVTHDAPVESGAIEDADGILAHSDGMVQNGMIEGFIRMSGGFVAVHDDFYEAFRIAAEDLARRLG
chr_41	GO:0055114;GO:0044710;GO:0008152;GO:1901360;GO:0046483;GO:0044281;GO:0006807;GO:0034641;GO:0006139;GO:0009987;GO:0006725;GO:0055086;GO:0071704;GO:0044238;GO:0044237;GO:0019637;GO:0006753;GO:0009117;GO:0006796;GO:0006793;GO:1901564;GO:0006163;GO:0072521;GO:0006164;GO:1901362;GO:1901566;GO:1901576;GO:0018130;GO:0044271;GO:0044249;GO:0009058;GO:0009165;GO:0019438;GO:0034654;GO:0090407;GO:1901293;GO:…	GO:0003674;GO:0008150;GO:0009058;GO:0016491;GO:0034641;GO:0043167;GO:0044281	ATGTCTTCGCACAATAATCCGGCTTTTTCCGCCCGTGTCGATGACCGCATCCGCGAGGCCCTGGCCTTCGACGACGTGCTGGTCGTTCCGGCGCAGTCCAGTGTCCTGCCGGGCCAGACCACGACCCGCACCCGGCTGACCCGCCGCATCGGCCTGAACATTCCGCTGATCTCGGCCGCGATGGACACCGTGACCGAGGATTCGATGGCCATCGCCATGGCGCAGCAGGGCGGCATGGGCGTGATCCACAAGAATCTGGGCATCGAGGAGCAGGCCGAGCATGTCCGGCGCGTCAAGCGCTTCGAATCCGGCATGGTCGTCAACCCGGTCACCGTCTGTCCCGACCAGACGCTGGCCGACGTCAACGCCATCATGTCCCGCCACGGCATCAGCGGCCTT…	MSSHNNPAFSARVDDRIREALAFDDVLVVPAQSSVLPGQTTTRTRLTRRIGLNIPLISAAMDTVTEDSMAIAMAQQGGMGVIHKNLGIEEQAEHVRRVKRFESGMVVNPVTVCPDQTLADVNAIMSRHGISGLPVIERETKKLVGMLTNRDVRFATDPDQQVRDLMTRENLVTVRSDVGRDQARQLLHRHRIEKLLVVDDEGRCIGLITVKDMEKAVLHPLANKDDLGRLRCAAATGVGQDGLDRARALIDAGVDVIVVDTAHGHSAGVMDAVSRVKAMDDNIQVVAGNVATPEAAVALIEAGADCVKIGIGPGSICTTRVVAGVGVPQFTAVLETSAACHERDVPCIADGGIRTSGDIVKAIGAGADVVMIGSLLAGTEEAPGEVFLYEGRSYKSYRG…
chr_42	GO:0031167;GO:0008152;GO:0032259;GO:0019222;GO:0031326;GO:2001141;GO:0031323;GO:0050789;GO:2000112;GO:0010556;GO:0065007;GO:0010468;GO:0019219;GO:0009889;GO:0060255;GO:0050794;GO:0051171;GO:0080090;GO:0051252;GO:0006355;GO:0090304;GO:0034641;GO:0006807;GO:0034660;GO:0071840;GO:0006139;GO:0044260;GO:1901360;GO:0042254;GO:0071704;GO:0010467;GO:0006364;GO:0022613;GO:0034470;GO:0009987;GO:0006725;GO:…	GO:0003674;GO:0003723;GO:0005575;GO:0005622;GO:0005623;GO:0005737;GO:0008150;GO:0008168;GO:0009058;GO:0034641;GO:0042254	ATGACTCCCAGCGCGCGGCTCGCCGCCGCCATCGATCTGCTGACGGCGATCGAGGATACGCCTCGCCGCCCGGCGGACGCTGTCGCCAATGCCTTCTTCCGTGAACGACGCTACATCGGTGGCGGAGACCGCCGGGCGATCTCCGCCCGGGTCTGGGCCGTGCTGCGCCATTGGCGCAGGCTCGCCTGGTGGATCGAACGCGGCGGCGCCGCCCCGACGCCCCGTGCGCGGCTCATCGCGCTGCTGTCGCTGGCCCAGCCTTCGGAGATCCAGCCTCCGGGCGAAACCGTGCAGGACCTGTTCTCCGGCGATCGCTACGCCCCGCCACCGCTGACGGCGGGCGAACGCGCATTGGCGGCCGCCCTGCGCGGTCAGGCCATGGCCCATCCCGACATGCCC…	MTPSARLAAAIDLLTAIEDTPRRPADAVANAFFRERRYIGGGDRRAISARVWAVLRHWRRLAWWIERGGAAPTPRARLIALLSLAQPSEIQPPGETVQDLFSGDRYAPPPLTAGERALAAALRGQAMAHPDMPRAVALEVPDWLLPRLEAAFGPDVEVEIAALAGEATLDLRVNLLKTTRAEAARLLAADGIEARQTDLSPWGLRVPGRQPVTATAAFKAGLVEIQDEGSQIVVAAADARPGMRVLDYCAGAAGKTLGMAMTMQNRGHIVACDVSEARLEGAVRRLRRAGVHNAERHLLIPGDRWARRRAGSFDRVLVDAPCTGTGTWRRNPDARLRLTEQDVAELTRKQAEILAVAASLVRPGGRLVYATCSILPEENQDRIDAFLRATPHFRRADST…
chr_43	GO:0006818;GO:0015992;GO:0055085;GO:0006812;GO:0006811;GO:0006810;GO:0034220;GO:0044765;GO:0044763;GO:0051179;GO:0009987;GO:0051234;GO:0015672;GO:0044699;GO:0006813;GO:0030001;GO:0015291;GO:0022857;GO:0022804;GO:0015297;GO:0005215;GO:0008324;GO:0015299;GO:0015298;GO:0022891;GO:0022890;GO:0022892;GO:0015075;GO:0015077;GO:0015078;GO:0044425;GO:0016021;GO:0016020;GO:0031224	GO:0003674;GO:0005575;GO:0006810;GO:0008150	ATGCGTGCCCGCCTTGTCGGGCCCAAAATCCGGGAAGCGGGCATGCAGGACAACCTGGCCATCGGCATCTTGTGCGTACTGGGCGGCGGCATCGGCGCCCAGTGGATCGCCTGGCGCTTCCGCTTGCCGGCCATCGTGCTGTTGTTCGCGCTGGGCCTGCTCTACGGCCCGGGCACCCGGCTGCTGCATCCCTCGGCGGCGATCGGCCGCTATTTCCACCCCATGGTCTCGCTCGCCGTGGCCTTCATCGTCTTCGAGGGCGGTTTGGCGCTGGATTTCCGGCAATGGCGCGCGGCGGGCGAGGGGGTACTGCGCCTGACGGTGGTGGCCCTGCCCATCAACTGGGTCCTCGGCGCCCTGGCGGCGCATTTCGTCGGACACCTGCATTGGGGCGCGTCC…	MRARLVGPKIREAGMQDNLAIGILCVLGGGIGAQWIAWRFRLPAIVLLFALGLLYGPGTRLLHPSAAIGRYFHPMVSLAVAFIVFEGGLALDFRQWRAAGEGVLRLTVVALPINWVLGALAAHFVGHLHWGASWLFGAIIVVTGPTVVLPLLRHAKLRPRVAAFLRWEAILNDPVGAILATLVLEFLVIQGNRHSGMFMVEIVPHLLFSTMMALGCGVFPAVLVRFLTVRDLIPEILRIPIILTLAMSVFAICNFIMEGAGLMAATVFGIALTNMRVTGMSELRRIKESLGVLVVSCLFVLLTADLHRDVLERLSLPILAMTLTVLFVVRPVGILLSTMRSNLSWQERLFVGWIAPRGIVAAAVAGVAGLQLQEAGYPSADLVTPAVFAVIATTMILHG…
chr_44	GO:0008152;GO:0003824;GO:0016740	GO:0003674;GO:0008150	ATGATACGCGCAGTTCTGGAAACGCATACGGGGGCGGATGCACGCCTGCGTTGCAGGGGCGAGCTGGTCCCGGCCGCGATCGGTGCCGGAGGGATCCGAATTCTCAAGCAGGAAGGCGATCTTGCGACGCCGAGCGGTGTTTTGCCGCTGCGCCGCGTGCTGTACCGCGCCGATCGTGTGGCACCGCCGGCCTGCGCCCTGCCGGTGGAACCGCTGGCGCCGCATGACGGCTGGTGCGACGATCCGACCCATCCGGATTATAACCGGCCGGTCACCCTGCCCCACCCCGCGCGGCATGAGCGGATGTGGCGCGACGATGACGTTTACAATATCGTGATCGTGCTGGGTTACAACGATTCGCCGCCGGTACGGGGTCGGGGCTCGGCCATTTTCCTGCAT…	MIRAVLETHTGADARLRCRGELVPAAIGAGGIRILKQEGDLATPSGVLPLRRVLYRADRVAPPACALPVEPLAPHDGWCDDPTHPDYNRPVTLPHPARHERMWRDDDVYNIVIVLGYNDSPPVRGRGSAIFLHLQAPDGRPTEGCIALRESDLRRLLAAGLTEIAVPEIDLPIGT
chr_45	GO:0035556;GO:0080090;GO:0019222;GO:0031326;GO:0031323;GO:0023052;GO:0007165;GO:0050789;GO:0044699;GO:0051716;GO:0000160;GO:2000112;GO:0060255;GO:0065007;GO:0010468;GO:0019219;GO:0009987;GO:0009889;GO:0050794;GO:0044763;GO:0051171;GO:2001141;GO:0007154;GO:0044700;GO:0050896;GO:0051252;GO:0006355;GO:0010556;GO:0008152;GO:0090304;GO:0044249;GO:0034641;GO:0006807;GO:0034645;GO:1901576;GO:1901362;GO:…	GO:0003674;GO:0003677;GO:0007165;GO:0008150;GO:0009058;GO:0034641	ATGCTCGTCGAACAATTGCAGTTGGAAGGTGAGTTCCAGGCGATCGAGGCCGAATCGGTCGCCGACGCGTGGGACAAATTGAACGCGCCGGGCGCGCGCTTCGACGCCATCATCCTGGACGTCACCCTGCCGGACGGGGACGGCCGCGATTTCTGCGCCGAGCTGCGCCGCCAGGGCAAGCGGATCCCGATCATCATCCTGACCGGCTCGGATGACGAGACGGACGTGGTACGCGGCCTCGATGCAGGTGCGAACGACTACGTCGCCAAGCCCTTCCGCATCGCCGAACTGCTGGCCCGCCTGCGGGCGCAGATGCGCATCTTCGAGAACAGCGAGGACGCCGTCTTCTCGATCGGGCCCTATGTCTTCCGCCCTTCGGCCAAGCTGCTGCAGGAGCCG…	MLVEQLQLEGEFQAIEAESVADAWDKLNAPGARFDAIILDVTLPDGDGRDFCAELRRQGKRIPIIILTGSDDETDVVRGLDAGANDYVAKPFRIAELLARLRAQMRIFENSEDAVFSIGPYVFRPSAKLLQEPTRNRRIRLTEKEAAILKFLYRAGTRPVPRQVLLNEVWGYNAAVTTHTLETHIYRLRQKIEPDPTNASLLVTEGGGYRLDPEGGLRG
chr_46	GO:0090305;GO:0090304;GO:0034641;GO:0006807;GO:0044699;GO:0006139;GO:0051716;GO:0044260;GO:0071704;GO:1901360;GO:0006281;GO:0009987;GO:0006725;GO:0006974;GO:0006950;GO:0044763;GO:0008152;GO:0046483;GO:0044238;GO:0050896;GO:0044237;GO:0043170;GO:0033554;GO:0006259;GO:0016787;GO:0004518;GO:0016788;GO:0003824;GO:0004519;GO:0003677;GO:1901363;GO:0005488;GO:0003676;GO:0097159;GO:0004527;GO:0016796;GO:…	GO:0003674;GO:0003677;GO:0005575;GO:0005622;GO:0005623;GO:0006950;GO:0008150;GO:0009056;GO:0034641	ATGATGGGCAATGGCACGGATATGCGTATCGTGACCTGGAATATCAATTCGCTTCGCCTGCGCCTGAAGCTGCTGGAGCGGCTGGGCGAGGAACTGCGCCCCGATATCGTGTGCCTGCAGGAAACCAAGGTTCCGGACGAATTGTTCCCGGACGAAGCGGTGCGCGCGCTGGGTTATGTCCATATCCAGCACCGCGGCATGAAATCCTATAATGGCGTGGCGATCCTGTCGCGCGTGCCGCTGACGCCGCTGGATGGCACGCCCGACTGGTGCGCGCGCAGCGATTGCCGGCATATCGCGGCGTCCTTCGCGCTGGGCGGGGCGTCGGTCGAGCTGCATAATTTCTATGTGCCGGCCGGCGGCGACGTGCCGGACCCCGAGGCGAATCCGAAATTCGCG…	MMGNGTDMRIVTWNINSLRLRLKLLERLGEELRPDIVCLQETKVPDELFPDEAVRALGYVHIQHRGMKSYNGVAILSRVPLTPLDGTPDWCARSDCRHIAASFALGGASVELHNFYVPAGGDVPDPEANPKFAHKLAFVDEATSWFTGRPSRRTILVGDLNIAPLEQDVWSHRQLLDVVSHTPPETTRLQAWLACGFVDAMRHFVPPDEKLYTWWSYRNRDWKASNRGRRLDHVWVTPDLAASLQNMTVLRDARDWPTTSDHVPVAMDFSA
chr_47	GO:0090305;GO:0006281;GO:0090304;GO:0034641;GO:0006807;GO:0044699;GO:0006139;GO:0051716;GO:0044260;GO:0071704;GO:1901360;GO:0009987;GO:0006725;GO:0006974;GO:0006950;GO:0044763;GO:0008152;GO:0046483;GO:0044238;GO:0050896;GO:0044237;GO:0043170;GO:0033554;GO:0006259;GO:0009991;GO:0009432;GO:0071496;GO:0007154;GO:0031668;GO:0009605;GO:0006289;GO:0004518;GO:0016787;GO:0016788;GO:0003824;GO:1901363;GO:…	GO:0003674;GO:0003677;GO:0005575;GO:0005622;GO:0005623;GO:0005737;GO:0006950;GO:0008150;GO:0009056;GO:0034641;GO:0043234	ATGGACGGCGACAATATGGCGCCGCTGGCCGTCAAGGGGGTCGCGGCCATTCAGAAGGCGCTGCTGACCATGCCGCTTTCGCCCGGCGTCTACCGGATGATCGGCGAGAAGGGCGAGGTACTGTACGTCGGCAAGGCCCGGATGCTCAAACGCCGCGTGGTCTCCTACACCCATGTCGGCAAGCTGCCCGAACGGCTGCGCCGCATGGTGTCCGAAACGGTCACGATGGAAATCGTGACCACGCATACCGAGGCCGAAGCCCTGCTGCTCGAGGCCAACTACATCAAGCGCATGAAGCCGCGCTTCAACATCCTGCTGCGCGACGACAAATCCTATCCCTGGATCATGCTCACCGACGGCGACGCCTTTCCCCAGGTGACGAAACATCGCGGCAAGCCC…	MDGDNMAPLAVKGVAAIQKALLTMPLSPGVYRMIGEKGEVLYVGKARMLKRRVVSYTHVGKLPERLRRMVSETVTMEIVTTHTEAEALLLEANYIKRMKPRFNILLRDDKSYPWIMLTDGDAFPQVTKHRGKPARGASYWGPFASAWAVNQTLNLIQRVFLLRSCSDAVFTARTRPCLLYQIKRCSAPCVGRIDQADYAHLVEQARAFLSGQRTGIHEELVHEMEQAAASLEFERAATIRDRIRGFAAMQDSSVINPASLDEADIVAIAQAAGHSCIQVFFVRGGRNNGNRAFFPAHARDETPADILGAFLAQFYDDKPPPAQILLNGPIAEHALMADALAIKRGRKVEILTPQRGEKRAVVDHAETNAREALERRLAESTAQARLLDGMADLFGLDGA…
chr_48	GO:0008152;GO:0044710;GO:0071704;GO:0006629;GO:0009987;GO:0044255;GO:0044238;GO:0044237;GO:0044249;GO:1901576;GO:0006644;GO:0009058;GO:0090407;GO:0008610;GO:0008654;GO:0006796;GO:0006793;GO:0019637;GO:0006650;GO:0046486;GO:0045017;GO:0046474;GO:0006655;GO:0046471;GO:0003824;GO:0016740;GO:0016780;GO:0016772;GO:0008444;GO:0017169;GO:0016020;GO:0016021;GO:0044425;GO:0031224;GO:0044464;GO:0005623;GO:…	GO:0003674;GO:0005575;GO:0005623;GO:0005886;GO:0006629;GO:0008150;GO:0009058	TTGCTGTACTGTCCTTCGGTGATGCTGACTGACCTGCCCAACGTCCTGACCCTGTCGCGGATCGTGGCGATTCCCGTCCTGGTGGCCCTGGTGGCGATGGGACGGCCGCTGACGGATAGCGCGGCGTGCCTGCTCTTCATCGCCGCCGCCTTCACCGACTATCTGGACGGCAAGCTGGCCCGGGCCCGGCATCAATATTCCGACCTGGGCCGCATGATGGACCCCATCGCCGACAAGCTGCTGGTGGGGGCGTCGCTGATGGTCCTGGCCGGGACCGGCCGGCTGGCCTATGCCGCGCTCTATCCCGCCATCGTCATCCTGGCGCGCGAAATCCTGATCAGCGGCCTGCGCGAATACCTCGCCTCCACCCGGATCAGCCTGCCGGTGACCCGCCTGGCG…	LLYCPSVMLTDLPNVLTLSRIVAIPVLVALVAMGRPLTDSAACLLFIAAAFTDYLDGKLARARHQYSDLGRMMDPIADKLLVGASLMVLAGTGRLAYAALYPAIVILAREILISGLREYLASTRISLPVTRLAKWKTGIQMTAIGFLLAGDSTGALLHLQWLRVGLVGAALLWIAAGLTVITGWDYLLAGLRHVGRTDGASKIAS
chr_49	-	-	ATGCCGGGCGCGCCGGTCGTGCCGGCGGAAGCCGCCGGGCCGCCTTCGCCGGGGACCGCCGCCATCGCCTCCGGCCGTGAAATGCCCGAAGGGGCGACGATCAGCGCCGGCGAGCAGGCCGAAATCCGCGGAGGCGTCCCCCTGTCCGACTCCGGGCAGGGGGAGTCCGCGCCCGCGGATTATCCCCCGCCATCCGATTCCGGCCTCGTCATTCCCAACGGCGACGGCACCAGCACGGTCATCGCGCCGGACGGCACGACACGGACGGTGAAGGGCACGCCCGCCGCTCCGGAACCCGCCGTCGCTCCAAGATAG	MPGAPVVPAEAAGPPSPGTAAIASGREMPEGATISAGEQAEIRGGVPLSDSGQGESAPADYPPPSDSGLVIPNGDGTSTVIAPDGTTRTVKGTPAAPEPAVAPR
chr_50	GO:0006777;GO:0006732;GO:0044249;GO:0006807;GO:0009108;GO:1901362;GO:1901360;GO:0044267;GO:0051186;GO:0044260;GO:0043545;GO:0051189;GO:0051188;GO:0071704;GO:0018130;GO:0019720;GO:1901576;GO:0009987;GO:0009058;GO:0008152;GO:0090407;GO:0046483;GO:0044238;GO:1901564;GO:1901566;GO:0019538;GO:0044237;GO:0043170;GO:0006796;GO:0032324;GO:0006793;GO:0019637	GO:0003674;GO:0006464;GO:0008150;GO:0009058;GO:0016779;GO:0016829;GO:0051186	ATGGTGACGATCCTCTATTTCGCATGGCTGCGCGACCGGCTGGGCCGGTCGACGGATTCGCTCGCGATTCCCGCACAGGGCTGCTCGGTGCGCGACGTGATGCAGGCGCTCGGGCAGCGTGACGCGGCTCTCGGCGCGCTCTTCGGCCCGGCTTCCGTCCCGTCCGGGGTGGGCGCGATCCGCTGTGCGGTGAACCAGGAATTCGCCGGTCCGGACGACCCGGTCCGGCCGGGCGACGAACTGGCCTTCTTCCCGCCGGTGACGGGGGGCTAG	MVTILYFAWLRDRLGRSTDSLAIPAQGCSVRDVMQALGQRDAALGALFGPASVPSGVGAIRCAVNQEFAGPDDPVRPGDELAFFPPVTGG
chr_51	GO:0008152;GO:0006777;GO:0006732;GO:0044249;GO:0006807;GO:0009108;GO:1901362;GO:1901360;GO:0044267;GO:0051186;GO:0044260;GO:0043545;GO:0051189;GO:0051188;GO:0071704;GO:0018130;GO:0019720;GO:1901576;GO:0009987;GO:0009058;GO:0090407;GO:0046483;GO:0044238;GO:1901564;GO:1901566;GO:0019538;GO:0044237;GO:0043170;GO:0006796;GO:0032324;GO:0006793;GO:0019637	GO:0003674;GO:0006464;GO:0008150;GO:0009058;GO:0016779;GO:0016829;GO:0051186	ATGCGGATCGACGTGCGGGTCCAGCCCGAATCGTTCTCGCTGGATGCCGAGGTCGCGCATCTGGCGCAGGCCGGCCACGATATCGGGGGGATCGGCGCCTTCCTCGGGCTGGTGCGGGCCGAGGACGGGCTGCAGGCCCTGACGCTGGAACATTATCCCGGCATGACCGAATCCATGATGATCCGAATCGTCCGGCAGGCCGGCGTCCGATTCGGTCTGCTGGCCTGCACGGTCATCCATCGCGTCGGGCGCCTGCCGGTCGGCGCGCCGATCGTGCTGGTCCTGTGCGCCGCGCCTCACCGCGCGGCGGCGCTGGACGGCACGGCATTCGTCATCGACTGGCTGAAGACCCGCGCGCCCTTCTGGAAACGGCAGGATTATGCCGATGGGCGCACGAAC…	MRIDVRVQPESFSLDAEVAHLAQAGHDIGGIGAFLGLVRAEDGLQALTLEHYPGMTESMMIRIVRQAGVRFGLLACTVIHRVGRLPVGAPIVLVLCAAPHRAAALDGTAFVIDWLKTRAPFWKRQDYADGRTNWVEARCSDDQATARWAETGLMS
chr_52	GO:0034641;GO:0006807;GO:1901360;GO:0006139;GO:0071704;GO:0009987;GO:0006725;GO:0008152;GO:0046483;GO:0044238;GO:0044237;GO:0044249;GO:1901576;GO:0009058;GO:0044710;GO:0055114;GO:0090304;GO:0034645;GO:0044260;GO:0006260;GO:0009059;GO:0043170;GO:0006259;GO:0003824;GO:0016491;GO:0016725;GO:0016728;GO:0004748;GO:0005488;GO:0000166;GO:1901363;GO:1901265;GO:0036094;GO:0097159;GO:0043167;GO:0035639;GO:…	GO:0003674;GO:0005575;GO:0005622;GO:0005623;GO:0005737;GO:0008150;GO:0009058;GO:0016491;GO:0034641;GO:0043167;GO:0043234	ATGAACCAGGACATGTTCGATGATGTGGTGCAGCTCCCCGGCCATCACCCGGTGCGGGTGAATCGCGCGCGCGACGCATTGCTCACGCCCTTCGGCAAGGCGACGCTCGATAATCGCTATCTGCTCGAAGGCGAAAGCTACCAGGACCTGTTCGGCCGCGTCGCATCCTATTACGGCGCCGATGCCGGCCACGCCCAGCGGCTGTACGACTATATCTCGCGCCACTGGTTCATGCCGGCCACGCCCGTCCTGTCCAATGGCGGCACGACGCGCGGCCTGCCGATCTCCTGCTTCCTGAACGAGGCGAACGACAGCCTGCGCGGCATCGTCGACCTGTGGAACGAAAATGTCTGGCTGGCCTCCAAGGGGGGCGGCATCGGCTCCTACTGGGGCAATCTG…	MNQDMFDDVVQLPGHHPVRVNRARDALLTPFGKATLDNRYLLEGESYQDLFGRVASYYGADAGHAQRLYDYISRHWFMPATPVLSNGGTTRGLPISCFLNEANDSLRGIVDLWNENVWLASKGGGIGSYWGNLRSIGENVGRNGKTSGVIPFIRVMDSLTLAISQGSLRRGSAAVYLPVWHPEIEEFIEIRRPTGGDPNRKALNLHHGVLVSDAFMRAVAEDAEWALLSPKDGAHIRKISARSLWIRILTARMEQGEPYIIYSDHVNNARPEHHKLAGLEVKTSNLCAEITLPTGMDHHGKERTAVCCLSSLNLETWEEWKDDPRFIEDVMLFLDNVLQDFIDRAPDDMERAKYAAARERSVGLGVMGFHSFLQANDVPFESVVAKVWNKRIFKHIRQQ…
chr_53	GO:0034641;GO:0006807;GO:0044281;GO:1901360;GO:0006139;GO:0044710;GO:0071704;GO:0055086;GO:0009987;GO:0006725;GO:0019637;GO:0008152;GO:0046483;GO:0044238;GO:0044237;GO:0006796;GO:0006793;GO:0006753;GO:0009186;GO:0009132;GO:0055114;GO:0044249;GO:1901576;GO:0009058;GO:0009117;GO:1901362;GO:0018130;GO:0009262;GO:0034654;GO:0090407;GO:0044271;GO:1901137;GO:1901135;GO:0009263;GO:0009165;GO:1901293;GO:…	GO:0003674;GO:0005575;GO:0005622;GO:0005623;GO:0005737;GO:0008150;GO:0009058;GO:0016491;GO:0034641;GO:0043167;GO:0043234;GO:0044281	ATGACCGAGACCCAGAACGCACCCGAAACCGGGGGCGAGCCGCATTTCGACCTGCTGACGGCCAATCCGGTCTACAAGCCGTTTCGCTACCCTTGGGCCTACGATGCCTGGCTGACCCAGCAGCGCGTCCACTGGCTGCCCGAGGAGGTGCCGCTCGCCGACGACGTCAAGGACTGGCACCGCACCCTGACGGAAAGCGAACGGCACCTGGTCACCCAGATCTTTCGCTTCTTCACGCAGTCGGACGTCGAGGTGAATAATTGCTACATGAAGCATTACAGCCGGGTCTTCAAACCGACCGAAGTGCTGATGATGCTGTCCGCGTTTTCGAATATCGAAACGATTCACATCGCCGCCTACAGTCATCTGCTCGACACCATCGGCATGCCCGAGGCCGAG…	MTETQNAPETGGEPHFDLLTANPVYKPFRYPWAYDAWLTQQRVHWLPEEVPLADDVKDWHRTLTESERHLVTQIFRFFTQSDVEVNNCYMKHYSRVFKPTEVLMMLSAFSNIETIHIAAYSHLLDTIGMPEAEYSAFLKYKEMKDKYDYMQSFSVDSKYEIARTLAAFGAFTEGLQLFASFAILLNFPRFNKLKGMGQIVSWSVRDETLHCLSMARLFRVFIQENPEIWTEKLREDIRQICRDIVEHEDAFIDLSFEMGSVEGLDADQVKTYIRFIADRRLNQLGLDTLYDVPGNPLPWLDDMLNAVEHTNFFENRATEYSRASTSGSWEEAFEESVFQ
chr_54	GO:0032259;GO:0008152;GO:0003824;GO:0016740;GO:0016741;GO:0008168;GO:0097159;GO:0005488;GO:0003676;GO:1901363	GO:0003674;GO:0008150;GO:0008168	ATGGCGGAAGCGGAACACGCGGCCGGGGTGGACGAGAACCTGCCGTCCGCGTCCCCCGATCCGGCGGCGATCGGCGCCGGATCCCTGCTGGGTGGCCGCATCCTCTATCGCCAGTATCGCGACGGCTATCGCACCGGGCTGGAGCCCGTGCTGATGGCGGCCGCCATTCCGGCCCGGCCTGGCGAGCGGGTGCTGGAGGGCGGATGCGGCGCGGGAGCCGGGTTGATGTGCCTGGCCCATCGCGTACCGGGCCTGTCCGGACTGGGGCTGGAACGCGATGCCCGGACGGCGCTGCTGGCGGAGGCGAATTTTGCGCAGAACGGCTTCGACCGTCTGCGGGTCGTCCAGGCCGCCCTGCCCGCCCTGCCCGGCCCGCCCGATTTTCCGCCCGATGGCGGC…	MAEAEHAAGVDENLPSASPDPAAIGAGSLLGGRILYRQYRDGYRTGLEPVLMAAAIPARPGERVLEGGCGAGAGLMCLAHRVPGLSGLGLERDARTALLAEANFAQNGFDRLRVVQAALPALPGPPDFPPDGGRFDHAFANPPWHCADSTPSPDARRDLARRVESRDMIALWVRCLGRQVRHRGTLTLALPAALLDCAIAAMRDNAIGSLSLFPFWPKTGRPARIMLVQGRIGGRGPAVLHPGLVLHREDGCFTPQAQSVLRDGAALCDPPGG
chr_55	GO:0008152;GO:0044249;GO:0009987;GO:0009058;GO:0044237;GO:1901576;GO:0044710;GO:0071704;GO:0006629;GO:0006720;GO:0044255;GO:0008610;GO:0044238;GO:0008299;GO:0016740;GO:0003824;GO:0016765;GO:0000010;GO:0004659	GO:0003674;GO:0006629;GO:0008150;GO:0009058;GO:0016765	TTGCGCGCCTTGTCGGACTATCTCGCCGACGACATGGCCGCATGCAACCACGCGATCGTGGCCAGGATGGACAGTCCGGTCGCGCTGATCCCGCAACTGGCGGCCCATCTGGTGGCCGCCGGCGGCAAGCGGCTGCGCCCGCTCCTGACCCTGGCCTCGGCGCGGCTGTGCGGCTACCCGGCCGACGACGCGAATCAGCGCCATGTCGGCCTGGCCGCCTGCGTCGAATTCATCCACACCGCGACCTTGCTGCATGACGACGTCGTCGATGAAAGCCAGTTGCGCCGCGGCCTGGCCAGCGCCAATGCCGTGTTCGGCAACAAGGCCTCGGTGCTGGTCGGCGACTTCCTGTTCGCGCGGGCCTTCCAGTTGATGACCGACGACGGCTCGCTGAAGGTG…	LRALSDYLADDMAACNHAIVARMDSPVALIPQLAAHLVAAGGKRLRPLLTLASARLCGYPADDANQRHVGLAACVEFIHTATLLHDDVVDESQLRRGLASANAVFGNKASVLVGDFLFARAFQLMTDDGSLKVMQILSSASATISEGEVLQMSTQNDLSTSVDQYLEVIHGKTAALFAAACRVGAVVAARPEAEELALEAYGTNLGMAFQLVDDALDYAADQAVLGKTVGDDFREGKITLPVLAAYAAGTEEDRRFWRRVIEDSEQTPEDLDHALDLIARTDAIETTLDRAATYARAAHAALDIFPDSHLRRLLQDTAAYTVSRGS
chr_56	GO:0044710;GO:1901564;GO:1901566;GO:0070589;GO:0030203;GO:0009252;GO:0044036;GO:0006807;GO:0044038;GO:1901576;GO:0044260;GO:0071840;GO:0008152;GO:0042546;GO:0006022;GO:0006023;GO:0006024;GO:0044249;GO:0034645;GO:0044699;GO:0009987;GO:0009273;GO:1901137;GO:1901135;GO:0043170;GO:0071554;GO:0071704;GO:0000270;GO:0009058;GO:0009059;GO:0044763;GO:0044237;GO:0044085;GO:0050789;GO:0065007;GO:0050794;GO:…	GO:0000902;GO:0003674;GO:0008150;GO:0009058;GO:0016853;GO:0048856;GO:0071554	ATGCCGCCCGCCGCCGCACCGCGGATCCTGGCATTCGATTCCGGCATCGGCGGGTTCGGCATCGTCCGCGCCCTGCGGACGCGGCTGCCCGGCGTGCCGGTCGATTACCTGGCCGACACGGCGGTCTATCCCTATGGCGAGCAGCCTGACCAGGCCTTGGTCCGGCGGATCGTGGCGCTGGTCGGCCGGGCGATCGCGCACATGTCGCCGGACGTGGTGGTCATAGCCTGCAATACGGCCAGCACCCTGGCCCTGGGAGCGTTGCGCGCGCAGTATGCGACGCCCTTCGTCGGGTGTGTGCCCCCCATAAAATGGGCGGGCGAGCTGAGCCGGACGCGGACCATCGGCCTGCTGGCGACGCGGGCGACGGTCGGACGTCCCTATGTCAGTGAATTGCAG…	MPPAAAPRILAFDSGIGGFGIVRALRTRLPGVPVDYLADTAVYPYGEQPDQALVRRIVALVGRAIAHMSPDVVVIACNTASTLALGALRAQYATPFVGCVPPIKWAGELSRTRTIGLLATRATVGRPYVSELQRRYAPDCTLLAHGARGLADLAERAFRGHAIPQEAIRRELDGLFGQPGGSAIDVVGIGCTHYTFLMEQLRAASPRGTTWLDPADAVARQAAAVLEGLPHGTRDAADGIQARPETAYFTAMPEECARLTAAIAPLGYAPPALFAMQAAHSAE
chr_57	GO:0009165;GO:0055086;GO:0009173;GO:0009218;GO:0044237;GO:1901564;GO:0072528;GO:0044249;GO:0034641;GO:0006807;GO:0009163;GO:0009161;GO:0046134;GO:0009123;GO:1901362;GO:0009259;GO:0009124;GO:0072527;GO:0006220;GO:0006139;GO:0006222;GO:1901576;GO:0044205;GO:1901360;GO:0046049;GO:0071704;GO:0044710;GO:0046132;GO:0046131;GO:0018130;GO:0019693;GO:0006221;GO:0009156;GO:0009987;GO:0006725;GO:0009220;GO:…	GO:0003674;GO:0008150;GO:0009058;GO:0016757;GO:0034641;GO:0043167;GO:0044281	GTGGGATATTACCGGCTGGCCGGACGGCAGGCAAGGAAAACCCCGCCGGCGCGCCAGCGCGGGATGCCGCGGCAATTGCCGCCGAACGATGGATTTTCGCATGCGTTCCCGCTAAAGCCACGGAATCTTACGCGCTATGCCCAGATGCGCTATGCCCAGACCGGAGTACCAGGCAGCATGAACGAATCGACAGGATACGGCACCGGCGTCTCGTCCGGTTCCACAGCGTGGGATCGCGACGCGGCGCTGACCACCGCGAAGCTGCTGCTGGAGATCAAGGCCGTGAATTTCCGGCCGGAGGAGCCCTACACCCTGACCTCGGGCTGGAAGTCGCCCGTCTATATCGACTGCCGGCGCATCATCTTCTTCCCGCGCGCCAGAAAAAAGATCGTCGAGCTG…	VGYYRLAGRQARKTPPARQRGMPRQLPPNDGFSHAFPLKPRNLTRYAQMRYAQTGVPGSMNESTGYGTGVSSGSTAWDRDAALTTAKLLLEIKAVNFRPEEPYTLTSGWKSPVYIDCRRIIFFPRARKKIVELGVEKIGRHVGYESIDAVVGGETAGIPFAAWIADRMMAPMAYVRKKPKGFGRNAQIEGDVPEGMRTLLVEDLTTDGSSKIRFARALRDAGAIVDHTFVVFFYGVFPGSLRTLADMNISLHALCTWWDVLEACAGQPYFSEKAAAEVRRFLEDPCGWSARHGGVASAEEALAFKGASQSQG
chr_58	-	-	GTGAGCGTCGAGACCGGCCGGATTGTGCGGAATTGCGAACGCGCGGTCGTGACCGCGTACCAGGAACTGCGCGAAATCGGGACCGGCGACGTGTCGGCCTTTCACGCCTGCACCACCTTATACCGCATCCACCATCCCGAGGCCTCGCTGAACGAGGCACGGCGCCTGGTCTCCGAGTGGATCGATCACCACATCATCCGCCGCGACAAGGGCCCGACCCAAGGGTGCGAATGTAATTGA	VSVETGRIVRNCERAVVTAYQELREIGTGDVSAFHACTTLYRIHHPEASLNEARRLVSEWIDHHIIRRDKGPTQGCECN
chr_59	GO:0009987;GO:0008152;GO:0044237;GO:0044238;GO:0071704;GO:0044262;GO:0005975;GO:0044710;GO:0006091;GO:0055114;GO:0015980;GO:0006099;GO:0009060;GO:0045333;GO:0046912;GO:0003824;GO:0016740;GO:0016746;GO:0004108;GO:0005737;GO:0044464;GO:0005623;GO:0005622;GO:0044424	GO:0003674;GO:0005575;GO:0005622;GO:0005623;GO:0005737;GO:0005975;GO:0006091;GO:0008150;GO:0016746	GTGGCCACCGTCTCGCTGGATGGAAAGACAGCGACGCTGCCGGTCCTTTCGGGAACGCTGGGGCCGGAGGTGCTGGACGTGCGCAGGATCGCCGCCGATCTGGGGGTGTTCACCTTCGATCCCGGCTATGGCGAGACCGCATCATGCGAAAGCAGGATCACCTTCATCGACGGCGGAAAGGGGGTTTTGCTGCATCGGGGCTATCCGATCTCGCAACTGGCGGAGCAGGCGACCTTCACCGAGGTGGCGTACCTGCTGCTGAACGGCGAATTGCCGAACCGCGCGCAGCATGACGCCTTTGTCGCGACCATCCAGACGCATACCCTATTGCACGAACAAATCCGCAATTTCTTCAACGGGTTCCGTCGCGACGCGCATCCGATGGCGATCCTGTGCGGG…	VATVSLDGKTATLPVLSGTLGPEVLDVRRIAADLGVFTFDPGYGETASCESRITFIDGGKGVLLHRGYPISQLAEQATFTEVAYLLLNGELPNRAQHDAFVATIQTHTLLHEQIRNFFNGFRRDAHPMAILCGTVGALSAFYHEGIDISNEASRTLSAMRLIAKLPTIAAWAYKYTQGEAFVYPRNDLTYAENFLSMMFAHPSEPYKVNPVLARAMDRILILHADHEQNASTSTVRLAGSTGANPFACIAAGIAALWGPAHGGANEAVLKMLAEIGSKENIPDFIDKVKDRNSGVRLMGFGHRVYKNFDPRAKIMQATCHEVLGELGVKDDPLLDLAIELEKIAIHDDYFVKRSLYPNVDFYSGIILKAMGIPTSMFTVLFAVARTVGWISQWKEMIEE…
chr_60	GO:0008152;GO:0003824;GO:0016787	GO:0003674;GO:0008150	ATGCAGGGCGATGGCCATGATGACGAGGACGATCTGGCGCGCACGCTGGTGCTGATGCGCCATGCGGAAGCCGCCCGCGACGAGCATGGCGCGAAGGGAGACCTGGCCCGCCCGCTGACCCCGGCCGGGCGCCGGGACGCCCATGTGCGGGGAACACAACTGCGCGATATCGGTTTCGTGCCCGATCTGGTCCTGGTCAGCCCGGCGGTGCGCTCGGCCGAGACCTATGACGCGCTGGGGCCGCTTTCGGCCGGCCCGGCGCCCCTGCGGCGGACGGAGGCCGGGCTGTATGAGAACGGCCCGGACGGCATTCTGGAGGTGCTGCGCCTGGCCCCGGAAAAAGCAAGGAACATCATCGTCGTAGGCCATAATCCCGACCTGTACCAACTGGTTCTGGAC…	MQGDGHDDEDDLARTLVLMRHAEAARDEHGAKGDLARPLTPAGRRDAHVRGTQLRDIGFVPDLVLVSPAVRSAETYDALGPLSAGPAPLRRTEAGLYENGPDGILEVLRLAPEKARNIIVVGHNPDLYQLVLDLAGKSVDDPDKAVLARGFPTLATVFFGVRGPWHKLKRKRVSLTRVLCD
chr_61	GO:0043648;GO:0044710;GO:0006082;GO:0009987;GO:0019752;GO:0071704;GO:0044237;GO:0008152;GO:0043436;GO:0046417;GO:0044281;GO:0003824;GO:0004106;GO:0016853;GO:0016866	GO:0003674;GO:0008150;GO:0016853;GO:0044281	ATGATCGACAGACAGGAGCATGTTTACGTGAACGACAGGACCGCCGGCGCCACGACCCTGCCGACCGAGGATGCCGACCAGCAGGCCAGGCAGAGCCTGCTGGCCCTGCGTCAGAGCATCGACAATATCGACGCCGCGCTGATCTACATGCTGGCCGAGCGGTTTCGCCATACCAAGGCGGTGGGCGAACTGAAGGCACGGCACAACATGCCCCCCGCCGACCCGGCCCGCGAGGCCGACCAGGTACGCCGGCTGCGCGACCTGGCGGGCGCGGCGCGGCTGGACCCGGATTTCGCCGAGAAGTTCCTGGCCTTCATCATCAAGGAAGTCATCCGCCATCACGAGGCCATCGCGCGCCAATCAGGTAACGGGGCAGGTACGAACGGGCAGGCATGA	MIDRQEHVYVNDRTAGATTLPTEDADQQARQSLLALRQSIDNIDAALIYMLAERFRHTKAVGELKARHNMPPADPAREADQVRRLRDLAGAARLDPDFAEKFLAFIIKEVIRHHEAIARQSGNGAGTNGQA
chr_62	GO:0008152;GO:0009987;GO:0044237;GO:0006796;GO:0006793;GO:0016311;GO:0016787;GO:0003824;GO:0016818;GO:0016817;GO:0016462;GO:0008796;GO:0004551;GO:0004081;GO:0005488;GO:0016151;GO:0016791;GO:0042578;GO:0043167;GO:1901363;GO:0043169;GO:0046914;GO:0000166;GO:1901265;GO:0046872;GO:0016788;GO:0036094;GO:0097159;GO:0004721;GO:0035639;GO:0001883;GO:0001882;GO:0043168;GO:0019001;GO:0032561;GO:0032549;GO:…	GO:0003674;GO:0008150;GO:0016791;GO:0043167	ATGCCCCCGAACCAGCCCGCACCATCGTCCAGCCACGCCGAAAGGGCGGTTCCATCCGCCGGGCCGGCGCATGATCCCTCGGCGCATGATCCGCTGGCCATCGCCGCCGGCCGGCTGGCGCTTGAGCGGCTGATCGCCGGGCGGCCGATTCGGGTCGTGGGGGATGTGCATGGCGACCTGCGGGCGTTCGAGCATGCGGCGGCGACGGACCATTTCGTCATCCAACTGGGTGACCTGGTGGATCATGGCCCGGACAGCGCTGGCGTCTTCCGCGTGATGCAGCGTCTGCTGGACGAACGGCGGGGGCTGTTCATCCTGGGCAATCACGACCGCAAGCTGGCGCGCGCCCTGGCGGGGCACAAGATGCGCCATGACGAGCCCCTGACCCAGACGCTGCGG…	MPPNQPAPSSSHAERAVPSAGPAHDPSAHDPLAIAAGRLALERLIAGRPIRVVGDVHGDLRAFEHAAATDHFVIQLGDLVDHGPDSAGVFRVMQRLLDERRGLFILGNHDRKLARALAGHKMRHDEPLTQTLRQLRAPENADVRGRALDDIAHAPAWVVLGRRIFVHGGFHTRMLSEAPPPALGAVTPVMSRALFGETTGRMQKDGYPERRLNWVDHIPAGYTVYCGHDRRSTDGRPWVRAGRAGGTSVFVDTGAGKGGHLAWIDLPAET
chr_63	-	-	ATGAATATTTCGGAATCCGGATATCTGTCTTTCACATCCTGCCATTTCCGCCGCGCGGCGGCATCGCGCGGCACCGGATCCGGATATGGAAACGTGACCGGGCCCAAGGGCCGGACATGCGGCGAGCACGTGCACGGGCCGCATGGCGGCCGGATGGGTGGTATTTAA	MNISESGYLSFTSCHFRRAAASRGTGSGYGNVTGPKGRTCGEHVHGPHGGRMGGI
chr_64	GO:0008152;GO:0009987;GO:0044237;GO:0006084;GO:0035383;GO:0051186;GO:0006637;GO:0006732;GO:0071704;GO:0006793;GO:0003824;GO:0016740;GO:0016787;GO:0016790;GO:0016289;GO:0003986;GO:0016788	GO:0003674;GO:0008150;GO:0051186	ATGATCGATCACAGCCGGATCCGTAGCACGGCCTTTCGGGCCAAGGTGACGTCGGCCGAACAGGCGGCCTCCTTCATCCGCCCCGGTGCCATGGTGGGCATGAGCGGCTTTACCGGCTCGGGGTATCCCAAGGCCGTGCCGCAGGCGCTGGCCGCGATCATCGAGGCCGAGAAAAAGACCGGAGCCGAATGGACCGAAGCCGAAAGGGCCGGAGTTGAAAAAGCGGGGGAAAACCCCTTCCGCATCCGCCTGCTCACCGGCGCATCCACCGGGCCCGAACTGGATGGCGCCCTGGCCCGGGCCGACGGCATCGCCTTCCGCATGCCCTATAATTCCGACCCCGTCCTGCGCGGCCTGATCAACGCGGGCGCGGTCGATTATCTGGACATGCATCTCAGC…	MIDHSRIRSTAFRAKVTSAEQAASFIRPGAMVGMSGFTGSGYPKAVPQALAAIIEAEKKTGAEWTEAERAGVEKAGENPFRIRLLTGASTGPELDGALARADGIAFRMPYNSDPVLRGLINAGAVDYLDMHLSHVAPMTWQGFFGRMDVAVIEAVAIREDGTIVPSSSVGNNKTWLDTARQVIIEVNSWQDAALEGMHDIWYGTALPPERQPIPLVRPDDRIGQTTLRVDPAKIVAVVETFAPDRNAPFAPPDDAARAIAGHLMEFFRHEVARGRLPPSLLPLQSGVGNVANAVMAGLDDGPFENLTAFTEVIQDGMLGMLESGKMRVASATAFSLSPGAAEALNARMREFRTKIILRQQEISNHPELVRRLGCIAMNGLIESDIYGNVNSTQIMGSHI…
chr_65	GO:0044699;GO:0009987;GO:0044763;GO:0051276;GO:0016043;GO:0071840;GO:0006996;GO:0008152;GO:0007059;GO:0071103;GO:0030261;GO:0034641;GO:0006807;GO:0022402;GO:0007049;GO:0007062;GO:0006139;GO:0051716;GO:0044260;GO:0006323;GO:0071704;GO:0006281;GO:0006725;GO:0006974;GO:0046483;GO:0006310;GO:0044238;GO:0090304;GO:0050896;GO:0006950;GO:0044237;GO:0043170;GO:0033554;GO:0006259;GO:1901360;GO:0044249;GO:…	GO:0003674;GO:0003677;GO:0005575;GO:0005622;GO:0005623;GO:0005737;GO:0006950;GO:0007049;GO:0007059;GO:0008150;GO:0009058;GO:0034641;GO:0043167;GO:0043226;GO:0051276	ATGACTGCCCGCTTCGTCCGCCTGCGTATCGCGGGATTCAAGAGCTTCGCCGACCCGGTTTCGGTCGATATCCTGCCCGGCCTGACCGGGATCGTCGGCCCGAACGGCTGCGGCAAGTCCAATGTCGTCGAGGCGCTGCGCTGGGCGATGGGCGAGAGTTCCGCCCGGTCGCTGCGCGGCGGCGAGATGGATGACCTGATCTTCGCCGGGACGGCCGCGCGGGCGGCGCGCAACCTGGCTGAAGTGACGCTGACGCTGGAAGGCACGACGGGCATCGCGCCGCCGCCGCTGCACGACCAGGACGAATTGCAGATCAGTCGCCGGGCCGAGCGCAGCGCCGGCAGCGATTACCGCGTCAACAGCAAGCCGATCCGCGCGCGCGACGTGCAGACCCTGTTC…	MTARFVRLRIAGFKSFADPVSVDILPGLTGIVGPNGCGKSNVVEALRWAMGESSARSLRGGEMDDLIFAGTAARAARNLAEVTLTLEGTTGIAPPPLHDQDELQISRRAERSAGSDYRVNSKPIRARDVQTLFADLASGARSSAMVSQGRVSALVNARPEERRSILEEAAGITGLHARRHEAELKLRATEANLARAEDLRVQLEGHLDNLRGQSQQARRYRELSSGLREAEISLLALLHARARLAVERAGQAARQARQALGDAEEAAENAVMAEFEANRDLPALRGRADESRTVLERQKILAENIAQEEQRAADAARAAATRLQDGESDHRAASARAADAGETVARLEKEHAALEARLTALPEEIGRADTALAAATGEVRACEQALEQATAAATTAQAR…
chr_66	GO:0008152;GO:0019725;GO:0009987;GO:0050794;GO:0042592;GO:0044763;GO:0065007;GO:0045454;GO:0065008;GO:0050789;GO:0044699;GO:0003824;GO:0016853	GO:0003674;GO:0008150;GO:0016853;GO:0042592	ATGCCCGTGACCCGCCGCACCCTGATCGCGACCGTGCCCCCTGCCCTTATGGCGAGTTGGGGTAGCGGCGCCCGTGCCGCGGCCGACCCGCGCATGGCCGTCCGCGCGGCCGGCAACCCCAACGCGAAGGTGCATGTCGAAGAGTGGTTTTCGCTGACCTGCACCCATTGCGCCCGATTCGCGATGGAAGTGTTTCCGGAGGTCCGCAGCAAGCTGATCGATACCGGCAAGGTCTATTATGTCTTCCGCGACTTCCCGCTGGACCAGGTGGCGCTGGCGGCGGCGATGGTCGCGCGCAGCCTGCCGCCCGAGCGGTACGAGCCCTTCGTGCTGTCGCTGCTGTCCAGCCAGGATCGCTGGGCCTTCGCCCGCGACGTCAACCCGCAGGACGAATTGCAG…	MPVTRRTLIATVPPALMASWGSGARAAADPRMAVRAAGNPNAKVHVEEWFSLTCTHCARFAMEVFPEVRSKLIDTGKVYYVFRDFPLDQVALAAAMVARSLPPERYEPFVLSLLSSQDRWAFARDVNPQDELQKMAALAGMPAELFRKTLADDTLRQAIMDEENRAQAQYKIEGTPTFRFNDTVQVGQEMTYDEFAQKVASLA
chr_67	GO:0043168;GO:0050662;GO:0050660;GO:0097159;GO:0043167;GO:0036094;GO:0048037;GO:0005488;GO:0000166;GO:1901363;GO:1901265	GO:0003674;GO:0043167	GTGAACCACGCTTCGCCCGACCCTGCCGTACCCGAAGGCGGGCCGGGCCGGGCCGATGAGGCCCATCCGCAGCGTCAGCGCGGAAAGGGGCTGCTTTCGCTGTTCGGCCGGCGGCGCGTCGAGCAGGGATTGCGCCATTCGATCGCCGCCCTGGTGCAGGAAGCCGACGACGCGGAAGGCGACGGCGGGGATAGCGGTTCGGAACTGGACCGGCAGGAACGCGCGCTGATCGCCAACGTGCTGCGGCTGCGCGGCATTACCGCCGACGACGTGATGGTGCCGCGCGCCGATATCGTGGCGATGCCGGTGACGCTGAGCCTGGACGAGGCGCTGGCGCTGATGCGCCGCGAGAACCATTCGCGCATGCCGGTCTATCGCGAGCAACTGGACGACATCGTG…	VNHASPDPAVPEGGPGRADEAHPQRQRGKGLLSLFGRRRVEQGLRHSIAALVQEADDAEGDGGDSGSELDRQERALIANVLRLRGITADDVMVPRADIVAMPVTLSLDEALALMRRENHSRMPVYREQLDDIVGMIHVKDLIAYAGTSEAFSVEALLRQPLMVAPQIPVLDLLLQMRQRRVHLALVIDEYGGIDGLVTIEDLVETIVGDISDEHDEPTAVLIQERPDGTFDVDARLPVGEFEARMGSILTEAEREAEIETVGGLVFYLAGHVPTRGEVLTHESGLVFRVLDADSLHIRKVRVRPPPPAASPAPAP
chr_68	GO:0090305;GO:0090304;GO:0034641;GO:0006807;GO:0034660;GO:0071840;GO:0006139;GO:0044260;GO:1901360;GO:0042254;GO:0071704;GO:0010467;GO:0006364;GO:0022613;GO:0034470;GO:0009987;GO:0006725;GO:0008152;GO:0046483;GO:0016070;GO:0044238;GO:0016072;GO:0044237;GO:0043170;GO:0044085;GO:0006396;GO:0019538;GO:0006508;GO:0004175;GO:0005488;GO:0008233;GO:0008237;GO:0043169;GO:0046914;GO:0043167;GO:0046872;GO:…	GO:0003674;GO:0005575;GO:0005622;GO:0005623;GO:0005737;GO:0008150;GO:0034641;GO:0042254;GO:0043167;GO:0051604	GTGCCGGGCGTGGCGGCGCTGGTGCGCCGCACGGCGTTGGCCGCCTGGGCCGGCACCGGGCCGGCGGCGGTGACGATCGCGCTGGACAATGACCGGACGATCCGGCGGCTGAATGCCCGGCATCGCGACCGGAACAAGCCGACCAATGTCCTGACGTTCGAATATCCGGGAGACTATCCCAGCGAACATGCGGGCGGGCCGACGGGCGGCGACATCATGATCGCGCTGGAGACGGTGCGGCGCGAGGCGCAGGCCGCCGGCCGGCCGATCCGCCACCATCTGGCGCATCTGGTGGTCCATGGCATCCTGCATCTGCGGGGGCATGACCATCACCAGGCCGGCGAGGCCAGGCGGATGGAAATGGCGGAATCCAGGATCCTGGGCCGGCTGTCCGTACCC…	VPGVAALVRRTALAAWAGTGPAAVTIALDNDRTIRRLNARHRDRNKPTNVLTFEYPGDYPSEHAGGPTGGDIMIALETVRREAQAAGRPIRHHLAHLVVHGILHLRGHDHHQAGEARRMEMAESRILGRLSVPNPWKYRAGIAGGGQ
chr_69	GO:0035639;GO:0005488;GO:0000166;GO:1901363;GO:1901265;GO:0001882;GO:0043168;GO:0043167;GO:0001883;GO:0032549;GO:0017076;GO:0005524;GO:0036094;GO:0030554;GO:0097159;GO:0032559;GO:0032555;GO:0032550;GO:0032553;GO:0003676;GO:0003723	GO:0003674;GO:0003723;GO:0043167	TTGAGTGAACAGACGGTAGCAGAAATCCTGTCCGGCCGCCGCCCGACCCGGGTGCGCGACCATCACGATCCGTCCCGCCATGGCGGCATGAGCGCCACGCGGACGATTACCCTGCAATTCGACGACAATGCCAGGCTGGCGATGCTCGTCGGGGATCACGACCGTCACCTGCTTCACCTTGAACGCGGATTCGACGTCCGGCTGTCCTGCCGGGGGAATCGCGTGGCCATCAGCGGCACGCCGGACCGCGTGGAGATCGCCCGGTCGGCGCTGAATGCGCTGTATCACAAGCTGGAACGGGCGAACGGGCTGGATAGCGGCGAGGTCGATGCCGCGATCCGCATGGCCGCCGCCCATCACACCCGGCCGCACACGATGGCCACCCACACGGTATCCGAC…	LSEQTVAEILSGRRPTRVRDHHDPSRHGGMSATRTITLQFDDNARLAMLVGDHDRHLLHLERGFDVRLSCRGNRVAISGTPDRVEIARSALNALYHKLERANGLDSGEVDAAIRMAAAHHTRPHTMATHTVSDGRTRMPHDAPHLPDPHRLTLPELPAIRTRRGAIAPRSAGQTAYMEMLAQTEMVFGVGPAGTGKTYLAVAQAVAMLMAGQVDRIVLSRPAVEAGERLGFLPGDMKDKIDPYLRPLYDALHDMMPGDQVVRRMGTGEIEVAPLAFMRGRTLAHSFVILDEAQNTTTAQMKMFLTRMGTGTRMVVTGDLSQVDLPAGVPSGLRDAVDTLEGLPGISIMRFESRDVVRHPLVARIVDAYDQRAAAERDMSRSRARRENNGTAK
chr_70	GO:0008152;GO:0043412;GO:0009451;GO:0071704;GO:0043170;GO:0090304;GO:0034641;GO:0006807;GO:1901360;GO:0006139;GO:0044260;GO:0009987;GO:0006725;GO:0046483;GO:0016070;GO:0044238;GO:0044237;GO:0034660;GO:0034470;GO:0010467;GO:0008033;GO:0006399;GO:0006396;GO:0006400;GO:0044710;GO:0055114;GO:0003824;GO:0051536;GO:0005488;GO:0051540;GO:0051539;GO:0016740;GO:0043167;GO:0043169;GO:0046872;GO:0046914;GO:…	GO:0003674;GO:0005575;GO:0005622;GO:0005623;GO:0005737;GO:0008150;GO:0016491;GO:0034641;GO:0043167	GTGTTCCCGCGCCTGCGCGGGATGGTCCGGCGGCGCGACCAGGAAGCCAGTACCGTGACCGAACAGCCTGCCAGCCCCATTGCCATGGAAAAGAATGCCGTGCCCGAGACGCGGGGCCTGCATGTCATCACCTGGGGCTGCCAGATGAACGTCTATGACAGCGCGCGGATGACCGACGTGCTGCGGCCGCTGGGCTATCGCCCCGTCGCGGCGCCCGACGACGCCGACATGGTCATCTTGAATACCTGCCACATCCGGGACCGCGCGGCCGAGAAGGTGTTTTCCGAACTGGGGCGGCTGCGCCTGGTGAAGGAGGCGCGGGCGGCCGAGGGGCGCGAGACCGTGCTGGCGGTTGCGGGGTGCGTGGCGCAGGCGGAAGGCCGGGAGATCCTGGCGCGC…	VFPRLRGMVRRRDQEASTVTEQPASPIAMEKNAVPETRGLHVITWGCQMNVYDSARMTDVLRPLGYRPVAAPDDADMVILNTCHIRDRAAEKVFSELGRLRLVKEARAAEGRETVLAVAGCVAQAEGREILARAPFVDIVLGPQTYHRLPEMVARAARAAGAVIDTDFPAEQKFDFLPDAQAPQTPGGLTAFLTIQEGCDKFCSFCVVPYTRGAEASRPVASVLREARRLVESGAREITLLGQNVNAYHGEGPDGRSWGLARLAEALSGIPGLARIRYTTSHPRDMDDALIAAHRDLPALMPFLHLPVQSGSDRILDAMNRGHTAAEYRDIVLRLRDARPDIALSSDFIVGHPGETDADFEATLQLIRDVGFAQAFSFKYSPRPGTPAAGAPLQIAEDV…
chr_71	GO:0016020;GO:0019867	GO:0005575	ATGCTCGGCGCCGACCCGCAAACCTACACCACGACGATTCGCCCGACCGGCCAGGCTGACCTGGACAGCGCCATCAGCGCCTCTTCCAGCCTCCTGGCCCTGCAGAAGACCCGCGCGGTCAGCCCCTTCGCGCTGGCGGGGCGGATCCGCAACGATTACGCGCGCCTCGCGACGGCGCTGGACAGCTACGGCTATTATGCCGCGACCGTCCGCATCCAGGTCGGGCTGCGACCGGCCGGCGATGCCGTCCCCGGCCCCGCCATGGACGGCCGCAGCCCCCATTTGCCCGAATGGCTGCAGGCGGTGCCGCAGGGGCAGACGGTCCAGGTCACCATCACCCCGACCCGGGGCGCGCTGTTCCATCTCGGCCATGTCACGCTCAGGCCCGCGCCCGGCGAC…	MLGADPQTYTTTIRPTGQADLDSAISASSSLLALQKTRAVSPFALAGRIRNDYARLATALDSYGYYAATVRIQVGLRPAGDAVPGPAMDGRSPHLPEWLQAVPQGQTVQVTITPTRGALFHLGHVTLRPAPGDGPAPIVLDAPEKAALGLAAGQPAIASDVLAAGARLQSQLKEEGHALAQVGTPTAWLRPQTQTLDVEYVVHRGPVVTIGTITLSGLVHTHPAFIARRLTIHPDQLYQPSKIEAARQDLASLGIFSDVQVADMPPLTADRQMPLDFAFTEGKRRLVALQAGFSTDLGGRAGVSWTHDNMFGNAEQLRLTALITGLGGSAQQGLGYDVYADLMKPDFGSRNQNLSVRVEGIRQLLYSYRQTALLVRAGIVRRLGRFWNVSYGAQAEQEQ…
chr_72	-	-	ATGCAGGTTCAGCTTACCGTCATGGTCCAATCGCGCCAGGGCGAGGTCGATCGTCGCGTCGGGCAGGGTCGCGACGTCGGCACCCTTTATTATCGCTGCCAGATGGGCCAGCCGAGCCTGCCCGTCCAGTACGAAGGCAGCCGCAGTGCCGGCGAGATCGGCCCCGGCATCGATCCGGCTGACATGGATGGTCCGGATGTCAATTCCGAGATCCGGACCGATATTCTGACCGGCAGAGGATGA	MQVQLTVMVQSRQGEVDRRVGQGRDVGTLYYRCQMGQPSLPVQYEGSRSAGEIGPGIDPADMDGPDVNSEIRTDILTGRG
chr_73	-	-	ATGATTGGCATCGCGCGGCCCATCCATGTCCAATGTCAGGCGCAGCGGGTCCAGCGGCGAAAGACCGGCCGCTGTGGCGAAGCCGCCTGCTCCTTCCTGCGCCGCCAGATGTAA	MIGIARPIHVQCQAQRVQRRKTGRCGEAACSFLRRQM
chr_74	-	-	ATGAAGGCGGACGAGGCCTGCCTGGTTGCCGGAGGCTTCATGCCCATCGAACCTGACGGCGATATGATTGGCGCCGACGCCCGCCGCCAATGGCTGATCGATGGTCAATTGGCCCTGGCCAACCGGATGACGCACATCGCCCGAAAGATGCGCGTCCAAGGCGACCGACTGCCAGCCGATACCATCCCGCACCACCATTCGTGGCGCATGGGCTGTCATCGATATCTGAGCTTTTTGATGAATAATATCCAATATTCCATCGATATTGGATGA	MKADEACLVAGGFMPIEPDGDMIGADARRQWLIDGQLALANRMTHIARKMRVQGDRLPADTIPHHHSWRMGCHRYLSFLMNNIQYSIDIG
chr_75	-	-	ATGTTCGACGTGGTGCTGCACCCGGACGCAGCGGGTGCGCCACTGGACGTCACGCTTGCGCACCCGTTGCTGCACTTGGCCGGCCAAGTCATGACCGCACGTCCGGCCCACGGTATAATCGATCTTACAGTGCCGCAGTTGGCTCCGTTCGCGGCGGCTGGATCGGCTAATGTGGCAGGACATGCTGCCTTGCACGGTACGTTCGTTTTGCCCTCCCGACCGGACGGCGAAATGACCATCGGCCTGGATGGCACAATTGGTATCACCGGCGGCATGGCACAGGCTGTCGGCCTGATCGGTCCGGACGGCAAGGTCTCGGCACGCATCGCCATTCGGCAACCGCATGGAGCAACAGGGGGCGTCATGCGGATCGACAGCCTTACCCTGGACGGACAAGCG…	MFDVVLHPDAAGAPLDVTLAHPLLHLAGQVMTARPAHGIIDLTVPQLAPFAAAGSANVAGHAALHGTFVLPSRPDGEMTIGLDGTIGITGGMAQAVGLIGPDGKVSARIAIRQPHGATGGVMRIDSLTLDGQAAHFSMAGTRTDGVSGAARAGSQILNATMHLAIDDLRRLLPSLRGQAALNLAVTGPMTDFAATGRLDGQVGGTDMPVGPLMADIVAHHLPTAPQGTIMVQGSLDRAPLSLAADMAQDAQGNRTLHLTHLDWKSATGKANFIFSPGKPIPLGTLDLQMTRLADLSRVVGQDLSGSFKASFHTIDPEGTAPPSVAVRLDGTMASARAGVRKFTLAGTIMDPQGLSRSDLSARLDGLTTQAASGNAAITVRGPQDALAISATASLQNFLG…
chr_76	GO:0008152;GO:0016740;GO:0003824;GO:0016757	GO:0003674;GO:0008150;GO:0016757	TTGGTGGAGCGGTGCGACGAGAGGGCGGGCCTGCTGATGGCCTACGCCCTGGCAGGCAGCCATGAACCGGTCGCTGCGGCCAACTTGTTCTGCGTTCTGGCCGACCGCCACCCGCAGGCTGTTCACCCAGCGTATGAACTGATCGAAATATTAGCGGCCTGCAAGCGTCGCGCGGACGCCGAGCCGGTCTTGCAGGAGGTCGTGCGGCGCACGCCACACGATGGTCGGGCCCTTGAGGCGCTGGGTGAACTGCTGATCCAGTTGGGACGGCTTGATGATGCCGCAGTCTGGCTGCAGAAAGCCATCGCGCTGCGCCCGGACAATATCACGGCACGAAACCTGATGGCGGCGTGCCTATCGGAGCAGGGACGACTGGCCGAAGCCGACGCCATTTTCCGC…	LVERCDERAGLLMAYALAGSHEPVAAANLFCVLADRHPQAVHPAYELIEILAACKRRADAEPVLQEVVRRTPHDGRALEALGELLIQLGRLDDAAVWLQKAIALRPDNITARNLMAACLSEQGRLAEADAIFRAILAEHPNDARTLANRGALLSTENAADLALAHYRQAIALNPHDARVRLNHSIALLKDGQYAPGWHEHEWRFRLPGRSAPRAATLMRSLTPDLNLRGKRILVTHEQGLGDTLMYLRYLPPLARRGAQLIISVPETLAGLVRRIPGVHHVICNTQPIPPHDWHCPFISLPRIFAATETPMGDLAPYLTADPNCIRHWRSYLPSNGRLNIGLVWAGAQRPDIAEAQIVDRKRSVRLDTLAPLGRVPGINLVSLQAGPSSREMTDMPEGM…
chr_77	GO:0035556;GO:0080090;GO:0019222;GO:0031326;GO:0031323;GO:0023052;GO:0007165;GO:0050789;GO:0044699;GO:0051716;GO:0000160;GO:2000112;GO:0060255;GO:0065007;GO:0010468;GO:0019219;GO:0009987;GO:0009889;GO:0050794;GO:0044763;GO:0051171;GO:2001141;GO:0007154;GO:0044700;GO:0050896;GO:0051252;GO:0006355;GO:0010556;GO:0060089;GO:0000156;GO:0004871	GO:0003674;GO:0007165;GO:0008150;GO:0009058;GO:0034641	ATGGATATAGCCCCTATTCTGCTTGTCGAGGACGATTTCCTGATTCGCGCGACCCTCGCAGCATATCTTCGTGAACGAGGTGGCTTCACGATAGTCGAGGCTGACGACGCGACGGAAGCATTGGCGGTCATTGAGGCGTACCCCCGATTATCGATCCTGGTGACTGATATACAGATCCCCGGCACGCTCAATGGGGTGGGCGTTGCGGCTGCGGCCCGCAGGAAATGGCCGGATTTGCCGGTGCTCTACGTGACCGGCGCCTGGCCACGCGATGGGGAATCGACGGGCGGGGACAAGCGCGATAGCTATGTCGAGAAGCCTTTCGAAGGCTCCGCAATCCTAAGGCGGATCCGCACCATGCTACACGGGGCCGACAACCCGGATTTCTTAACCTGA	MDIAPILLVEDDFLIRATLAAYLRERGGFTIVEADDATEALAVIEAYPRLSILVTDIQIPGTLNGVGVAAAARRKWPDLPVLYVTGAWPRDGESTGGDKRDSYVEKPFEGSAILRRIRTMLHGADNPDFLT
chr_78	GO:0006633;GO:0006631;GO:0019752;GO:0044249;GO:0044281;GO:0044283;GO:0072330;GO:1901576;GO:0044710;GO:0044711;GO:0071704;GO:0006629;GO:0009987;GO:0032787;GO:0009058;GO:0008152;GO:0043436;GO:0044255;GO:0055114;GO:0008610;GO:0044238;GO:0006082;GO:0046394;GO:0016053;GO:0044237;GO:0043169;GO:0046914;GO:0043167;GO:0003824;GO:0005488;GO:0005506;GO:0046872;GO:0016491	GO:0003674;GO:0006629;GO:0008150;GO:0009058;GO:0016491;GO:0043167;GO:0044281	ATGATCGACCCGTTCACATGGCTCGCCGGCTGGATCCAGGAGAATTGGCTGATCCCTATTCTCTACCATTTCGGCTGGATGGAATGGGAAGATACGTCCTTCCTCTGGGCCATGTTCGCGATTTACGGCGTGTTGCAGGTGATCCTGAACTTGGTGATCTGCGTGCCCCTGGAACGCATCTGGCCGCTGCATAGATGGGAAAACCGCGACAATGTGACAATGGATATTGTCTATACCGTCGTTGCGCGGATCGGTCTGTTTCCGCTGGTCACATTCTTCGGATTTTATGAAATCCAGACCTGGTTGAATGGATTTCTGACCGATCACGGTTATATTCCACCCACTTTGGAATCGTTGTTTCCCTCCTTGATGGACTGGCCGGTCGCCACGTTCTTCCTC…	MIDPFTWLAGWIQENWLIPILYHFGWMEWEDTSFLWAMFAIYGVLQVILNLVICVPLERIWPLHRWENRDNVTMDIVYTVVARIGLFPLVTFFGFYEIQTWLNGFLTDHGYIPPTLESLFPSLMDWPVATFFLYAVILDFADYWRHRLSHVFAWWYGLHALHHAQTHMTFWSDDRNHLLDDIISYAWAIAVGLLIGVPPLQFPLLILLLRLVESLSHANTRVGFGWLGERFLVSPQFHRVHHGTRSAGRDSCNYGAVFPWWDMMLGTANFSRRVVETGDPKAEAALVNGGWLAQQWGGLRLSWRLATRRWRRGTSASTESSGSAAR
chr_79	GO:0044425;GO:0016021;GO:0016020;GO:0031224	GO:0005575	ATGCGCACGATGGCCGATCGGATCCGCTATACGCTCCTGTACGAAATATTGGGGCTCGCGCTTGTCGTTCCGGGCGGCCGACTGCTGCTGGGAATCACCATGTTCGACATGGGCATGATCGGCCTTGGTTCCACCATTGTGGCCGTAAGCTGGAACTATCTCTTCAGTTGGCTGTTCGATCACACAATGCTGCGAATAAAGGGAACGGCAGGCAAAAGCCTGGCTGACCGCGTTATTCATGCCGTGCTCTACCAGGTTGGATTGATCGCCCTCCTGGTCCCGGCGATCGCGTTCTGTCTGGGGCGGGGACTACCGGCCGCCTTCCTGGCCAATATCGGTCTCACCCTATTCTACCTGGCTTATAATTTTATGTTCACCTGGGCTTACGACGTGCTCTTT…	MRTMADRIRYTLLYEILGLALVVPGGRLLLGITMFDMGMIGLGSTIVAVSWNYLFSWLFDHTMLRIKGTAGKSLADRVIHAVLYQVGLIALLVPAIAFCLGRGLPAAFLANIGLTLFYLAYNFMFTWAYDVLFPPPAAMIEQT
chr_80	-	-	ATGTTCAGAACGACCCCCAAAGGCGGCGTGACCGATGCAATGGCCCGTACCGCCGCCGCCGCAACTGCCGCGCAGGCCAAAACCAAGGTCAAGGACGAAGATCCGTTCCGTGAAGGCGACGCGATCGTCTATGCTGCCCATGGTGTTGGACGCGTGGACAGGATCGGTGTTGACGAGATCGCGGGTACCAAGCTGGAAATGATCCAGATTTCATTTCCCGGCAATCAGATGACCTTGCGCATTCCACTGGCGAAAGCTCGTAAGGCGGGATTGCGCAAAATCGTTTCGCGCGAGATCGTTGACAAGGCTATGGCCATCATTAAGGGCAAACCGCATGTCAGCCGTGGCATGTGGGCACGCCGTGCCGTGGCCTATCAGGAAAAGATCAATTCCGGCGAC…	MFRTTPKGGVTDAMARTAAAATAAQAKTKVKDEDPFREGDAIVYAAHGVGRVDRIGVDEIAGTKLEMIQISFPGNQMTLRIPLAKARKAGLRKIVSREIVDKAMAIIKGKPHVSRGMWARRAVAYQEKINSGDLVQIAEVLRDLRRNVDSLDGSFSERKLFEAAQERFVAEVAVLEGKEPAAVLEALTSAMKSA
chr_81	GO:0016020;GO:0016021;GO:0044425;GO:0031224	GO:0005575	GTGGACCGAAGGATCGGCCTGTTCATTCTGATGCGGGAAAGCCTGCTGTCACTGGCCGTTCTGGCCGCATGGGACGTGTTCGTGGTCGTCATGTTCCAGGTCTTTCATCAGGATTGGATGGAGCAGCCTACCCTGCCGATCTCATTGATCGGGTCGGCGCTTGTCCTGTTCCTGAGCGTGCGGAACACGGCCGCCTATAATCGTTGGTGGGAGGCGCGGACGTTATGGGGCGCGGTTACCAATAATTGCCGGTCTTTCGGCAGGCAGGCCGGCACGCTGCTGGGCGGCCGTCCGGATCTGGCCCGGGCGATGGCAGCCTACCCTTATGCATTGCGCGGCGCGCTGGGGCGGCTGGACAGCTCGGAAGATGTCGGGCGGCTATTGCCGCGCGCCATGCGC…	VDRRIGLFILMRESLLSLAVLAAWDVFVVVMFQVFHQDWMEQPTLPISLIGSALVLFLSVRNTAAYNRWWEARTLWGAVTNNCRSFGRQAGTLLGGRPDLARAMAAYPYALRGALGRLDSSEDVGRLLPRAMRQAISGWTNQPNAILYQIGLAVNEEVARQSIDGAVHGQIDRILSDLANAQGGLERIRNTPLAIQFSLIPRLVTNVFCVVLPLSMVQTLGWITPLGSSLVGLLFVALDKIGNDLQNPFVRSPHALPMLTMARTIEIDLLQPDEQPVGGPIPPVRGVQG
chr_82	GO:0090305;GO:0034641;GO:0006807;GO:1901360;GO:0006139;GO:0090304;GO:0071704;GO:0009987;GO:0006725;GO:0008152;GO:0046483;GO:0044238;GO:0044237;GO:0043170;GO:0016787;GO:0004518;GO:0004519;GO:0016788;GO:0003824;GO:0033897;GO:0016894;GO:0004540;GO:0004521;GO:0016892;GO:0003723;GO:0003676;GO:0097159;GO:1901363;GO:0005488;GO:0008847	GO:0003674;GO:0003723;GO:0008150;GO:0034641	ATGCACGGCGATTTCGGACATTATACGTTGGCCCTGACGTGGCAGCCGGGCTTCTGCGCCCGTGGCGCCGGATGCCTGGCGGACCAACCCCATAAGCCATTGATCGGCCTGCATGGCCTCTGGGCCTCGCGCCCGCAGGATCTTGTGGATGCGGACGTTCCCCCGCAGCGCTGGTGGGCGGTCGGCTGCGACATTTATGGCGGCCAGGATCATTATGTGCCTGTTCGCATCAGTGATACGACCCGACGGGCATTGGCACAGACAGTCGCACATCTGCGCGATGACCTGGTGGCGCACGAATATCGCAAGCATGTGCAATGCTTTGGAATGCCGGCTGAAAATTTCTTTCACACGGCGTTGGTCATGCGGACTCGGCTCGCGGATACGTCATTTGGTGTT…	MHGDFGHYTLALTWQPGFCARGAGCLADQPHKPLIGLHGLWASRPQDLVDADVPPQRWWAVGCDIYGGQDHYVPVRISDTTRRALAQTVAHLRDDLVAHEYRKHVQCFGMPAENFFHTALVMRTRLADTSFGVYLRAQAGQTVTHAALLGVFRDSFHVDIDRALQLQCQTDPNGVIVLTQLWFTIRRQNLTDFPRPESFMRSPQLQDNCPARFQIPAWAPEG
chr_83	-	-	ATGCGCCAGGCTCTGCATCGTCTGAGCATCGCCACGCACGGCAAGGGTCTGGTGATGTTCACCCAGGCGGTCCGCCAGTGGGTCGCGGATACCAGCATGGAAAACGGCCTGCTGACGATCTGGTGCCGGCACACGTCTGCGTCGCTGACGGTGCAGGAGAATGCAGATCCGACGGTTCTGGAGGACATCAAGCGGTATTTCGAGGCGCTGGTCCCGGAATCGCCTGGGCGCTATATCCACGACGATGAAGGGCCCGACGACATGCCGGCCCATTTGCGCACCATGTTGACACAAACCCAGCTTTCGATCCCGGTGGCCGATGGACGGCTGGTGCTGGGAACGTGGCAGGGGCTCTATTTGTTTGAGCACCGACGCCATCCCCACCGGCGCGAGATCGTG…	MRQALHRLSIATHGKGLVMFTQAVRQWVADTSMENGLLTIWCRHTSASLTVQENADPTVLEDIKRYFEALVPESPGRYIHDDEGPDDMPAHLRTMLTQTQLSIPVADGRLVLGTWQGLYLFEHRRHPHRREIVLHLIGE
chr_84	GO:0006436;GO:0019752;GO:0090304;GO:0044249;GO:0034641;GO:0006807;GO:0044281;GO:0034645;GO:0034660;GO:1901360;GO:0006139;GO:0044710;GO:0044260;GO:0006520;GO:0071704;GO:0010467;GO:0044267;GO:0009987;GO:0006725;GO:0009058;GO:0009059;GO:0008152;GO:0043436;GO:0046483;GO:0016070;GO:0044238;GO:1901564;GO:0006082;GO:0019538;GO:0044237;GO:0043170;GO:0006399;GO:0043038;GO:0043039;GO:0006418;GO:1901576;GO:…	GO:0003674;GO:0005575;GO:0005622;GO:0005623;GO:0005737;GO:0006412;GO:0008150;GO:0009058;GO:0016874;GO:0034641;GO:0043167;GO:0044281	ATGCAACGCATTTTTTCCGGCATTCAGCCGAGCGGAATTCCGCATCTTGGCAATTATCTGGGTGCAATCCGCAACTGGATCGCGCTGCAGCGCGATCACGAGTGCATTTTTTGCCTTGTGGACCTGCATGCAATTACGGTGTGGCAGGATCCGGTGGCGCTGCGGCAGCAGACTCTGGGCCAGACGGCTGTGCTGCTGGCCTCGGGGATCGATCCGAAAGCCCATATCCTGTTCAATCAATCGGCCGTGTCCGCGCATGCCCGGCTGGCCTGGATTTTCAACTGTGTCTCCCGACTGGGCTGGCTGAATCGGATGACGCAGTTCAAGGACAAGGCGGGGAAGGACCGCGAAAACCATTCTGCGGGCCTGTATGTCTATCCCAACCTGATGGCTGCCGAT…	MQRIFSGIQPSGIPHLGNYLGAIRNWIALQRDHECIFCLVDLHAITVWQDPVALRQQTLGQTAVLLASGIDPKAHILFNQSAVSAHARLAWIFNCVSRLGWLNRMTQFKDKAGKDRENHSAGLYVYPNLMAADILAYKATRVPVGDDQRQHLELANDIAQKFNHDYGTDFFPEIEAIIPPGAARVMSLRDGTKKMSKSDPSAQSRIDMTDDADAIALKIRRAKTDSEPLPTEIEGLHTRPEARNLVEIYATLADMSVTDVLARHGGEGFGPFKAALTEILVETVCSIGVETKRLLDAPDYLLSVLRDGAARANAIAEPIVSEAEHIVGFVK
chr_85	GO:0000413;GO:0044238;GO:0044260;GO:0044267;GO:0019538;GO:0044237;GO:0009987;GO:0043170;GO:0071704;GO:0008152;GO:0006457;GO:0018208;GO:0018193;GO:0043412;GO:0036211;GO:0006464;GO:0016853;GO:0003824;GO:0016859;GO:0003755	GO:0003674;GO:0006457;GO:0006464;GO:0008150;GO:0016853	ATGAAACGTCTGTCCCGCTTCATTCCCGCCGTTCTCGCGTCGGCGCTGCTGCTTCCTCTGACCGGCTGTGGCGGCGCAGCCAAAGAAGATGAACCCGAACTGACGCCTGCGCAGTTCATGGCGAAGGTCCGGGCGGAACCCGGCGTGAAGACGCTGCCGGACGGACTGGCCTATAAAGTACTGGAATCGGGCCCGAAGGATGGGGAAAGCCCTGCCGTCGGCGACATGATGATGGTCATCTATGAAGGCAGGCTGCCGGACGGGGGTATTTTCGATAGCTCGGACCAGCACGGCCACGGCGCCTATATGCAAATGCCGCTGGACGGGGTGATCAAAGGCTGGATGGAAGCGTTGCCGATGATGCATGTCGGCGACACCTGGATGCTCTATGTTCCGCCG…	MKRLSRFIPAVLASALLLPLTGCGGAAKEDEPELTPAQFMAKVRAEPGVKTLPDGLAYKVLESGPKDGESPAVGDMMMVIYEGRLPDGGIFDSSDQHGHGAYMQMPLDGVIKGWMEALPMMHVGDTWMLYVPPELGYGHRSMGIIPADSPLVFRIQLLGVSKGGQQG
chr_86	GO:0044283;GO:0019752;GO:0044249;GO:0006807;GO:0044281;GO:0009064;GO:1901576;GO:0044710;GO:0044711;GO:0006520;GO:0006526;GO:0006525;GO:0071704;GO:1901605;GO:1901607;GO:0044238;GO:0009987;GO:0009058;GO:0008152;GO:0043436;GO:0008652;GO:1901564;GO:1901566;GO:0006082;GO:0046394;GO:0016053;GO:0044237;GO:0009084;GO:0004055;GO:0035639;GO:0005488;GO:0043167;GO:1901363;GO:1901265;GO:0001882;GO:0043168;GO:…	GO:0003674;GO:0005575;GO:0005622;GO:0005623;GO:0005737;GO:0008150;GO:0009058;GO:0016874;GO:0043167;GO:0044281	ATGGCCGCAAAGGACGTCAAGAAGGTCGTTCTCGCCTATTCCGGCGGGCTCGATACGTCCGTGATCCTCCGCTGGTTGCAGACCACTTATGGGTGTGAGGTCGTGACCTTTACGGCGGACCTGGGCCAGGGCGAGGAACTGGAGCCTGCCCGCAAGAAGGCCGAGATGTTTGGCGTGAAAGAGATCTTCGTCGAGGATCTACGCGAGACCTTCGTGAAGGATTTCGTCTTTCCGATGTTTCGCGCCAATACGCTGTATGAAGGCCAATACCTGCTGGGCACTTCGATCGCCCGACCGCTGATCGCGCAGCGCCAGATCGAAATCGCCGAGGCGGTCGGTGCCGACGCCGTGGCCCATGGCGCCACAGGAAAGGGCAACGACCAGGTACGTTTCGAACTG…	MAAKDVKKVVLAYSGGLDTSVILRWLQTTYGCEVVTFTADLGQGEELEPARKKAEMFGVKEIFVEDLRETFVKDFVFPMFRANTLYEGQYLLGTSIARPLIAQRQIEIAEAVGADAVAHGATGKGNDQVRFELSYYALKPDVTVIAPWREWDLTSRTKLLAFAEQHQIPISRDKRGEAPFSVDANLLHSSSEGKILEDPAVAPDEIVFQRTISPEAAPDVATEIAIDFVSGDPVALNGVTMSPASLLTRLNELGKTNGIGRLDLVENRFVGMKSRGVYETPGGTILLVAHRNMESITLDREAGHLKDSLMPRYAELIYNGFWFSPERRMLQALIDESQHSVTGRVRLKLYKGNVICVGRESPNSLYDTRVVTFEDDEGAYNQADAQGFIKLNALRLRLG…
chr_87	GO:0001510;GO:0006364;GO:0008152;GO:0009451;GO:0090304;GO:0034641;GO:0006807;GO:0034660;GO:0034470;GO:0071840;GO:0006139;GO:0044260;GO:1901360;GO:0042254;GO:0071704;GO:0010467;GO:0022613;GO:0032259;GO:0009987;GO:0006725;GO:0043412;GO:0043414;GO:0046483;GO:0016070;GO:0044238;GO:0016072;GO:0044237;GO:0043170;GO:0044085;GO:0006396;GO:0008033;GO:0006399;GO:0031167;GO:0000154;GO:0070475;GO:0030488;GO:…	GO:0003674;GO:0003723;GO:0005575;GO:0005622;GO:0005623;GO:0005737;GO:0008150;GO:0008168;GO:0034641;GO:0042254;GO:0043167	ATGACCGCCGTTACCGCCCCGATGACCGAGCCCGCTGCCGAAACCGGCTTGGCCGCGTCACTTACGGATATCGAGCGCAGGCGGATTCTGGCGAAATCGGCACTGTTCGCGCCGCCGACCGGCCGGTTGCCGGATGGGCGGCGCGACCTGGTCGGACTGTCGCGCGAGGAAATGGGCCAGGCCCTGGCCGAGATCGGTGAGAAGCCATTCCGCACCAAGCAACTCTGGCACTGGATCTATCACCAGGGGGTGACAGATTTCGAGCGGATGAGTTCGATCGCCCGGCCGCTGCAGGCCAAGCTGGCCGAAAGGTTCGTCATAGGCCGGCCGGAGGCCACGACCGTGCAGACCTCGACCGATGAAACTCGCAAATTCCTGTTCCGCTTTCGCGATGGTCAG…	MTAVTAPMTEPAAETGLAASLTDIERRRILAKSALFAPPTGRLPDGRRDLVGLSREEMGQALAEIGEKPFRTKQLWHWIYHQGVTDFERMSSIARPLQAKLAERFVIGRPEATTVQTSTDETRKFLFRFRDGQEAETVYIPDRREDRGAVCISSQVGCTLSCTFCHTGTQRLVRNLGAAEIVGQFMAARDSYGEWPSPKGETPRLLSTIVLMGMGEPLYNYGNVAKAMKIIMDGEGIALSRRRITLSTSGVVPMMDQCGAELGINLAISLHAVRNDLRDEIVPLNRKYPIEELLAACRRYPAASNARRITFEYIMLRGINDSEADARELVRLIADIPAKVNLIPFNPWPGSVYKPSTREQLAKFAQIVMDAGFASPIRMPRGRDILAACGQLRTESQRE…
chr_88	GO:0008152;GO:0032259;GO:0003824;GO:0016740;GO:0016741;GO:0008168;GO:0097159;GO:0003723;GO:0003676;GO:1901363;GO:0005488	GO:0003674;GO:0003723;GO:0008150;GO:0008168	ATGGCCAAGCGGCGGGTGGACCAGATGCTGGTCGATCGAGGATTGGTGGAAACCCGTAATCGGGCGCAGGCGCTGATTCTCGCCGGTGTCGTGTTTTCCGGCGACCGGCGGGTGGCCAAGGCCGGCGACCAGCTACCCGAGGACGCGCCACTGCTGCTGAAAGGACAGGACTTTCCCTGGGTATCACGTGGTGGGATCAAGTTGGCCCATGCGCTGGCACATTTCAGTCTGCCCGCGAAGGGAGCGATCTGCCTGGATATCGGCGCCTCAACCGGCGGCTTTACCGACGTATTGCTGACGCATGGAGCCGCGCGTGTCTATGCGGTCGATGTCGGGCACGGACAGTTGGCCTGGAAGCTGCGCAGCGATCCGCGCGTGGTCGTGCTGGAAAAATGCAAT…	MAKRRVDQMLVDRGLVETRNRAQALILAGVVFSGDRRVAKAGDQLPEDAPLLLKGQDFPWVSRGGIKLAHALAHFSLPAKGAICLDIGASTGGFTDVLLTHGAARVYAVDVGHGQLAWKLRSDPRVVVLEKCNARAVDQSIVPDPIDALVCDASFIGLRTVLPAGLALCRPGAWAVALIKPQFEAGREAVGAKGVVRDPAVHEAVCATIRQWWSALPGWTVLGIEPSPITGPEGNREFLIAARRDTTERPS
chr_89	GO:0008152;GO:0044710;GO:1901576;GO:0044249;GO:0009987;GO:0071704;GO:0009058;GO:0044237;GO:0044281;GO:0006629;GO:0006720;GO:0044255;GO:0008299;GO:0008610;GO:0044238;GO:0044283;GO:1901362;GO:1901360;GO:0044711;GO:0006767;GO:0006766;GO:0046483;GO:1901564;GO:1901566;GO:0019438;GO:0006807;GO:0018130;GO:0034641;GO:0006725;GO:0044271;GO:0042364;GO:0009110;GO:0016114;GO:0006721;GO:0006772;GO:0044272;GO:…	GO:0003674;GO:0006629;GO:0006790;GO:0008150;GO:0009058;GO:0034641;GO:0043167;GO:0044281	ATGTCCGAACAACAGGCTGGGGGACCGGAGCGCGAGGGCGCGGTTCCGACGCGCGGGCGCTTTCCGCTTTTGGACCGGGTTTCGTATCCGGCGGACCTGCGCAACCTGTCGATCGAGCAATTGAGGCAGTTGGCGGAGGAACTGCGGGCCGAGACGGTGGACGCGGTATCGACGACGGGCGGGCATCTGGGTGCGTCGCTGGGCGTGGTCGAGCTGACGGTGGCGCTGCATGCGGTGTTCGACACGCCTGCCGACCGGATCGTCTGGGATGTCGGCCACCAGGCCTATCCCCACAAGATCCTGACCGGGCGGCGCGCGGCCATCCGCACCCTGCGCCAGCCGGGCGGCCTGTCGGGCTTCACCCGCCGCTCCGAGAGCGAATACGACCCGTTCGGCGCC…	MSEQQAGGPEREGAVPTRGRFPLLDRVSYPADLRNLSIEQLRQLAEELRAETVDAVSTTGGHLGASLGVVELTVALHAVFDTPADRIVWDVGHQAYPHKILTGRRAAIRTLRQPGGLSGFTRRSESEYDPFGAAHSSTSISAGLGMAVAHHLRAAHDPAYRERNVVAVIGDGSISAGMAYEAMNNAAAAGPGASRLIVVLNDNEMSIAPPVGAMSAYLSRLMSSRQFLGLRDLAGKMVRRLPDRLERTAKKAEEYARGMITGGTLFEELGFYYVGPVDGHDMSQLVPILRNLRDADDKGPILLHVVTEKGRGYRPAEAAGDKYHAVAKFNVVTGEQSKAPPGPPSYTAVFSRELVRCARQDERIVAITAAMPSGTGLDAFARACPERFFDVGIAEQHAV…
chr_90	GO:0008152;GO:0044249;GO:0009987;GO:0009058;GO:0044237;GO:1901576;GO:0044710;GO:0071704;GO:0006629;GO:0006720;GO:0044255;GO:0008610;GO:0044238;GO:0008299;GO:0016740;GO:0003824;GO:0004659;GO:0016765;GO:0004337;GO:0004311	GO:0003674;GO:0006629;GO:0008150;GO:0009058;GO:0016765	ATGTCCAGTCGGGCCAAGGCCGTCGAAGCGACCATTGACCAGCTCCTGCCGCCTGCAGCGGGTGCCGAGGGACGGGTCGTGGAGGCAATGCGGTATGCGACCCTCGGGGGAGGCAAGCGCCTGCGCGGTTACCTGGCTGCGGAAGTCGCCAGCCTGTTCGGTGTCGATCCTGCCCGCTTCAACCGGGTCGCGGCTTCAGTGGAGATGCTGCACGCCTATTCGCTGGTGCATGACGATTTGCCTGCCATGGATGACGATGACCTGCGCCGCGGCCAGCCTTCGACGCATCGGAAGTTCGATGAAGCCACTGCCATCCTGGCTGGCGATGCGCTGCAGACGATGGCATTCGAGATCCTGTCCGATGCCGCAACCCATTCTGATGCCGCCATTCGGATCGGC…	MSSRAKAVEATIDQLLPPAAGAEGRVVEAMRYATLGGGKRLRGYLAAEVASLFGVDPARFNRVAASVEMLHAYSLVHDDLPAMDDDDLRRGQPSTHRKFDEATAILAGDALQTMAFEILSDAATHSDAAIRIGLVSALAAASGAAGMVGGQMIDMAGEGRALSLPEVERLHALKTGCLIRYAAESGAILGDADLSLRTRIAAYGRDLGAAFQIADDVLDATASAEELGKTAGKDEAAGKSTYVALLGVEGAAREARRVAERAQAYLDCFGAEADRLRDLIQYVVDRRS
chr_91	GO:0090305;GO:0044248;GO:0034641;GO:0006807;GO:1901360;GO:1901361;GO:0006139;GO:0090304;GO:0044265;GO:0044260;GO:0006308;GO:0071704;GO:0009987;GO:0006725;GO:1901575;GO:0046700;GO:0006259;GO:0008152;GO:0034655;GO:0009056;GO:0009057;GO:0046483;GO:0044238;GO:0044270;GO:0044237;GO:0043170;GO:0019439;GO:0016787;GO:0016796;GO:0004529;GO:0004518;GO:0004527;GO:0008855;GO:0016788;GO:0003824;GO:0016895;GO:…	GO:0003674;GO:0005575;GO:0005622;GO:0005623;GO:0005737;GO:0008150;GO:0009056;GO:0034641;GO:0043234	ATGACGGATGATCTGTCCAAACTGTCCTTCGAGGACGCTCTGGCCCAATTGGAAGAGATCGTGCGTCAGCTTGAAGGCGGGCAACTCCGGCTTCAGGACGCCATTGCGTCCTATGAGCGTGGCGCCGCCTTGAGGCGGCATTGTGACAGCAAGCTGAGCGAGGCCGAGGCCCGCATTCAGGCGATCATCCAGCGCGCAGACGGCACGCTGGAGACGAGTTCAATGGATTGA	MTDDLSKLSFEDALAQLEEIVRQLEGGQLRLQDAIASYERGAALRRHCDSKLSEAEARIQAIIQRADGTLETSSMD
chr_92	GO:0008152;GO:0090304;GO:0034641;GO:0006807;GO:0034660;GO:1901360;GO:0034470;GO:0006139;GO:0044260;GO:0071704;GO:0010467;GO:0008033;GO:0009987;GO:0006725;GO:0046483;GO:0016070;GO:0044238;GO:0044237;GO:0043170;GO:0006399;GO:0006396;GO:0003824;GO:0016740;GO:0016782;GO:0016783;GO:0005737;GO:0044424;GO:0044464;GO:0005623;GO:0005622	GO:0003674;GO:0005575;GO:0005622;GO:0005623;GO:0005737;GO:0008150;GO:0034641	ATGAGCGAGACCGTGCTCGACCTCAAAGGGCTCAATTGCCCTCTTCCCGTCCTTAAGGCCAATCGGACACTGCGATCCATGCAGCCGGGCGAGCGGTTGCGGGTCATTGCGACGGATCGTGCCAGTGTTGCGGATTTCCAGGCTTTTTGTCGGGAAACCGGTCATGCGTTGATTGCCTTCGGAGAGGATTCGGGCGTTCTGTCGTTCGTTATACGGCGGCGGGCGGACATGCCGGTCGAAGCGAATCAGGCGACGTTTCCGGACGTCTGA	MSETVLDLKGLNCPLPVLKANRTLRSMQPGERLRVIATDRASVADFQAFCRETGHALIAFGEDSGVLSFVIRRRADMPVEANQATFPDV
chr_93	GO:0008152;GO:0016310;GO:0009987;GO:0044237;GO:0006796;GO:0006793;GO:0051156;GO:0044262;GO:0046835;GO:0071704;GO:0044238;GO:0005975;GO:1901135;GO:0019637;GO:0019320;GO:0046365;GO:0006091;GO:0006096;GO:1901575;GO:0019318;GO:0044723;GO:0009056;GO:0044724;GO:0005996;GO:0016052;GO:0006006;GO:0006007;GO:0016301;GO:0016740;GO:0003824;GO:0016772;GO:0019200;GO:0016773;GO:0004396;GO:0004340;GO:0044464;GO:…	GO:0003674;GO:0005575;GO:0005622;GO:0005623;GO:0005737;GO:0005975;GO:0006091;GO:0008150;GO:0009056;GO:0016301;GO:0016491;GO:0016829;GO:0016853	ATGGACATGACCGACTATCGGATCGGGATCGATTTTGGCGGCACCAAGATCGAAATCGCGGCCCTTGCACGGGCCGATGGACATGAGATCATTCGGCGACGCATCGCAAATCCCGGCCATTACGATGGCGCGGTCCTCGCGATTCGCGACCTCGTCGCCGGCGTCGATGCCGAGCTGGGCGGCCAGGGAACGGTCGGGATCGGCATTCCGGGATCGATCAGTCCCGATACCGGCGTTATCAAGAACGCCAACGCGACGTGGCTGAACAATCAGCCATTCGGTCGCGACCTGACCGCTTCCGTAGGGCGTGAAGTTCGCGTCGAGAATGATGCCAACTGCTTCGCTCTGTCCGAGGCAGTCGATGGCGCTGGTGCCGGCCGCAGCGTCGTGCTGGGCGTG…	MDMTDYRIGIDFGGTKIEIAALARADGHEIIRRRIANPGHYDGAVLAIRDLVAGVDAELGGQGTVGIGIPGSISPDTGVIKNANATWLNNQPFGRDLTASVGREVRVENDANCFALSEAVDGAGAGRSVVLGVIIGTGMGGGIIVDGKLLAGAHHIAGEWGHIPLPWPRIEEMPLPKCFCGNEGCLERYLSGSALAQDWQGPGHRSTAGIEAAAEAGDITAIGALDRYMDRLARACAMAINFLDPDVIVLGGGVSNVQSIYERVPLLMPRYVITPRCNTPIVRNVHGDSSGVRGAAWLWSHDEQPA
chr_94	GO:0001510;GO:0009987;GO:0008152;GO:0009451;GO:0090304;GO:0034641;GO:0006807;GO:0006139;GO:0044260;GO:1901360;GO:0071704;GO:0032259;GO:0006725;GO:0043412;GO:0043414;GO:0046483;GO:0016070;GO:0044238;GO:0044237;GO:0043170;GO:0034660;GO:0071840;GO:0042254;GO:0010467;GO:0006364;GO:0022613;GO:0034470;GO:0016072;GO:0044085;GO:0006396;GO:0031167;GO:0000154;GO:0044699;GO:0051301;GO:0044763;GO:0008168;GO:…	GO:0003674;GO:0005575;GO:0005622;GO:0005623;GO:0005737;GO:0008150;GO:0008168;GO:0034641;GO:0042254;GO:0051301	GTGGCATCGAGTCGGACGCATGCGGTCTCTCTGCGCACAGCGCGGGGCCGGACCACGGCCCAACAGCGCTGGCTGAACCGGCAACTGAACGATCCTTATGTACAGGCTGCGCGCAAGCAGGGATGGCGGTCACGAGCCGCATTCAAGCTGATTGAACTGGATGATCGGTTCCATCTGATTCGCCCTGGCATGCGGATAATAGACCTGGGCGCAGCACCGGGCGGCTGGACCCAGGTCACCGTCAAGCGCGGCGCCTCGAACGTGGTCGGGGTCGATCTGCTGCCGGTGGATCCGGTGAACGGAGCGACGATCATCGAGGGAGATTTCAACGAGCCCGACATGCCCGACCGGTTGATGGCGCTGCTGGGCGGCCCGGCCGATCTGGTCCTATCGGATATG…	VASSRTHAVSLRTARGRTTAQQRWLNRQLNDPYVQAARKQGWRSRAAFKLIELDDRFHLIRPGMRIIDLGAAPGGWTQVTVKRGASNVVGVDLLPVDPVNGATIIEGDFNEPDMPDRLMALLGGPADLVLSDMAPNTTGHAPTDHLRIIGLAELALDFATKVLAPNGAFVAKVFQGGSEKQMLLPMKQAFATVRHAKPPASRKESSELYVIATGFRPERIRSTV
chr_95	GO:0008152;GO:0009987;GO:0044237;GO:0006793;GO:0044281;GO:0044710;GO:0071704;GO:1901575;GO:0044248;GO:0009056;GO:0043436;GO:0006082;GO:0006797;GO:0006798;GO:1901360;GO:0046483;GO:0006807;GO:0034641;GO:0006139;GO:0006725;GO:0055086;GO:0044238;GO:0006796;GO:0009165;GO:0019637;GO:0019438;GO:1901576;GO:1901362;GO:0018130;GO:0034654;GO:0090407;GO:0044271;GO:1901293;GO:0006753;GO:0044249;GO:0009058;GO:…	GO:0003674;GO:0008150;GO:0009056;GO:0009058;GO:0034641;GO:0043167;GO:0044281	ATGGACAACACGATGTCCTGGCGCGATGGCCAGGAGGAGGCAAGGCTCTCTCACGTCTCGGCGTTTAGGCCGAATCACGGCTCTGCAGGCATGTATGGCGCGATTGATCTGGGGACGAATAATTGCCGCCTGATGATCGCGACCCCGACCGCGAACGGCTTCCGGGTCGTCGACAGCTTTAGCCGAATCGTGCGGCTGGGCGAAGGATTGCAAAGCACCGGACGCCTGAGTCCCGCAGCGATGGACCGAACAGTCGAGGCGTTGCATATCTGCGCTGCACGAATGGGACGTCGGCGGCTTCGCCGCTATCGCGCGGTAGCCACCGAAGCGTGTCGCCGGGCTATCAACGGCGCAGACTTCATCCGGCGGGTCCGCCAGGAGACCGGCCTGGACATCACC…	MDNTMSWRDGQEEARLSHVSAFRPNHGSAGMYGAIDLGTNNCRLMIATPTANGFRVVDSFSRIVRLGEGLQSTGRLSPAAMDRTVEALHICAARMGRRRLRRYRAVATEACRRAINGADFIRRVRQETGLDITVISPREEAELAMESCAPLLHDDRLSPSRTRAVLFDIGGGSTEIAWVRMDRRARRQELGGYLSLPAGVITLAEQFGESAFTDSGYRQMVDLVTRQLRTFENVHCIGREISRGTVSLMGTSGTVTTLASIALSLSRYSRMAVDGTILLSGPALDAIRTLAALGPSGLRQHPCVGPDRAVYVMPGCAIFEAIHAIWPVPEIIVADRGLRDGMLLRMIHDSTAMPVPSLASALRFPPLSAADLSHP
chr_96	GO:0008152;GO:0016829;GO:0003824;GO:0016830;GO:0016832;GO:0008675;GO:0008700;GO:0016833	GO:0003674;GO:0008150;GO:0016829	ATGTCTGAAATCGATCGCATTATGACGCTGTCGCCGGTGATCCCGGTACTGGTGGTGCATGACCTCACCCATGCCCGCCCAATCGCGGAAGCGCTGGTCGCCGGGGGATTGCGGGTGCTGGAAGTCACCCTGCGTACGCCGATCGCGTTGGACGTCATTGCGGAAATGGCAAAGGTTGAGGGGGCGGTTGTCGGGGCCGGCACCGTCCTGAATGAGGCAGATCTGGATGCCAGCATCAAGGCCGGCGCAGGATTTATTGTCAGTCCCGGCCTGACCGACGCGTTGGGCAAAGCCGCGATCGCACGCAACATTCCGTTTCTGCCGGGGATCGCCAATGCAGGCGATATCATGCGCGGATTGGAGTTAGGATTTAACCGCTTCAAGTTTTTCCCTGCGGAA…	MSEIDRIMTLSPVIPVLVVHDLTHARPIAEALVAGGLRVLEVTLRTPIALDVIAEMAKVEGAVVGAGTVLNEADLDASIKAGAGFIVSPGLTDALGKAAIARNIPFLPGIANAGDIMRGLELGFNRFKFFPAEASGGIKALQALAAPFGAARFCPTGGIDQMRAPEWLALPAVRCIGGSWLVPPGTPDVIEIRNRAADAAALRKH
chr_97	GO:0008152;GO:0044710;GO:0044281;GO:0071704;GO:0009987;GO:0044238;GO:0044237;GO:0009082;GO:0019752;GO:1901564;GO:0006807;GO:0044283;GO:1901576;GO:0044711;GO:0006520;GO:0008652;GO:0009058;GO:0043436;GO:1901566;GO:0006082;GO:0044249;GO:0046394;GO:0016053;GO:0009081;GO:0006549;GO:0009099;GO:0009097;GO:1901605;GO:1901607;GO:0006573;GO:0005975;GO:0009255;GO:0044262;GO:0016829;GO:0003824;GO:0016836;GO:…	GO:0003674;GO:0005975;GO:0008150;GO:0009058;GO:0016829;GO:0043167;GO:0044281	ATGGGCCTGAATGCTGTCCTGGAGGGCGTGACCGGGCGGGTTATCCAGCGATCCACGCCAACGCGGCGCCGGTATCTGGAGCTGATTGCACGCCAGCAGGACCGAGGTGTCAACCGTCCGCGCCTGGCCTGCGGCAACCTTGCTCATGCCTTCGCAGCGGCCGGCGACGACAAGCAGACAATTCGCGCCGGCAGCGGCATGAATATCGGCATCGTCAGCGCCTATAACGACATGCTGTCGGCGCATCAGCCTTATGGCCGGTATCCCGACCAGATGCGCCTGTTCGCGCGTGAACTTGGGGCAACCGCACAGGTAGCAGGTTGCGTGCCGGCAATGTGTGACGGCGTGACACAGGGACAGCCAGGCATGGAGCTTTCTCTGTTCAGCCGGGATACGATC…	MGLNAVLEGVTGRVIQRSTPTRRRYLELIARQQDRGVNRPRLACGNLAHAFAAAGDDKQTIRAGSGMNIGIVSAYNDMLSAHQPYGRYPDQMRLFARELGATAQVAGCVPAMCDGVTQGQPGMELSLFSRDTIALSTAVALSHGMFEGAALLGICDKIVPGLLMGALRFGHLPMILVPAGPMGSGLPNKAKQEIRQLFSEGKVGREELLEAEAASYHSPGTCTFYGTANTNQMMMEVMGLHVPGAAFVPPNTKLRQALTREAVHRLVAMGAEGDDYRPLARCIDEKAIVNAAVGLLATGGSTNLAIHLPAIARAAGIIIDWEDLDRLSSAVPLLTRIYPNGTADVNGFHAAGGMGFVIGTLLDEGLLHDDILTVAAGGLHAYAGTPQLKDDVLTWSERR…
chr_98	-	-	GTGGGGTCGCTTGGCAATCCCTATTTCGTGACGTTGGCCAAGGCGGTAGGCGACACGATACATAAGACCAATCCGAATGCGAGAATCATTTCGGTATCATCGGATTACGATCTGAACAAGCAATTCACCCAGGTAGATAATTTCATTGCATCCGGCGTGAAGCTGATCGTGATCAATGCGGTCGATCCGCAGGCGGTGCTACCGGCAATCAAGCGCGCGCAAGCTGCGGGCATCGTGGTCATCGCGGCCGACGTTGCGGCGGCCGGTGCTGATGCCACGATCATGACCGACAACACCAAGGCAGGCGAGATTTCCTGCGCCTTTCTGGCTGATAAGATCGGCCACAAGGGTGAGGTCGCAATCGAGAATGGTCCGTCGGTGTCATCGGTGTTCGACCGC…	VGSLGNPYFVTLAKAVGDTIHKTNPNARIISVSSDYDLNKQFTQVDNFIASGVKLIVINAVDPQAVLPAIKRAQAAGIVVIAADVAAAGADATIMTDNTKAGEISCAFLADKIGHKGEVAIENGPSVSSVFDRVAGCKSSLKKWPGIQIVSDDQNGQGARDAGMQVMLGYLIRFPNLAGVFTINDPQAIGSDLAARQQNRKVVITSVDGAPDIVAALKSGKGNILASASQDPYKIGVLAVETAEAIADGKRPSEKTILIPPILVTRDNVGSYVGWTDH
chr_99	GO:0006810;GO:0051234;GO:0051179;GO:0044699;GO:0008643;GO:0071702;GO:0044765;GO:0046434;GO:0009141;GO:0009143;GO:0009144;GO:0009146;GO:0009166;GO:0009167;GO:0009128;GO:0006807;GO:1901360;GO:0044237;GO:0009161;GO:0009123;GO:0006195;GO:0009126;GO:0009259;GO:0009125;GO:0046700;GO:0006139;GO:0044710;GO:0046128;GO:1901565;GO:0046130;GO:0046483;GO:0042278;GO:0072523;GO:0006200;GO:0071704;GO:0009199;GO:…	GO:0003674;GO:0005575;GO:0005623;GO:0005886;GO:0006810;GO:0008150;GO:0009056;GO:0034641;GO:0044281	ATGCTGCCGGTCTTGATCCTGCTCGCCGTCGGCTTTCACCTCGCGGGCGGCCATCGGTTCCTGACGGGGCAGAACCTGTCCATCGTGGGGCAGCAAGCCTCGATCAACATCGTGCTGGCAACCGGCATGACTTTCGTGATCCTGACTGGTGGCATCGACCTGTCCGTTGGGTCAATCCTGGCCGCATCGGCAATGATCGCGCTGATGGTCTCGCTGAGTATTTCGGTGGGGTGGCTCGCGATACCCGCCTGCCTGGCCACCGGTTTGGTGATCGGATTAGGCAACGGCATGCTGGTCGCATGGGGAGGATTGCCGCCCTTCATCGTCACACTCGGCTCGTTGACCGCAGTGCGCGGTCTGGCGCGGCTGCTGGGGCAGGACAAGACCATCTTCAACCCG…	MLPVLILLAVGFHLAGGHRFLTGQNLSIVGQQASINIVLATGMTFVILTGGIDLSVGSILAASAMIALMVSLSISVGWLAIPACLATGLVIGLGNGMLVAWGGLPPFIVTLGSLTAVRGLARLLGQDKTIFNPDLSYAWIGNDGLRLPGFTVPWLAIIALLVVVAAWYVLRRTVLGVRIYAVGGNPAAARLAGINVAAVLLFVYGLSGLLAGLGGVMSSARLFAANGLQLGQSYELDAIAAVILGGTSFVGGIGSIWGTLVGALIIAVLSNGLILMGVSDIWQFIIKGLVIIGAVSLDRFRQKGGART
chr_100	GO:0006200;GO:0009987;GO:0046434;GO:0009166;GO:0009167;GO:0009164;GO:0044281;GO:0009161;GO:0046130;GO:1901360;GO:0009169;GO:0044710;GO:0009199;GO:0042454;GO:0009207;GO:0009205;GO:0009203;GO:0046034;GO:0046128;GO:0046483;GO:1901564;GO:1901565;GO:0034641;GO:0006163;GO:0019637;GO:0009141;GO:0009143;GO:0009144;GO:0009146;GO:0006807;GO:0006195;GO:1901575;GO:1901361;GO:0009150;GO:0009158;GO:0009154;GO:…	GO:0003674;GO:0005575;GO:0005623;GO:0005886;GO:0006810;GO:0008150;GO:0009056;GO:0034641;GO:0043167;GO:0044281	ATGAAGATCCTCTCGGGCGCCTATGTGGCCGATCCGGGTGGGGAGATTCTGGTGCAGGGCAAGCCGGTCGCGATTGCCGCGCCGCGCGACGCCCGACAGGCCGGGATCGCCATCATCTATCAGGAACTGGCGCTGTCACCCAACCTGACCGTTGCCGAAAATATCCATTTAGGCTCGGAACCCACGCGTCCGGGTGGACGGTTGGACCGCTCGTCCATGAATGCGTCGGCACGGCCTGTGCTGGAGCGGCTTGGTGCGCCGTTCGAGCCTGAGACGATCGTCTCGACATTGTCGATCGCCGAGCAGCAATTGGTCGAAATTGCGCGTGCGCTGCATCGCAACGCCGCGATCCTGGTTCTGGACGAGCCGACCACGACGCTCTCGGCACGCGAGACCGAC…	MKILSGAYVADPGGEILVQGKPVAIAAPRDARQAGIAIIYQELALSPNLTVAENIHLGSEPTRPGGRLDRSSMNASARPVLERLGAPFEPETIVSTLSIAEQQLVEIARALHRNAAILVLDEPTTTLSARETDRLFALIRQLRDEGIALIYISHRMAEIYELADRVSVLRDGHYVGTLVRDEISSDALVRMMVGRDLTSFYMKQHTPDAVRGAAVLEVSGLTDGGRRVFPASFTLHRGEVLGLSGLVGAGRTELARLIYGADRAAGGRMTLDGETFAPRKPSESIASGLVYLTEDRKALGLFLDMSCETNIALDVIDRDARVGGRLNLGRLHERARAAFASLRVRAASPAVNVGSLSGGNQQKILLSRLLETGPKVLILDEPTRGVDVGAKSEIYRTID…
chr_101	-	-	GTGGACCCTAACTTCGTCCAGTTCAAAAAAGGGGTGCTGGAACTCTGTGTTCTCGCCCTTCTCTCGCGGAGTGATTCCTATGGCTACGACATCGCCAGCCGCCTCTCCGACGCAATCGATATGGGGGAGGGCACGATCTACCCCCTGATGCGCCGAATGCAGAAGGACGAGTTGGTCTCAACCTATCTGGTCGAATCCTCTTCGGGGCCGCCACGCAAATATTACCGGCTGACGGACAACGGCCGAAGAAGCCTCGACGTCCAGAAATCAGCCTGGGACGATTTTACGCATTCGGTCGCCGCCATTTTGGATGGGCAGGAGAAGACATGA	VDPNFVQFKKGVLELCVLALLSRSDSYGYDIASRLSDAIDMGEGTIYPLMRRMQKDELVSTYLVESSSGPPRKYYRLTDNGRRSLDVQKSAWDDFTHSVAAILDGQEKT
chr_102	-	-	ATGAACGACCGGCAATTGTTCCTCCGGCGCCTGGCGGCGGGTCTCAAGGGAATGCCGAAATCCAATATCGCGGACATTATGGCCGATTACGATGCGCATTTCGAAGCCGGCAACGCCGCGGGACGAAGCGAAGCCGATGTCGCGGCAGCACTGGGCGATCCGGGGCGCCTTGCGCGTGAACTGCGTGCGGAAGTTGGACTCCGTCGATGGGAAGACGAACGCAGCATGGCCGCGGCTCTGGGTGTCATGGTCGGTGTTCTTGGACTGGCGGCACTCGACTTGTTCATCGTCCTGCCGTTGCTGGTCGGCGTGGTGGCCGCGCTCTTTTCTTTCTTCATTGTCGGGGTAGGCATGTGCCTCGGCGGTGGCGTGGCACTGCCCTTCGCGTTGATTACCCAT…	MNDRQLFLRRLAAGLKGMPKSNIADIMADYDAHFEAGNAAGRSEADVAAALGDPGRLARELRAEVGLRRWEDERSMAAALGVMVGVLGLAALDLFIVLPLLVGVVAALFSFFIVGVGMCLGGGVALPFALITHFPGFAGDRLQAALLSLGFLSGGASVAAFCALFTIGLINLLARYGRTHYRLIAARPSI
chr_103	-	-	ATGATCCGTGGATTTTTACTGGTAGCGGTCGGCGGGGCAGCACTATCGATTGCCTCTTTCGGGATCGCTGCCGTCCGTGGCCCCGTATCGTGGCATACAGATATCGGGAACTTTTTCCTTTCCGATGATGGCGAGGAGTCGGCGGGGAGTGCCATATCGCGCACACTTGAGTGGAAGGGGGGCGAGGAACTGGCGTTCCAGGTGCCGGCGACGATCATATATACCCAGGCCCCGTCTCCCGGCATCACAGCTATAGGGTCGAGGCGGGTCGTCGAAGCCCTCAGGCTCGACGGAAATGTGATTGATATGGATGACGCATCACTCCGTCACTGGCATTCCAGTCGGCTTCGCATCGTCGTGACTGCACCGCAACTCAAATCGATCACCGTTGAATCTGCA…	MIRGFLLVAVGGAALSIASFGIAAVRGPVSWHTDIGNFFLSDDGEESAGSAISRTLEWKGGEELAFQVPATIIYTQAPSPGITAIGSRRVVEALRLDGNVIDMDDASLRHWHSSRLRIVVTAPQLKSITVESAGDLTLKNVAVDHLSLTVNGAANVVGYGRADALTLRVAGAAHADLSDMALADADISISGAGHVVAGPTGHVSAHISGVGAVELTRQPASISKEINGIGSIEITSPKGTRL
chr_104	-	-	ATGTGCCAGGCTGACCTCGCCCGGCCGAACGCGGCTGCCTCCGCCAACCAAGGCGACCTGGCTCGTGGAATGATGCGGATCCCGAAAAGGCGGACGAAACACCGGCAACCCCATGGGAAGCTGGCCCGCGACACTGTGAATGCGGCTTATCTCGAGGATTTGCGCACTGCTAAGATCCGGCAGCAGCGAAGGCAGGCGCGCAGCCAGCATCGATTTACCGGCCCCGGGCGGTCCCGTCATCAGCAGGGAATGCGCACCCGCCGCAGCGATTTCCAGCGCGCGGCGCGCAGTTTCCATTCCGCGCACGTCCGCCAAGTCGGGTCCCGCGCCGTCAAGATCCAACGGCAGGCGTTCCTGCAACTCGACAGCGGGAAGCACCTGCTCGCCGGTCATGTGATT…	MCQADLARPNAAASANQGDLARGMMRIPKRRTKHRQPHGKLARDTVNAAYLEDLRTAKIRQQRRQARSQHRFTGPGRSRHQQGMRTRRSDFQRAARSFHSAHVRQVGSRAVKIQRQAFLQLDSGKHLLAGHVIYQGKQGFRSQDIQRFARPPCLMTLLRCADQGSRLIHSTHSCRQDTRNGVYPPIQR
chr_105	GO:0008152;GO:0009987;GO:0044237;GO:0006520;GO:0044281;GO:0044710;GO:0043436;GO:1901564;GO:0006807;GO:0006082;GO:0019752;GO:0071704;GO:0044238;GO:0000096;GO:1901605;GO:0006790;GO:0044283;GO:0044711;GO:0000097;GO:1901566;GO:0016053;GO:1901576;GO:0008652;GO:0044272;GO:0046394;GO:0044249;GO:1901607;GO:0009058;GO:0006575;GO:0071268;GO:0042398;GO:0050667;GO:0003824;GO:0005488;GO:0043168;GO:0043167;GO:…	GO:0003674;GO:0005575;GO:0005622;GO:0005623;GO:0005737;GO:0006790;GO:0008150;GO:0009058;GO:0016765;GO:0016829;GO:0043167;GO:0044281	ATGACCGGCATGACCGACCGCCAGGCACTGCATGACGCCGTCTCCCGCGGCTGGCGCGAGATGGGCACGCTGCTCGTCCACCTGGCGCGCGACCTGCCGCCCGACCCGCAGGGCACGCTCGTCAACGCGCCCCCCACGCGCGGCTCGACCGTGCTGTTCCCCACCGTCGCCGACATGAACGAAAACGGCGATCGCCGCTACGATCACGAACTGATCTACGGGGCGATGGGCACGCCGATCCAGCACCAGCTCGAAGCCGCGATCGCGGCGATCGAGGGCGCGCGCCATACCCAGATCGTCTCGTCGGGCCTGGCGGCCTGCTCGACGGCGCTGCTGGGCTTCCTGGGCAAGAACGGCCATTGCCTGTTGCCGGATTCCGTCTACGGGCCGACGCGCCGC…	MTGMTDRQALHDAVSRGWREMGTLLVHLARDLPPDPQGTLVNAPPTRGSTVLFPTVADMNENGDRRYDHELIYGAMGTPIQHQLEAAIAAIEGARHTQIVSSGLAACSTALLGFLGKNGHCLLPDSVYGPTRRFANTLLRRFGVETSYYPPTIDGDGLRALMRPNTQIVFAESPGSHTFEVQDVAMIADIAHEGGARLVLDNTWGIGIFHPFAHGVDISIQALTKYPSGHSDSIIGAISVADDQDWQALRDTAIQLGQLAGPDDCWLTLRGLRTMGARLERQSRNALDVALWLADRPEIACVLHPALPSCPGHYLWKRDFTGASALFGVILRDEYSQSSMISMIDSLTLFGIGASWGGYESLVLPTTGGIVRSSKHNKTPHSGPAFRLHIGLENPEDLI…
chr_106	GO:0008152;GO:0016740;GO:0003824;GO:0016782;GO:0016783;GO:0004792;GO:0016784	GO:0003674;GO:0008150	ATGCATCCTCTGATTTCGCCGGCCGAACTGCTCGCCTGCCTCGACGCGCCCGATCTCGTCACGCTCGACGCCACGATGGCGCTCCCGGGCGAGGATTTCGACCCGGCACAGCGATTCCGGCAGGCGCACATCCCCGGCGCGCGCGCTTTTGATATCGAACTCTTCTCCGATCCCGACGCCACGCTGCCGCACATGATCCCGAGCCAGTCCCGATTCGGCGAACTGGCCCGCGCGCTCGGCCTGTCCGACGCGTCCCACATCGTCTTCTACGACCAGGGCAACGCCGCCTCCGCCGCCCGGGCCTGGTGGCTGGCCGGCCTGTTCGGCGCCGATCGGGTCCAGGTGCTCGATGGCGGCCTGCCGGCCTGGCAGCGGGCCGGCGGCCCGGTGGGGCAGGGG…	MHPLISPAELLACLDAPDLVTLDATMALPGEDFDPAQRFRQAHIPGARAFDIELFSDPDATLPHMIPSQSRFGELARALGLSDASHIVFYDQGNAASAARAWWLAGLFGADRVQVLDGGLPAWQRAGGPVGQGAPATPSPGTFRPAPRFARVRGLGDMRRIVAGRGALDVAGHGAPDIAGRGALILDARAAGRFAGTTPEPRPGVASGHMPGARNLPYGTLLDADKAFLPVPELRARFAAAGVTDDRPVVTSCGSGVSAAVLSLGLALCGREGDALYDGSWAEWGTTPGAPVETGAETGTETRAA
chr_107	-	-	ATGGCCGAACGCATCATGATGGGGCTGTTGCTGGGAGGCGTGGCCTTCGGCTGCGGTGCCATCCTCTATCCGTTCCTGTCGGCCCTGCTGTGGGCGGCGATCCTGACCTTTTCGACCTGGCCGGTCTTCGCCCGGCTACGGCGCCGGTCCGGCCCGGTGATCGCCGCGATCGGCATGACCGTGCTGACGGCGCTGGTCGTCGCCCTGCCGCTGGCGGTGGTGGTGAGCACCAGCATCGCCGACCTGCCCGGCACGATCGAAGGGCTGATCGGCACCCTGGCGCGGTCGATCCAGCTTCCGCCCCCGCCGGCCTGGCTGGCGCGCATTCCGCATGTCGGGCCTGACCTGGTGGATCTGTGGTCCCAGTGGAGCACGGACCTGGGCCATGCCGAGCGGTTC…	MAERIMMGLLLGGVAFGCGAILYPFLSALLWAAILTFSTWPVFARLRRRSGPVIAAIGMTVLTALVVALPLAVVVSTSIADLPGTIEGLIGTLARSIQLPPPPAWLARIPHVGPDLVDLWSQWSTDLGHAERFIRPYAGSIAQSMLSGLMHVASGLVNLGMALFIAFFFWLGGDALGATFCALIRRIAGAYAERILSIVGRTIRGTVYGILGTAIVQGILTGLGFAVTGLPEPVLFGVMTACVAVLPIGAPLIWIPGALVLIVSHHMGWGIFLLAYGVLVISGADHVIRPMFISRGAQLPYLLTVLGVLGGVWTFGGLGIFLGPVLLGVGYTLTAEFAADGQAPAGDTGSIEENFIES
chr_108	GO:0090305;GO:0006139;GO:0044238;GO:0009987;GO:0006725;GO:0044237;GO:0043170;GO:0090304;GO:0071704;GO:0034641;GO:0006807;GO:0008152;GO:1901360;GO:0046483;GO:0016787;GO:0004518;GO:0004519;GO:0004527;GO:0016788;GO:0003824	GO:0003674;GO:0008150;GO:0034641	ATGAATGTCGCCCCGATGTCCGCCCTTCCTGGGCACACGTCTCATGGCACCGAGCGCAAGATCGTGAGCTGGAACCTGCTGCGCCTGGTCGGCGCCACGCCGCGCGACGTTGCGCAACTGGTCGCGGAGGAACGGCCCGACCTGCTGCTGATGCAGGAGGCGACGGCGGATTTCGACGCGCTGCCGCGCCTGATCGGCGGCCATTATGCGCGCAGCCCCCTGCCCGGCCGGATTCATGGCGTGGCATGCTGGAGCCCTGCCCCGTTCCGCCGCCACCCGGTCGCCTGCACCCTGCCCTCGGGCCCGCTGGTGCGCCGGGTGGCGCAGATGATCGAGTGCTCGACCTTCGGCTTTACGGTCGCGAACGTGCATCTGTCGCACGGCCAGATCATGAACCGG…	MNVAPMSALPGHTSHGTERKIVSWNLLRLVGATPRDVAQLVAEERPDLLLMQEATADFDALPRLIGGHYARSPLPGRIHGVACWSPAPFRRHPVACTLPSGPLVRRVAQMIECSTFGFTVANVHLSHGQIMNRRQLRRLGEILPAHAAVLGDFNLVGPTLMPHFHDVGPRAPTHRMVDMLPIRIDRCMVRGLTCREARVLENYVSDHRPITVRLERSSSHR
chr_109	GO:0008152;GO:0044249;GO:0044710;GO:0071704;GO:0006629;GO:1901576;GO:0009987;GO:0009058;GO:0044255;GO:0008610;GO:0044238;GO:0044237;GO:0006644;GO:0090407;GO:0008654;GO:0006796;GO:0006793;GO:0019637;GO:0006655;GO:0006650;GO:0032049;GO:0032048;GO:0046486;GO:0045017;GO:0046474;GO:0046471;GO:0003824;GO:0016740;GO:0016780;GO:0016772;GO:0030572;GO:0008808;GO:0016787;GO:0016020;GO:0016021;GO:0044425;GO:…	GO:0003674;GO:0005575;GO:0005623;GO:0005886;GO:0006629;GO:0008150;GO:0009058	ATGCTGCTGATGTCCTGGCATACGCTCATCATGGTCGCCCTGGCGGCCCGGGTCTGTGTGGCGGCCTGCGTGACAATGCACGTCCTGCTAAACAAGCGCGAGGTCGGCGCCGCGATCGGCTGGATCGGCATCACGGCGCTGATGCCGTTCACCGGCGGCGCGCTCTATGTCATGTTCGGCATCAATCGCGTGCATCGCCGCGCCCGCAAGCTGATCGGCCGGCAGAGCTGGCACAGCCGCACCGTCTCCTCGCGCTGGAAACGCACCGAAGAGGGCGGCTTCGCGCCGCTGGCCGACATGGTCGGCAAGCTGACCGGCCGCCCGCTCATGAGCGGCAACCTCGTCCAGATGCTCCATGACGGCGACGAAGCCTACCCCCAGATGCTCGACGCGATCGGC…	MLLMSWHTLIMVALAARVCVAACVTMHVLLNKREVGAAIGWIGITALMPFTGGALYVMFGINRVHRRARKLIGRQSWHSRTVSSRWKRTEEGGFAPLADMVGKLTGRPLMSGNLVQMLHDGDEAYPQMLDAIGGAGSSVLLCSYIFRADDAGDRFIAALIAAHRRGVAVRVLVDGIGSGYFRSPAAHALRRAGVPVGRFMHSMLPWRMPFINMRNHKKILVVDGRLGFMGGLNIGQENLVAHHPDHPVSDTHFRIEGPVVHQLAEAFAQDWAFTTGEDLPADPFFPELAPTGDVPARIVTAGPDSDLEKIEYTMLQAMTMARRSIRLMTPYFLPGERFLTELALAALRGIEVDIVMPGHSNHTLIDWARAANLQRFLDSGCRVWQASPPFNHSKLMVVD…
chr_110	GO:0090305;GO:0006139;GO:0044238;GO:0009987;GO:0006725;GO:0044237;GO:0043170;GO:0090304;GO:0071704;GO:0034641;GO:0006807;GO:0008152;GO:1901360;GO:0046483;GO:0016787;GO:0004518;GO:0097159;GO:0016788;GO:0003824;GO:0005488;GO:0003676;GO:1901363;GO:0004519	GO:0003674;GO:0008150;GO:0034641	ATGAATGATGATGGGCGCAGGCGGGCGCGCGGCGCGGGCGCCTATCGCCGGGGGGTGCGGGCGGAGCAACTGGCGGCGCTGTGGCTGCGCGATGCGGGCTGGACGATCCTGCTGCGGCGCGCGCGGACCGCGTGGGGAGAGATCGACCTGGTGGCGGCGCGGGACGACATGCTGGTGTTTGCCGAGGTCAAGAGCCGGCCCCTGTACGACGACGATGTGACGGCCAGCGAAGGCGCGATCCTGGGCGCGCGTCAGGCCGGGCGCCTGATGAACGCGGCGGCGGCGCTGTGCGCGGCCAATCCGCACTGGCGTTATGCGGAGATGCGTTTCGACGTTCTGCTGGTGACGGCGGACGATGCCGTGCACCGGATCGAAGACGCGTTCAGGCTGGAATAG	MNDDGRRRARGAGAYRRGVRAEQLAALWLRDAGWTILLRRARTAWGEIDLVAARDDMLVFAEVKSRPLYDDDVTASEGAILGARQAGRLMNAAAALCAANPHWRYAEMRFDVLLVTADDAVHRIEDAFRLE
chr_111	-	-	ATGCTGGGGGCCTGCGTGCTGGGAACCGGCGCCACGCTGCTGGCATCCTCCGCCGCCCATGCCCAACGCGTCATCACGGATGACGAGGCCGGGCGCCTGACCCTGGACGCCCTGACCGCGCCGCCGCCGGTGCGCCACATCGTCTATCACCGCGCCTTCCATGCGTCCTACGGCGTCCCCGCCGCCCACGCCCATGCCTATCGCATGGCCACGCGGCCACGCGCCATCGTCCGCACTGTCGCCTATCATCCGCACGTCGCCGCCTCCGGCCGCCACGGGGCATCCAGGGCCGGGGGACATTGGGGGGCCGCGTCGCACGGGGGCCATCACCGGACCTGA	MLGACVLGTGATLLASSAAHAQRVITDDEAGRLTLDALTAPPPVRHIVYHRAFHASYGVPAAHAHAYRMATRPRAIVRTVAYHPHVAASGRHGASRAGGHWGAASHGGHHRT
chr_112	GO:0019725;GO:0044710;GO:0009987;GO:0050794;GO:0042592;GO:0044763;GO:0055114;GO:0008152;GO:0065007;GO:0045454;GO:0065008;GO:0050789;GO:0044699;GO:0009055;GO:0003824;GO:0016667;GO:0015036;GO:0015035;GO:0016491	GO:0003674;GO:0008150;GO:0016491;GO:0042592	ATGGCTGACACAATCACGCAGCGTATCCAGCAAGACATCGATGCCAACCCGGTCATGCTGTACATGAAGGGCACGGCCCAGTTCCCGCAATGCGGCTTCTCGGCCAAGGTGGTCCAGATCCTCGGCCATGTGGGCGTGCCTTTCCAGACCGCCAACGTGCTGGCGGATCCCGAACTGCGCCAGGGCATCAAGGATTTCACCAACTGGCCGACCGTGCCGCAGCTCTATGTCAAGGGCGAGTTCATCGGCGGCTGCGACATCGTGACCGAAATGTTCCTCAGCGGCGAGCTGGAAAAGCTCTTCGCCGAGAAGGGCATCGTGCCGGCCTCGGCCTGA	MADTITQRIQQDIDANPVMLYMKGTAQFPQCGFSAKVVQILGHVGVPFQTANVLADPELRQGIKDFTNWPTVPQLYVKGEFIGGCDIVTEMFLSGELEKLFAEKGIVPASA
chr_113	-	-	ATGCCGATGACGGCGCAGGAAATCGAAGCCTATATCCGCACCGCGCTGCCGGACGCCTCGATCAGCATCGAGGACCTGGCCGGGGACGGCGATCACTATGCCTGCACGGTCGTCAGCGAGGCCTTTCGCGGCCTTTCGCGCGTGCGCCAGCACCAGGTTGTCTACGCGGCGCTGCAGGGCCATATGGGCGGCAAGCTGCACGCCCTGGCCCTGCAGACCAGCGTGCCCCAACCCGAATCATAA	MPMTAQEIEAYIRTALPDASISIEDLAGDGDHYACTVVSEAFRGLSRVRQHQVVYAALQGHMGGKLHALALQTSVPQPES
chr_114	GO:0008152;GO:0034641;GO:0009165;GO:0044237;GO:0072522;GO:0006139;GO:0044710;GO:1901362;GO:1901360;GO:0071704;GO:0018130;GO:0009987;GO:1901576;GO:0006164;GO:0006725;GO:0072521;GO:0009058;GO:0019438;GO:0034654;GO:1901564;GO:0090407;GO:0055086;GO:0046483;GO:0044238;GO:0044271;GO:1901566;GO:0044249;GO:0006163;GO:0006796;GO:0006807;GO:1901293;GO:0006793;GO:0019637;GO:0009117;GO:0006753;GO:0044281;GO:…	GO:0003674;GO:0005575;GO:0005622;GO:0005623;GO:0005737;GO:0008150;GO:0009058;GO:0016874;GO:0034641;GO:0043167;GO:0044281	ATGAGCAGCGCAACGACAAGCAGCGCAACCGGGCAGCGGCCCGTCGATCAGGCGATGGCCCGGGAATTCGGACTGACCGCCGACGAATGGGGCAACGTGCTCTCGATCATGGGCCGTACCCCGACCCTGACCGAACTGGGCATCTTCTCGGTCATGTGGTCGGAACATTGTTCCTACAAATCCTCGCGCGTGTGGCTCAAGACCCTGCCCACCACCGCGCCGTGGGTAATCCACGGCCCGGGCGAGAATGCCGGCGTGGTCGATATCGGCCAGGGCCTGGCCGCCATCTTCAAGATGGAAAGCCACAACCACCCCTCCTTCATCGAACCCTACCAGGGCGCGGCGACGGGCGTGGGCGGCATCCTGCGCGACGTCTTCACCATGGGCGCCCGCCCGGTG…	MSSATTSSATGQRPVDQAMAREFGLTADEWGNVLSIMGRTPTLTELGIFSVMWSEHCSYKSSRVWLKTLPTTAPWVIHGPGENAGVVDIGQGLAAIFKMESHNHPSFIEPYQGAATGVGGILRDVFTMGARPVANLNALRFGAPDNPQTRRIVDGVVRGIGGYGNCVGVPTVGGEINFHPAYDGNPLVNAMTVGVARQDRIFLSAAAGVGNPVVYVGSKTGRDGIHGATMSSAEFDEDALAKRPTVQVGDPFVEKLLIEACLELMATDAIVAIQDMGAAGLTSSSVEMAGKGGVGIDLDLDTVPQRERGMSAYEMMLSESQERMLIVIRPDRTEQARAIFEKWELDFAVIGHLTDTGHIVVRHQGRVEADIPLEPLAEQAPIYRRPTSPTPAPAPLGPL…
chr_115	GO:0008152;GO:0034641;GO:0006807;GO:0044237;GO:0072522;GO:0006139;GO:0044710;GO:1901362;GO:1901360;GO:0009259;GO:0071704;GO:0018130;GO:0009987;GO:1901576;GO:0006164;GO:0006725;GO:0009152;GO:0009150;GO:0072521;GO:0009260;GO:0009058;GO:0019438;GO:0034654;GO:1901564;GO:0090407;GO:0055086;GO:0046483;GO:0044238;GO:0044271;GO:1901566;GO:0044249;GO:1901137;GO:1901135;GO:0046390;GO:0019693;GO:0006163;GO:…	GO:0003674;GO:0005575;GO:0005622;GO:0005623;GO:0005737;GO:0008150;GO:0009058;GO:0016874;GO:0034641;GO:0043167;GO:0044281	ATGAAGGCCGGCATCGTCGTCTTCCCCGGCACGAACCGGGAACGGGACATGGCGATCGCCCTGCGGACGGTCACCGGCCGCGCGCCCGCCATGATCTGGCACCATGACACCACCCTGCCGGACCTCGATCTGGTGGTCCTGGCCGGCGGCTTCAGCTACGGCGACTACCTGCGCTGCGGCGCCATGGCCGCCCATGCCCCGATCATGGCCGACATCCGGCGCTTCGCCGCCGCCGGGGGCCATATCCTGGGCGTATGCAACGGCTTCCAGATCCTGACCGAGGCCGGGCTGCTGCCGGGCGCGCTGCTGCGCAACGCCGCCCTGCGCTTCCTGTCGCAGGATTGTTACCTGCGCGTCGAACGCGACGACACGCCCTTCACCCGCAAATGGCGGGTGGGC…	MKAGIVVFPGTNRERDMAIALRTVTGRAPAMIWHHDTTLPDLDLVVLAGGFSYGDYLRCGAMAAHAPIMADIRRFAAAGGHILGVCNGFQILTEAGLLPGALLRNAALRFLSQDCYLRVERDDTPFTRKWRVGDVFRTPMAHGDGNYIADSDTIRALEDGNRVAFRYARPDGRVDAGDLRTNPNGSVNAIAGVLSENLRICGMMPHPEDLVDPLMGGEDGKPLFEGLVEALVR
chr_116	-	-	ATGACCCGCGACATGACCCGTACCCGCTCCCTCCTTCTCGCCGCGTGCCTCGCCGCCCTGCCGGCCGGCACCGCCATGGCCCAGCGCGTCTCCACGCTGCCCGGCGGCCGCTTCCTCGAAATCTGCGCCCGCCCCCAGGGCGCCGCGGTCTGCGATGCCTATATCGCCGGCCTGGCCGATTCGGTGGCGCTCACCCACGTCTATGACCGCCACCAGGGCGACGCCAACGCGCCGACCGGCTTCTGCATCCCCGCCGGCACCCCCACGCAGGACATGCGCGGCCGTGTCGTCTCCTGGCTGCGCGGCCATTCCGCCCAGCTCTCCAGCCCGGTCGGCGGCCTGGTCTTCACCGCCCTGCATGACGCCTATCCCTGCGGTGGCGGCAAATGA	MTRDMTRTRSLLLAACLAALPAGTAMAQRVSTLPGGRFLEICARPQGAAVCDAYIAGLADSVALTHVYDRHQGDANAPTGFCIPAGTPTQDMRGRVVSWLRGHSAQLSSPVGGLVFTALHDAYPCGGGK
chr_117	GO:0008152;GO:0016879;GO:0003824;GO:0016874;GO:0004642;GO:0016884	GO:0003674;GO:0008150;GO:0016874	ATGAAAGTACGCGTCACCGTCATGCTCAAGGAAGGCGTGCTGGACCCGCAGGGCAAGGCCGTCGCCCACGCGCTGCATGTGCTCGGCTTCGCCGGCGTGGGCGAGGTCCGGATCGGCCGGGTCATCGAACTCGACCTCGACGAAACCGATCCCGCCGCCGCGCGTGACAAGGCCGACGCCATGGCCCGCGGCCTGCTGGCCAACCTGGTGATCGAGGATTTCACGACCGAGGTCGTAGCATGA	MKVRVTVMLKEGVLDPQGKAVAHALHVLGFAGVGEVRIGRVIELDLDETDPAAARDKADAMARGLLANLVIEDFTTEVVA
chr_118	GO:0006164;GO:0009167;GO:0034641;GO:0009165;GO:0046040;GO:0044237;GO:0009161;GO:0009123;GO:0072522;GO:0009126;GO:0009127;GO:0009124;GO:0006139;GO:0044710;GO:1901362;GO:1901360;GO:0009259;GO:0071704;GO:0009168;GO:0018130;GO:0009987;GO:1901576;GO:0009156;GO:0006725;GO:0009152;GO:0009150;GO:0072521;GO:0009260;GO:0009058;GO:0006189;GO:0006188;GO:0008152;GO:0019438;GO:0034654;GO:1901564;GO:0090407;GO:…	GO:0003674;GO:0008150;GO:0009058;GO:0016874;GO:0034641;GO:0043167;GO:0044281	ATGGCCCGCCGCCGTCAGCTCTATGAAGGAAAAGCCAAGATCCTCTTCGAGGGTCCGGAACCCGGGACGCTCGTCCAGTATTTCAAGGACGACGCCACCGCCGGCAACGGCGCGAAGAAGGGCGTCATCACCGGCAAGGGTGTGCTGAACAACCGGATCAGCGAACATCTGATGCTGCGGCTGCACGATATCGGCATCCCGACCCATTTCATCCGCCGCCTGAACATGCGCGAGCAATTGATCCGCGAGGTCGAGATCATCCCGCTCGAAGTCGTGGTCCGCAACGTCGCCGCCGGCAGCCTGGCCAAGCGCCTGGGCATCCCCGAAGGCACCCGCCTGCCGCGCACCATCGTCGAATATTACTACAAGAACGACAGCCTGAACGACCCGATGGTCAGC…	MARRRQLYEGKAKILFEGPEPGTLVQYFKDDATAGNGAKKGVITGKGVLNNRISEHLMLRLHDIGIPTHFIRRLNMREQLIREVEIIPLEVVVRNVAAGSLAKRLGIPEGTRLPRTIVEYYYKNDSLNDPMVSEEHITAFGWACTHDLDDMVALTMRINDFLTGLFVGIGITLVDFKLEFGRLWEGEEMRIVLADEISPDNCRLWDAKTSEKLDKDRFRRDMGRVEEAYQEVAWRLGILPEATNSDMKGPEVMQ
chr_119	-	-	GTGTGCACCATCGTCCTGTCCCTTGCCCCCGGCACCGCCTGGCCGCTCCTGTTCGGCGCCAACCGCGACGAACGGCTCGACCGTCCATGGGACGCGCCCGGCCGCCACTGGCCGGACCGCCCGCAGGTCATCGGCGGCCGTGACCGGCTGGCCGGCGGTTCCTGGCTGGCCATCAACGATTCCGGCGTCGTCGCCGGGGTGATGAACCGCGTCGGCAGCCTCGGCCCTACGCCGGGCAAGCGCTCGCGCGGCGAATTGCCGCTGCTGGCCCTCGACCACCAAACCGCGGCCCAGGCGGCCCGCGCCCTGGCCGCGCTCGATGCCGGGGCCTGGCGCTCGTTCAACATGATCGTCGCCGATCGCCGGGCGGCCTACTACATATCGGGCCTCGGCTACGGC…	VCTIVLSLAPGTAWPLLFGANRDERLDRPWDAPGRHWPDRPQVIGGRDRLAGGSWLAINDSGVVAGVMNRVGSLGPTPGKRSRGELPLLALDHQTAAQAARALAALDAGAWRSFNMIVADRRAAYYISGLGYGTPDVAQLEPGVHMAATTGPDDLSIPRIGRHLPRFCDAARPLPPDWASWTRLLSDRTLPAGSELNIPPRSGFGTCSSSVIGIAADPAAPASWHFAAGAPDRVGYAPVTLDAPGIP
chr_120	GO:0008152;GO:0009152;GO:0009987;GO:0034641;GO:0009165;GO:0044237;GO:0072522;GO:0006139;GO:0044710;GO:1901362;GO:1901360;GO:0009259;GO:0071704;GO:0018130;GO:1901576;GO:0006164;GO:0006725;GO:0009150;GO:0072521;GO:0009260;GO:0009058;GO:0009117;GO:0034654;GO:1901564;GO:0090407;GO:0055086;GO:0046483;GO:0044238;GO:0044271;GO:1901566;GO:0044249;GO:1901137;GO:1901135;GO:0046390;GO:0019693;GO:0006163;GO:…	GO:0003674;GO:0008150;GO:0009058;GO:0016829;GO:0034641;GO:0044281	ATGGTCCCCCGCTATACCCGCCCCGCCATGGCCGCCATCTGGGCCCCCGAGAACCGGTACCGCATCTGGTTCGAGATCGAGGCCCTGGCGTGCGAGGCCATGGCGCAATACGGCGACGTGCCGGCCGACGCCGCGCGGACGGTCCGGCAGAAGGGCGACGCCGCCATGGCCGCCTTCTCTCAGGCCGACCTCGACCGCATCGATGAAATCGAGGCCGAGACCCGCCACGACGTCATCGCCTTCCTGACCTGGCTGGCCGAGAAGATCGGCCCCGAAAGCCGCTTCGTCCATCTGGGCATGACCTCGTCCGACGTGCTCGACACCTGCCTGTCGGTCCAGATGGTCCAGGCCACCGACATGCTGCTGGCCGATCTCGACGCCGTGCTCGACGCGCTCAGG…	MVPRYTRPAMAAIWAPENRYRIWFEIEALACEAMAQYGDVPADAARTVRQKGDAAMAAFSQADLDRIDEIEAETRHDVIAFLTWLAEKIGPESRFVHLGMTSSDVLDTCLSVQMVQATDMLLADLDAVLDALRRRAFEHKYTLTIGRSHAIHAEPTSFGLKLAGHYAEFARNRDRLLRARAEIATCAISGAVGTYAHVDPRVEEYVAEKLGLTPEPVSTQVIPRDRHAAYFCTLAVIASGIERLAIEVRHLQRSEVREAEEFFHPGQKGSSAMPHKRNPVLSENLTGLARLVRAHVIPALENVALWHERDISHSSVERNICPDGTIGLDFALARLAGMMDKLVVYPDQMLANLESLGGVVHSGEVLLALARAGILRDDAYRIVQRNAMATWTMLGKPGG…
chr_121	GO:0016020;GO:0016021;GO:0044425;GO:0031224	GO:0005575	TTGTTGCAGGTCGTACTGATCGACGTGACGCTGGCCGGCGACAATGCCGTGGTGATCGGCCTGGCGGTGCGCGGCCTGCCGCGCGCCCAGCAGCGGCGGGCCATCCTGGCGGGGGTGGTCGCGGCGGCGCTGATTCGCGTTGCGCTGGCGCTGGTGGCCGTGCAGCTTCTGGCGATCATCGGCCTGACCCTGGCGGGGGGAATCCTGCTGTTGTGGGTCTGCTGGAAGATGTACCGCGAGCTGCGGCGGCCGGAGCACGCGGACCATGGGCGGGCCGCGGGCCCGAAGGCGCTGCGGGCGGCGATCGTGCGGATCGTGGTGGCCGATTTGTCGATGAGCCTGGACAATGTGCTGGCGGTGGCCGGCGCGGCCGGCCGGCATATGGGCGTGCTGATCGCC…	LLQVVLIDVTLAGDNAVVIGLAVRGLPRAQQRRAILAGVVAAALIRVALALVAVQLLAIIGLTLAGGILLLWVCWKMYRELRRPEHADHGRAAGPKALRAAIVRIVVADLSMSLDNVLAVAGAAGRHMGVLIAGLAISVLMMAVAASLIARLLERYRWIAWVGLLIVLGVAVELIVKGGGEVWRSVV
chr_122	GO:0008152;GO:0030203;GO:1901135;GO:0000270;GO:0043170;GO:0071704;GO:0006807;GO:0006022;GO:1901564;GO:0003824;GO:0016787;GO:0016798;GO:0004553;GO:0008933;GO:0016740;GO:0016757;GO:0044464;GO:0005623;GO:0042597;GO:0016020	GO:0003674;GO:0005575;GO:0005623;GO:0008150;GO:0016757;GO:0016798	GTGCAGTTCGATACCAGGCGGGCGGAGCCGGGGGACGCGTTGCCCGACGGGGTGCGGGCGGACGTGGCGGCGCGGCTGGAGACCTGGCTGCGGCTGGTTTCGCCCGAGGGGCGTGGCGAGAGCGGCGGCCCGGAGGGCGGCGATGTCGGGGTGTATCTGTCATTCCTGGCGGACGCGCCGGACTGGCCGCGCCGGCAGGTCGTGATGAGCCGGCTGCAGCATGCGATGGCCGGCGCGCCGCCGGGCGATGCGGACATGGTCCGGGCCTGCGCGCTGCCGGGAGTGATCTATGCCCCGGCCCTGGCGGCCTGCGCGCGGCAGGTGGGCCAGGGAGTGGGCTCAGGAGTGGGCAAGAACCTGGCGGTGCGGGCGCGGCTGGCCTGGGTGAACGGGAACGAC…	VQFDTRRAEPGDALPDGVRADVAARLETWLRLVSPEGRGESGGPEGGDVGVYLSFLADAPDWPRRQVVMSRLQHAMAGAPPGDADMVRACALPGVIYAPALAACARQVGQGVGSGVGKNLAVRARLAWVNGNDTLEDEAALLSVFGPALTPDDQWRRFERQEMQGRLEAARRQASRLDPGRQALAEARLALRAGAPDAPALLARVPVALRDDPGLVLDRMRRLRRTGALDEACALWRSAGAAAERAGGAASLLPEALWAGAFWSERDALAHDLLLAGRDRDALAVARPTDDLAPPDRDTARFLAGWILLRRLHDPSGAEAAFRALSGARALIMRSRGLYWTGRAQADAGDMRGARASWVAAAAFPGTFYGQMAASRLAGDTASPLLFPDRSGLLLRDWL…
chr_123	GO:0044238;GO:0044710;GO:0006629;GO:0016311;GO:0009987;GO:0044237;GO:0071704;GO:0006796;GO:0008152;GO:0006793;GO:0016787;GO:0016791;GO:0008962;GO:0016788;GO:0042578;GO:0003824	GO:0003674;GO:0006629;GO:0008150;GO:0016791	GTGAGCGTTGCCCGGCTGGTCGCGAGTTTCGGCGGGTGCGGATTTTCGCCCCTGGCGCCCGGCACCGTGGGGTCGCTGGCCGCGCTGGCCTGCGGGCTGCTGCTGGTCGGTCATCCGCTGGTCCTGGGGGCGGCGATCCTGGCCTGTTGCGCCGTCGGCTATCTGGCGACCGCGCGGGTCAGCGGCGGCGAGGATTTCGGCTGGATCGTGATCGACGAGGTGGCGGGGATGTGGATCGCGCTGATGCCGCTGGCGCTGGGCGCCGGGCGGGTCGATCCGTGGCATCCGGACCGGATCGGCATCTTGTGGCTGTTGCTGGCGTTTCTGCTGTTCCGCCTGTTCGACATCACCAAGCCGGGGCCGGTCGGCTGGTTCGACCGGCGGCACGATGCGCTGGGG…	VSVARLVASFGGCGFSPLAPGTVGSLAALACGLLLVGHPLVLGAAILACCAVGYLATARVSGGEDFGWIVIDEVAGMWIALMPLALGAGRVDPWHPDRIGILWLLLAFLLFRLFDITKPGPVGWFDRRHDALGIMGDDVVAGVLAAGGLTLLRYLVAL
chr_124	GO:0008152;GO:0009987;GO:0006732;GO:0044249;GO:0006807;GO:0009108;GO:1901362;GO:1901360;GO:0051186;GO:0051188;GO:0071704;GO:0018130;GO:1901576;GO:0009058;GO:0090407;GO:0046483;GO:0044238;GO:1901564;GO:1901566;GO:0044237;GO:0006796;GO:0006793;GO:0019637;GO:0006777;GO:0044267;GO:0044260;GO:0043545;GO:0051189;GO:0019720;GO:0019538;GO:0043170;GO:0032324	GO:0003674;GO:0006464;GO:0008150;GO:0009058;GO:0016779;GO:0016829;GO:0051186	ATGGACATGGTGCTGGACGCGGCGGTGCTGGCGCAGGCGGCCCGGATCCTGGCGGTGCTGGGGGATGCGGGGCTGCGCGTGGTGACGGCCGAGAGCTGTACCGGCGGGCTGGTCGCCGGGGCGCTGACGCAGCATGGCGGATCGTCCGACATGGTCGAGGGCGGGTTCGTGACCTATTCCAACGACATGAAGATGGCCGTGCTGGGCGTGCCGCGCATGCTGCTGGAGCGCCATGGCGCGGTCAGCGCCGAAGTGGCCGGGGTGATGGCCGAGGGCGCGCTGGCCCGCGCGGAGAAGGCCGACATCGCGGTGGCGATTACCGGCATTGCCGGCCCGGGTGGCGGATCGGCGGCCAAGCCGGTCGGGCTGGTCTGGTTCGGCGTGGCCGCCCGCCGGGGC…	MDMVLDAAVLAQAARILAVLGDAGLRVVTAESCTGGLVAGALTQHGGSSDMVEGGFVTYSNDMKMAVLGVPRMLLERHGAVSAEVAGVMAEGALARAEKADIAVAITGIAGPGGGSAAKPVGLVWFGVAARRGGTRVVSGRFDGDRGAVRRQAVARALELVGDCAASWGSVRPDV
chr_125	GO:0051179;GO:0006810;GO:0051234;GO:0009987;GO:0044699;GO:0044765;GO:0044763;GO:0055085;GO:0042044;GO:0006833;GO:0005215;GO:0022803;GO:0022891;GO:0022892;GO:0022857;GO:0015267;GO:0015250;GO:0005372;GO:0022838;GO:0016020;GO:0016021;GO:0044425;GO:0031224;GO:0044464;GO:0005623;GO:0071944;GO:0005886	GO:0003674;GO:0005575;GO:0005623;GO:0005886;GO:0006810;GO:0008150	ATGGTCAGAAGACTCGCCGCCGAGTTTTTCGGTACGTTCTGGCTCGTGCTCGGGGGGTGCGGCAGCGCCGTCCTCGCCGCCGCCTTTCCGCTTCACGGCATCGGTTTCCTCGGCGTCGCCCTGGCCTTCGGGCTCACGGTGCTGACCATGGCCTATGCCGTCGGCGGCATCTCCGGCGGCCATTTCAACCCGGCCGTCACGCTCGGCCTCGCGGTCGCCGGGCGCATCGCCTGGACCGACCTGGTGCCGTACTGGGTCGCCCAGGTCTTCGGCGGCCTCGCCGGGGCGATCATCCTCTATGTCATCGCGTCCGGCGCTCCCGATTTCGCGGCGGGCGGCTTCGCGTCGAACGGCTATGGCGCATTGTCGCCCGGCCATTACGGCCTGTTCTCCGCCCTG…	MVRRLAAEFFGTFWLVLGGCGSAVLAAAFPLHGIGFLGVALAFGLTVLTMAYAVGGISGGHFNPAVTLGLAVAGRIAWTDLVPYWVAQVFGGLAGAIILYVIASGAPDFAAGGFASNGYGALSPGHYGLFSALVCEVTLTGFFVLVILGATADTAPVGVAPLAIGLALTVIHLVSIPVTNTSVNPARSTAVAFFAQTGALGQLWLFWLAPLAGAALGALVWRRLIAPDIAPLDTAPPETQAAA
chr_126	-	-	ATGAAGATGTCCACCGGCGCCGCGATCATCGCCTCGGCGATGCTGGCCACCGCCCCGGCCTACGCCGCGCACCACCACCATAAAGGCCATATGGGGGGCCATACGGGCTCCAAAATGACGAAAGGGTCCGCCACGACCGAGGACCTGAACAAGCAAAGCCTCGCCAAGGCCCGCGCGGGCATGCAGCCTTCCGCGCCGGAAACGCCCCCCGCCGCCACGCCCTCCGTCCCGGCCGGCACGGGCGAAACCGCACCCCCCGCCGCGGCCGCCCCCGCCATGCCGCCCCCGACGGCCCCCCAATGA	MKMSTGAAIIASAMLATAPAYAAHHHHKGHMGGHTGSKMTKGSATTEDLNKQSLAKARAGMQPSAPETPPAATPSVPAGTGETAPPAAAAPAMPPPTAPQ
chr_127	-	-	ATGCCGACCCACGCGGAACGCCGCCTCATCGCCTATTCGGCGGAACAATTATTCGACCTGGTGGCCGATGTCGGCAAATACCCGCTCTTCCTGCCCTGGTGCGTCAATGCGCGGGTCCGCACCCAGACGGCCACCGAACTGGTCGCGGACCTGACGATCGGCTTCGGCCCGTTCCGCGAGAGCTTCACCAGCCGCGTGACCCTCGACCGTCCCGGACGCATCGGCGTGCGCTACGAAAAGGGGCCCTTCCGCTATCTGAACAATGTCTGGACCTTCACGCCCGACGAACGGGGCTGCCTGGTCGATTTCTTCGTCGATTTCGAATTCCATTCCCGCCTGCTCCAGGCCGCGATCGGCGTGGTGTTCAACGAGGCGGTGCGCCTGATGGTCTCGGCTTTC…	MPTHAERRLIAYSAEQLFDLVADVGKYPLFLPWCVNARVRTQTATELVADLTIGFGPFRESFTSRVTLDRPGRIGVRYEKGPFRYLNNVWTFTPDERGCLVDFFVDFEFHSRLLQAAIGVVFNEAVRLMVSAFIRRARDVYGPPAGQAALGQSPRAQPAGTPGI
chr_128	GO:0006633;GO:0006631;GO:0006732;GO:0019752;GO:0044249;GO:0009108;GO:0044281;GO:0044283;GO:0009106;GO:0009107;GO:1901362;GO:0072330;GO:1901360;GO:0044710;GO:0044711;GO:0051188;GO:0071704;GO:0046483;GO:0018130;GO:0006629;GO:1901576;GO:0009987;GO:0032787;GO:0009058;GO:0008152;GO:0043436;GO:0044255;GO:0008610;GO:0044238;GO:0006082;GO:0044272;GO:0016053;GO:0044237;GO:0046394;GO:0006790;GO:0051186;GO:…	GO:0003674;GO:0005575;GO:0005622;GO:0005623;GO:0005737;GO:0006464;GO:0006629;GO:0006790;GO:0008150;GO:0009058;GO:0016874;GO:0043167;GO:0044281;GO:0051186	ATGTCCACGCGCCTGCTGATCGACCATAGAAAGGGCGGCGCCCCCGTCCGCCATCCCGAAAAGGCGCACCGCCCCGACAACCCGATCGCGCGCAAGCCGGACTGGATCAGGGTCCGCGCGCCCAACCATCCAGTCTATCACGAAACCCGGGCCCTGATGCGCGAGCAGAAGCTGGTCACGGTGTGCGAGGAAGCGGCCTGCCCGAATATCGGCGAATGCTGGTCGCAGCGCCACGCCACCATGATGATCATGGGCGAGATCTGCACCCGCGCCTGCGCCTTCTGCAACGTCGCCACCGGCCTGCCCAACCCGCTCGACGACGGCGAGCCCGACCGCGTCGCCCACGCTGTCGCGACGCTCGGGCTGCGCCACGTGGTCGTCACCTCGGTCGATCGCGAC…	MSTRLLIDHRKGGAPVRHPEKAHRPDNPIARKPDWIRVRAPNHPVYHETRALMREQKLVTVCEEAACPNIGECWSQRHATMMIMGEICTRACAFCNVATGLPNPLDDGEPDRVAHAVATLGLRHVVVTSVDRDDLPDGGARHFARVITAIRAASPGTTIEILTPDFLRKPGALDVVVAARPDVFNHNLETVPRLYPSIRPGARYYQSLRLLDDVKRLDPSIFTKSGLMVGLGEERPEILQVMDDLRVADVDFITMGQYLQPTAKHAAVRHFVTPDEFADYAAMARAKGFLQVSASPLTRSSYHADSDFAELRAARAARLGGGAVSDQDSRAEPS
chr_129	GO:0008152;GO:0044710;GO:0009987;GO:0055114;GO:0019725;GO:0050789;GO:0065007;GO:0065008;GO:0050794;GO:0044699;GO:0045454;GO:0042592;GO:0044763;GO:0016491;GO:0003824;GO:0005488;GO:0043167;GO:1901363;GO:1901265;GO:0043168;GO:0050662;GO:0050660;GO:0000166;GO:0036094;GO:0048037;GO:0097159;GO:0016668;GO:0016667;GO:0016651;GO:0004148;GO:0016152;GO:0016722;GO:0016723;GO:0044464;GO:0005623;GO:0005737;GO:…	GO:0003674;GO:0005575;GO:0005622;GO:0005623;GO:0005737;GO:0008150;GO:0016491;GO:0042592;GO:0043167	ATGAGCAAGACAGAATTCGACATCATCGTCGTCGGCGGCGGCCCCGGCGGCTATGTCGCCGCGATCCGCGCCGCCCAGCTCGGCCTCAGCACCGCGGTGGTCGAGGCCAACCATCTCGGGGGCATCTGCCTCAACTGGGGCTGCATCCCCACCAAGGCGCTGCTGCGGTCCTCCGAAATCAACCATTTGCTGCATCATCTCGGCGAATTCGGCTTCAGCGCCGACAATATCCGCTTCGACCTCGACAAGGTGGTCAAGCGCTCGCGCAAGGTCGCGGGCCAGCTTTCGGCCGGCGTCGCCCACCTGCTCAAGAAGAACAAGGTCGCGGTCTTCGACGGGTTCGGCAGGCTGGACGGCACGGACGGCACGCGCCGCAAGGTCGCAATCACCAAGGACGGC…	MSKTEFDIIVVGGGPGGYVAAIRAAQLGLSTAVVEANHLGGICLNWGCIPTKALLRSSEINHLLHHLGEFGFSADNIRFDLDKVVKRSRKVAGQLSAGVAHLLKKNKVAVFDGFGRLDGTDGTRRKVAITKDGNPVATLTAPHVILATGARARILPGLEPDGRLIWSYREAMVPTAMPKSLLVVGSGAIGIEFASFYRNMGAEVTVVEVLDRILPVEDEEISALAHKAFAKQGMTLLTSAKIGAIRKNADSVTLSVEAGGKTQEITVDRVISAVGIVGNVENLGLEGTAVQVDRTHVTIDSHCRTGEPGVYAIGDLAGPPWLAHKASHEGVLCVEAIAGRHVHPIDPANVPGCTYCSPQVASVGLTEARAKATGRKVRVGRFPFIGNGKAIAMGEPEGL…
chr_130	GO:0008152;GO:0009987;GO:0044237;GO:0044710;GO:0006091;GO:0044238;GO:0055114;GO:0006099;GO:0009060;GO:0045333;GO:0015980;GO:0071704;GO:0019752;GO:0044281;GO:0043436;GO:0006082;GO:0006090;GO:0032787;GO:0016746;GO:0016740;GO:0003824;GO:0016747;GO:0016417;GO:0004149;GO:0016748;GO:0016751;GO:0016407;GO:0030523;GO:0016418;GO:0004742;GO:0005737;GO:0043234;GO:0032991;GO:0044464;GO:0005623;GO:0005622;GO:…	GO:0003674;GO:0005575;GO:0005622;GO:0005623;GO:0005737;GO:0006091;GO:0008150;GO:0016746;GO:0043234;GO:0044281	ATGTCCGTGAATATCCTGATGCCCGCTTTGTCGCCCACCATGACCGAGGGCAAGCTCGCCCGCTGGCTGAAGAAGGAAGGCGACGCGATCCAGTCCGGCGACGTGATCGCCGAGATCGAGACCGACAAGGCGACGATGGAAGTCGAAGCCGTCGACGAGGGCACGCTCGGCCGCATCCTGGTCACCGAGGGCACCGAAGGCGTCAAGGTCAACGACCCGATCGCCGTCCTGGTGGCCGAGGGCGAGGCCGTCCCCGAAACCGCGCCCGCTCCGGCAACGCCCGCTCCGGCAACGCCCGCTTCGGCAACGCCCGCCGCGCCGGCCGCCTCGGCCCCGTCCGCCCCGGCTCCGGCGGCAGCACCGGCGTCGGCACCAGCCGCAATCTCTCCCGCGCCCGCC…	MSVNILMPALSPTMTEGKLARWLKKEGDAIQSGDVIAEIETDKATMEVEAVDEGTLGRILVTEGTEGVKVNDPIAVLVAEGEAVPETAPAPATPAPATPASATPAAPAASAPSAPAPAAAPASAPAAISPAPAGARIFASPLARRIAAQKGIDLAGITGTGPNGRIVRRDVEAAPAIPAAAAKPAPAAPPAVPSAAEITAPHQAVPNSTMRKVIARRLTEAKSTIPHFYVAVDVELDALLDLRARLNAASPAEGPDAFKLSVNDMLIKAAALTLRRVPKVNASYTEDATILYDDVDVSIAVSVPDGLITPILRNADRKSLREISAEARDLIARARAGKLKPQEFQGGSFSISNMGMFGVKEFSAIINPPQAAILAIAAGEKRAVVKSGAVAIATVMTVT…
chr_131	GO:0008152;GO:0044710;GO:0055114;GO:0009987;GO:0044237;GO:0071704;GO:0044281;GO:0019752;GO:0043436;GO:0006082;GO:0044249;GO:1901576;GO:0032787;GO:0009058;GO:0006637;GO:0006732;GO:0009108;GO:0006090;GO:0051186;GO:0051188;GO:0035383;GO:0035384;GO:0006084;GO:0006085;GO:0006086;GO:0071616;GO:0006793;GO:0003824;GO:0016491;GO:0016624;GO:0016903;GO:0004738;GO:0004739;GO:0005488;GO:0043167;GO:0046872;GO:…	GO:0003674;GO:0008150;GO:0009058;GO:0016491;GO:0043167;GO:0044281;GO:0051186	ATGACGACACAGATCCTGATGCCCGCCCTCTCGCCGACCATGACCGAGGGCAAGCTCGCGCGCTGGCTTAAGAACAGCGGCGATCCGATCGCCGCCGGCGACGTGATCGCCGAGATCGAGACCGACAAGGCGACGATGGAGGTCGAGGCCGTCGACGAGGGCACGCTGGGTGACATCCTGGTGGCCGAAGGGACCGAGAACGTCGCGGTCAACACGCCGATCGCCACGCTGAAGACCAACGGCGCCGCCGCTCCCGCGCCATCCCCGGCCTCCCAGCCGGCCCCGGCTCCCGCCGCCCGTGCGCCCGAAGCCCCCTCCCTGGCCGCCCCGCCGGCCCCCGCCGCCGCGCCCGAGAAGGAATGGGGCGAAACCACCGAGATCACGGTGCGCGAGGCGCTG…	MTTQILMPALSPTMTEGKLARWLKNSGDPIAAGDVIAEIETDKATMEVEAVDEGTLGDILVAEGTENVAVNTPIATLKTNGAAAPAPSPASQPAPAPAARAPEAPSLAAPPAPAAAPEKEWGETTEITVREALRDAMAAELRRDPDVFLIGEEVAQYQGAYKVSQGLLDEFGEKRVIDTPITEHGFTGMAVGAAFTGLKPIVEFMTMNFAMQAIDQIINSAAKTRYMSGGQVSCPIVFRGPNGAASRVGAQHSQCYASWYGHVPGLKVVAPWSSADAKGLLRAAIRDPNPVVVLENEILYGHKFPCPVDEDFILPIGRAKVERAGSDVTIVAFSIMVGTALEAAAILAEQGIEAEVINLRTIRPLDTATIVESVKKTARLVCVEEGWPFAGIGAEVSMQ…
chr_132	GO:0008152;GO:0044710;GO:0055114;GO:0071704;GO:0009987;GO:0044237;GO:1901575;GO:0009056;GO:0044238;GO:0019320;GO:0046365;GO:0006091;GO:0006096;GO:0019318;GO:0044723;GO:0044724;GO:0005975;GO:0005996;GO:0016052;GO:0006006;GO:0006007;GO:0016624;GO:0016491;GO:0003824;GO:0016903;GO:0004738;GO:0004739;GO:0043169;GO:1901681;GO:0005488;GO:1901363;GO:0030976;GO:0043167;GO:0043168;GO:0050662;GO:0036094;GO:…	GO:0003674;GO:0005575;GO:0005622;GO:0005623;GO:0005975;GO:0006091;GO:0008150;GO:0009056;GO:0016301;GO:0016491;GO:0016829;GO:0016853;GO:0043167;GO:0043226	ATGGGCGAAATTCGCAAACCCAAGACCGAGGCCGGACGCAACGCGCCGTCCATGGGCAAGGACGACCTGCAGCGCGCCTTCCACGACATGGTGCTGATCCGCCGGTTCGAGGAACGGGCCGGCCAGCTCTACGGCATGGGGCTGATCGGCGGCTTCTGTCACCTCTATATCGGCCAGGAAGCGGTCGTCGTCGGCATGCAGATGGAACTCAAGCACGGCGACAAGATCATCACCTCCTACCGCGACCACGGCCAGATGCTGGCGGCCGGCATGGATCCGCGCGGCGTCATGGCCGAACTGACGGGGCGCGAGGGCGGCTATTCCCGCGGCAAGGGCGGGTCGATGCACATGTTCTCGACCGAAAAACATTTCTATGGCGGCCACGGCATCGTCGGCGCC…	MGEIRKPKTEAGRNAPSMGKDDLQRAFHDMVLIRRFEERAGQLYGMGLIGGFCHLYIGQEAVVVGMQMELKHGDKIITSYRDHGQMLAAGMDPRGVMAELTGREGGYSRGKGGSMHMFSTEKHFYGGHGIVGAQVSLGIGLAFANKYRGTDEVSVTYFGEGASNQGQVYESFNLAALHKLPCVFVIENNQYGMGTSVERASASKELWRNGEPWGIPGRKVDGMDVEAVRDAAREAIAHCRQGKGPFLLEMSTYRYRGHSMSDPAKYRPRTEVDEMRKHHDPIDRVRHELLALGVAEDELKSIEDKVKAVVVDAADFAQGSPEPDPSELWTDVLVEG
chr_133	GO:0006777;GO:0006732;GO:0044249;GO:0006807;GO:0009108;GO:1901362;GO:1901360;GO:0044267;GO:0051186;GO:0044260;GO:0043545;GO:0051189;GO:0051188;GO:0071704;GO:0018130;GO:0019720;GO:1901576;GO:0009987;GO:0009058;GO:0008152;GO:0090407;GO:0046483;GO:0044238;GO:1901564;GO:1901566;GO:0019538;GO:0044237;GO:0043170;GO:0006796;GO:0032324;GO:0006793;GO:0019637;GO:0003824;GO:0016787	GO:0003674;GO:0006464;GO:0008150;GO:0009058;GO:0016779;GO:0016829;GO:0051186	ATGGCGGCAGCGGCCGAACTCTCCCACCTCGACGCCGGCGGCCACGCCGTGATGGTGGACGTGTCCGCCAAGCCGGCGACCGCGCGCCAGGCCACAGCCCGCGGCCGCGTGACGATGCGGCCCGAAACCCTGGCCCTCATCCTTTCCGGCGGCGTGCCTAAGGGCGACGTGCTCGCCGTCTCGCGGATCGCCGGCATCATGGCGGCCAAGAAGACCGCCGACCTGGTCCCGCTCTGCCATCCGCTGCCCCTGACCTCGGTCCGGGTCGAACTGGCGGCCACCGCCGACGGGGCAGGGGTCGAGATCACGGCCCATGTCGGCACCACCGGACAGACCGGCGTCGAAATGGAGGCTCTGACCGCGGTCAGCGTGGCGGCGCTGACCCTCTACGACATGTGC…	MAAAAELSHLDAGGHAVMVDVSAKPATARQATARGRVTMRPETLALILSGGVPKGDVLAVSRIAGIMAAKKTADLVPLCHPLPLTSVRVELAATADGAGVEITAHVGTTGQTGVEMEALTAVSVAALTLYDMCKAVDRDMTIEAICLVRKTGGRSGPYERAGADALSKQTE
chr_134	GO:0006568;GO:0008152;GO:0019752;GO:0034641;GO:0006807;GO:0044281;GO:1901360;GO:0044710;GO:0006520;GO:0071704;GO:0046483;GO:1901605;GO:0009308;GO:0009987;GO:0006725;GO:0006586;GO:0044106;GO:1901564;GO:0044238;GO:0042430;GO:0009072;GO:0006576;GO:0006082;GO:0044237;GO:0043436;GO:0000162;GO:0042401;GO:0044283;GO:1901362;GO:1901566;GO:1901576;GO:0044711;GO:0046219;GO:1901607;GO:0018130;GO:0009309;GO:…	GO:0003674;GO:0008150;GO:0009058;GO:0016829;GO:0016853;GO:0034641;GO:0044281	ATGATGACCGACATGCCGACGAATCAGGTTCATGCCGATTGCGGTACCGTCCCCGACCCGGATGTCCTTCCGGACGTCCTGGCCCGAATTTGCGCCCGGACGCGCGTGGATGTCGCCCAGCGCGCCACCATCACGCCGCTGAAGGACATCGTCGCCCGCGCGCGTGAGGTCGATACCCCCACCCGCGGGTTCGGCCAGGCGCTCAAGCAGCGCACCGCCGATCGCCAGATCGGCCTGATCGCGGAAATCAAGAAGGCCTCGCCCTCCGCCGGCATCCTCCGCCCCGAATACGACCCGGCCGGCATCGCCGCCGACTATGAGAAAGCCGGCGCCGCCTGCCTCTCCGTCCTGACCGAGGGGTCATGCTTCCATGGCTGTGCGGAGGACCTCCAGCGGGTG…	MMTDMPTNQVHADCGTVPDPDVLPDVLARICARTRVDVAQRATITPLKDIVARAREVDTPTRGFGQALKQRTADRQIGLIAEIKKASPSAGILRPEYDPAGIAADYEKAGAACLSVLTEGSCFHGCAEDLQRVREASRLPILRKDFILDPWQVHESRIIGADCILLIMAALTDTEASELLDIARGLDMDVLVEVHDEAELNRALALDTSLIGINNRNLKTLKTDLETTIQLTPLVPPDRIVVSESGIRTHEDVVRLSEIGASGFLVGESLLRQPSPGDAARALLGPA
chr_135	GO:0008152;GO:0000162;GO:0019752;GO:0042401;GO:0034641;GO:0006807;GO:0044281;GO:0044283;GO:1901362;GO:1901566;GO:1901360;GO:1901576;GO:0044710;GO:0044711;GO:0006520;GO:0006568;GO:0071704;GO:0046219;GO:0046483;GO:1901605;GO:1901607;GO:0018130;GO:0009308;GO:0009309;GO:0009987;GO:0006725;GO:0006586;GO:0044106;GO:0009058;GO:0042435;GO:1901564;GO:0044238;GO:0042430;GO:0009072;GO:0009073;GO:0008652;GO:…	GO:0003674;GO:0008150;GO:0009058;GO:0016757;GO:0034641;GO:0044281	ATGGACGGCATTCCGCCCCTTTCGGCAGACTCTCCCCCTCCGGCGGCAGCTTCCCCGGCCACCCATTCTCCGGCTCCCGACCCCGCCGGCGCCTTCCGCGCCATCCTGGACCGGCTGGCCCGCGGCGACATCCTGACCGAGGCCGAGGCCGAGACGGTCTTCGGCCTCATCATGGACGGCGCGATCCCCGACACGCTGATCGCCGCCTTCCTGATGGCGCTGCGCGTCCGTGGCGAGCGGCCCGCCGAATTGCTGGGCGCGGTCCGCGCCATGCGGGCACGCATGCGCCGGGTCGGCCCGGTGCCCGCCGGCACGATCGACGTCTGCGGCACGGGCGGCGACGGGCTGGGCACATTGAATATCTCGACCGCCGTGGCCTTCGTCCTGGCCGCGCTCGGC…	MDGIPPLSADSPPPAAASPATHSPAPDPAGAFRAILDRLARGDILTEAEAETVFGLIMDGAIPDTLIAAFLMALRVRGERPAELLGAVRAMRARMRRVGPVPAGTIDVCGTGGDGLGTLNISTAVAFVLAALGVPVAKHGNRALSSRSGATDVLGELGVPLSDDPALIAARITHDHLAFLAAPAHHPAMRHAAPVRAALGIRTLFNLVGPLSNPAGVRRQLVGVYDPSWLRPVVETLRDLGSERVWAVHGNCGENRGAQPGRGVDELTLAGPTDIVALQDGRIHELTLQPEDAGLRAAPIAAIAGGDPAENARALAALLGGAHGAYRDTVLLNAAISLHVAGRGEVLHDGAIRTDALRALVADAARVLDDGSALAALNSARAPRPGSAEESIQSV
chr_136	GO:0008152;GO:0009987;GO:0044281;GO:0044710;GO:0043436;GO:1901564;GO:0006807;GO:1901605;GO:0006082;GO:0019752;GO:0044237;GO:0006520;GO:0071704;GO:0044238;GO:0006541;GO:0009064;GO:0003824;GO:0016740;GO:0016829;GO:0016830;GO:0016833;GO:0004049;GO:0008483;GO:0016769;GO:0046820	GO:0003674;GO:0008150;GO:0016829;GO:0044281	ATGATCCTGCTGATCGACAATTACGACAGCTTCACCTTCAATCTCGTCCATTATCTGGGCGACCTGGGGGAGGTCTGCGACGTCCGCCGCAACGACGCGCTCACGGCCGAGGACGCGCTGGCCCTGCGGCCCGAGGCGATCGTCCTGTCGCCCGGCCCCTGTTCGCCCAACGAGGCCGGGATCTGCTGCGACCTGATCCGCAAGGCCGCCGGCCGGGTTCCCGTCTTCGGGGTCTGCCTGGGCCACCAGGCGATCGGCCAGGTCTTCGGCGGCACCGTCGTCCGCGCCCCGGTCCCGATGCACGGCAAGGTCAGCGCCGTCCATCACGACGGCAGCGGGGTGTTCGCGGGACTGCCCGACCCGTTCATGGCCACCCGCTATCACAGCCTCACGATCGAC…	MILLIDNYDSFTFNLVHYLGDLGEVCDVRRNDALTAEDALALRPEAIVLSPGPCSPNEAGICCDLIRKAAGRVPVFGVCLGHQAIGQVFGGTVVRAPVPMHGKVSAVHHDGSGVFAGLPDPFMATRYHSLTIDPSSLPDELAPVAHTQDGVIMGLRHRTLPIFGVQFHPESIASEHGHDILANFMAIVRGRNAPRKAA
chr_137	GO:0009058;GO:0008152;GO:0009987;GO:0044237;GO:0044281;GO:0044710;GO:0043436;GO:1901564;GO:0006807;GO:1901605;GO:0006082;GO:0019752;GO:0006520;GO:0071704;GO:0044238;GO:1901360;GO:0046483;GO:0044249;GO:0006725;GO:0044283;GO:1901362;GO:0044711;GO:1901566;GO:0016053;GO:0019438;GO:1901576;GO:0018130;GO:0008652;GO:0044271;GO:0046394;GO:0034641;GO:1901607;GO:0006568;GO:0000162;GO:0009072;GO:0009073;GO:…	GO:0003674;GO:0008150;GO:0009058;GO:0016829;GO:0034641;GO:0044281;GO:0051186	GTGACGACCGCGCCCGCGCTTTCGCCCGCCTCCGGCGGCGACGAGATCCTGTCCGCACTCGGCCAGGGACGCGCCGCGATCCTGTGGAGCGTCGAGGCCGCAGACCTGCTCACCCCGGTCTCCGCCTATATGCGCCTCGCCCGCCTGGCCGGCGCGACCGAAACCGACGCCCCGCGCAATGCCTTCCTGTTCGAAAGCGTCGAGGGCGGCGTCGCCCGCGGCCGCTACTCGGTCATCGGCCTGCTGCCCGACCTGATCTGGCGCTGCCATGGCGGCCACGCCGCGATCAACGCGACCGCCGACACGGACCCGGCCGCCTTCACCCCGGCCGCGGCCACGCCGCTCGATTCGCTGCGCGCCGTCATCCGCGATTCCCGCATGGCGCTTCCGGCCGGCCTG…	VTTAPALSPASGGDEILSALGQGRAAILWSVEAADLLTPVSAYMRLARLAGATETDAPRNAFLFESVEGGVARGRYSVIGLLPDLIWRCHGGHAAINATADTDPAAFTPAAATPLDSLRAVIRDSRMALPAGLPPMIGGLFGYLGYDMVRQMEHLPHMPPDDLHLPEGVMIRPRLFAVFDTVRDELTLAAPIRPRAGHAPEQALQAAQDLLATARQSLSEPLALHEIAPRCTGPLDPPHSTFTRDAFCDAVRRIQDYIAAGDAFQVVPSQRFSTSFTLPPLALYRALRRINPAPFLFNLAFDGFSLVGSSPEILVRMRDGRMTVRPLAGTRPRGATPEEDQALERDLLADPKELAEHLMLIDLGRNDVGRVCEIGSVKVTEKFVIERFSHVMHISSNVE…
chr_138	GO:0000413;GO:0008152;GO:0044238;GO:0018208;GO:0044260;GO:0044267;GO:0019538;GO:0044237;GO:0009987;GO:0018193;GO:0043170;GO:0071704;GO:0043412;GO:0036211;GO:0006464;GO:0006457;GO:0016853;GO:0003824;GO:0003755;GO:0016859	GO:0003674;GO:0006457;GO:0006464;GO:0008150;GO:0016853	ATGATTTCCTTCCTCCGCCGTGTTCTCGTCGATTCCTGGCTGGGCCGCATCATTGCCGGCCTGCTCTTCCTCGCCTTCGTCGGCTGGGGGGTCGGCGACGTGCTGACGAACATGGGCAGCGAACGCGCCGACGTCGTCGCCCGCATCGGCGACCAGACGATCACCACGGACGCCCTGCTCTCCGCCACGCAGAACGAACTGCAGCAGACGGCCCGACAGTTCGGCGTCACCGATCCGTCGCAGCTCCCGCCCGCGACCCGCCGCCAGGTGGCGCAGCAGGCCCTGCAGCGCCTGCTCATGCAATCCGAAATGGTGCGCGCGGCCGACCGGCTCAAGCTGATCGTGCCCGACGCGGCGGTCCGCGACGAAATCTTCGGCATGCAGGTCTTCAAGGGCGCG…	MISFLRRVLVDSWLGRIIAGLLFLAFVGWGVGDVLTNMGSERADVVARIGDQTITTDALLSATQNELQQTARQFGVTDPSQLPPATRRQVAQQALQRLLMQSEMVRAADRLKLIVPDAAVRDEIFGMQVFKGADGRFDRSLFDARLRQIGMTESRLLDLVRQDIAVRGLAEPLQGGASAPDILVRRAFAFDAQARTIDLVRVLDGDQPAPPPDAAQLHRYYDNHPWLFRAPEYRHARIVILSPDTVARSIEIPDTELRKLYDSEQAKYHVPETRDVQIVTAPSQARAQAIAAQWQSGADWATLQAGAKDSATVEMNGVRESAIPSPALAKLVFAAPANALQGPSQTDTGWVIFKVTQVTPPHDTDFAAARTELRDQIAHAQAGALVGPRVQKLQDAIAG…
chr_139	GO:0008152;GO:0071704;GO:0019318;GO:0044723;GO:0044238;GO:0005975;GO:0005996;GO:0006006;GO:0006094;GO:0046364;GO:1901576;GO:0019319;GO:0009058;GO:0016051;GO:0019320;GO:1901575;GO:0046365;GO:0009987;GO:0009056;GO:0044724;GO:0006007;GO:0016052;GO:0044237;GO:0006091;GO:0006096;GO:0006739;GO:0006732;GO:0006733;GO:0046496;GO:0034641;GO:0006098;GO:0044281;GO:0072524;GO:1901360;GO:0006139;GO:0044710;GO:…	GO:0003674;GO:0005575;GO:0005622;GO:0005623;GO:0005737;GO:0005975;GO:0006091;GO:0008150;GO:0009056;GO:0009058;GO:0016301;GO:0016491;GO:0016829;GO:0016853;GO:0034641;GO:0044281;GO:0051186	ATGAGGCAGATGGTCGTCGGCAACTGGAAGATGCATGGGCTGAGTGCCGCGTCGCGCGATCTGGTCGGGGCGATCGCCGACGGGCTGGGTGCCATTCCCTCGCCGCCGCAGGTCGTCGTCTGCCCGCCTTTTACCCAACTGGCCCTGCTGGCGCCGATCCTGAAGGGAAGCGGGATCGCGCTGGGGGCGCAGGATTGCCATCAGGCGCCGATGGGCGCGCATACCGGCGACGTGTCGGCGCCCATGCTGGCCGAACTGGGGGTCGAATATGTCATCCTGGGGCATTCCGAGCGGCGGCGCGACCATGGGGAGCTGGACGAGACGGTGCGCGAGAAGGCCCAGGCGGCGATGGCGGCGGGGCTGACGCCGATCGTCTGCGTGGGCGAGAACGGCGACCAG…	MRQMVVGNWKMHGLSAASRDLVGAIADGLGAIPSPPQVVVCPPFTQLALLAPILKGSGIALGAQDCHQAPMGAHTGDVSAPMLAELGVEYVILGHSERRRDHGELDETVREKAQAAMAAGLTPIVCVGENGDQKAAGEDRDAIGWQIKGSLPDGFSGIVAYEPVWAIGSGVPASRQDIADMMGFIRAELVRQFGAAGKTMRILYGGSVNARDAASILPIAEVGGALVGTASLQAETFLPIVRAAVDL
chr_140	GO:0046903;GO:0008104;GO:0071702;GO:0051234;GO:0009306;GO:0009987;GO:0044765;GO:0055085;GO:0045184;GO:0032940;GO:0044763;GO:0006810;GO:0051649;GO:0015031;GO:0033036;GO:0051179;GO:0044699;GO:0051641;GO:0008565;GO:0022891;GO:0015450;GO:0022884;GO:0005215;GO:0008320;GO:0015399;GO:0022857;GO:0022892;GO:0015405;GO:0022804;GO:0044425;GO:0016021;GO:0016020;GO:0031224	GO:0003674;GO:0005575;GO:0006810;GO:0008150	ATGATCACCGTCCTTCTTTTTCTGCATCTGTTCGTGACCCTGGCGCTGATCGGGACAGTCCTGATCCAGCGTAGCGAGGGGGGCGGCCTGGGAATCGGCGGCAGCCAGGGCATGGGGGCGTTCATGTCCGGGCGGGGGACGGCGAACCTGCTGACGCGCACGACCGCGATCCTGGCCGGAATCTTCATGCTGCTGTCGCTGACCCTGGCGGTGATGAATCGCGGGGCTTCGACCGGCGGCGGGCATGACATCCTGGCCCAGCCGCCCGCGCCGGCCGGCGTTCCGGCCCCTGCCCCCGCTCCTGCTCCGGCTCCGGCTTTCACCCCTGCTCCGGCGCCCGCGCCGACGCACTGA	MITVLLFLHLFVTLALIGTVLIQRSEGGGLGIGGSQGMGAFMSGRGTANLLTRTTAILAGIFMLLSLTLAVMNRGASTGGGHDILAQPPAPAGVPAPAPAPAPAPAFTPAPAPAPTH
chr_141	GO:0006221;GO:0072528;GO:0034641;GO:0006807;GO:1901576;GO:1901362;GO:0072527;GO:0006220;GO:0006139;GO:0044710;GO:1901360;GO:0071704;GO:0055086;GO:0018130;GO:0009987;GO:0006725;GO:0009058;GO:0009117;GO:0008152;GO:0034654;GO:1901564;GO:0090407;GO:0046483;GO:0044238;GO:0044271;GO:1901566;GO:0044249;GO:0006796;GO:0009165;GO:1901293;GO:0006793;GO:0019637;GO:0019438;GO:0044237;GO:0006753;GO:0044281;GO:…	GO:0003674;GO:0008150;GO:0009058;GO:0016874;GO:0034641;GO:0043167;GO:0044281	ATGACGCGGTTTGTATTCATCACTGGCGGCGTGGTTTCCTCTCTCGGTAAAGGCATTGCCTCGGCAGCCCTGGCGGCGCTGCTGCAGGCGCGCGGATACCGGGTTCGGCTGCGCAAGCTCGATCCTTATTTGAATGTCGATCCGGGCACCATGAGTCCGTATCAGCATGGCGAAGTCTTCGTGACCGACGATGGCGCGGAGACGGACCTGGACCTGGGCCATTACGAGCGCTTTACGGGCGTGCATGCGACCCGGGCCGACAATGCCACGACGGGCCAGATCTACTCCGACGTGATCGCGCGCGAGCGGCGCGGCGATTACCTGGGGGCGACCGTCCAGGTCATTCCCCACATCACCGACGCCATCAAGGAAGCGGTGGTCGCCGGGACCGACGCGCTG…	MTRFVFITGGVVSSLGKGIASAALAALLQARGYRVRLRKLDPYLNVDPGTMSPYQHGEVFVTDDGAETDLDLGHYERFTGVHATRADNATTGQIYSDVIARERRGDYLGATVQVIPHITDAIKEAVVAGTDALDFVLVEIGGTVGDIESLPFLEAIRQLRNDLGAGTTMFVHLTLLPWIPSAGELKTKPTQHSVKELQNVGIQPQMLLCRSDRPIPDTERRKIANFCNVRPEAVIAALDVDTIYACPISYHAEGMDTEVLRHFGLPHDQEPDLTAWKNVLEAMRHPEGEVRIAVVGKYTALLDAYKSLIEALQHGGIANRVRVKLDWVEAEIFEKSETAIEALRDAHAILVPGGFGERGAEGKIQAVRFAREHRIPFLGICFGMQMAVIECARNLAGLP…
chr_142	GO:0009058;GO:0008152;GO:0044249;GO:1901576;GO:0071704;GO:0009987;GO:0044710;GO:0044238;GO:0044237;GO:0034645;GO:0033692;GO:0044723;GO:0009103;GO:0044264;GO:0044262;GO:0044260;GO:0016051;GO:0006629;GO:0000271;GO:0034637;GO:0009059;GO:0044255;GO:0008610;GO:0008653;GO:0005975;GO:0005976;GO:1901135;GO:0043170;GO:1901137;GO:0019752;GO:0044281;GO:0044283;GO:0044711;GO:0043436;GO:0006082;GO:0046394;GO:…	GO:0003674;GO:0005575;GO:0005622;GO:0005623;GO:0005737;GO:0005975;GO:0006629;GO:0008150;GO:0009058;GO:0016765;GO:0016829;GO:0044281	ATGAGCCATTCAAGATCCGTTTCGGTCGGCGAGCTGGTCGTCGGCAATGATCGTCCGCTGGTGCTGATCGCGGGGCCCTGCCAGATCGAATCCGAATCGCATGCGATGGAGATGGCCGGGGCGCTGGACGGCATCGCCCGGGAGTGCGGGATCGGGGTGATCTATAAAAGCTCGTTCGACAAGGCGAACCGTACCAGCCTGGGCAGTGCGCGCGGCGTCGGCATGGCGAAGGGGCTGGAGATCCTGGCGCGGGTGCGCGAGCGGTTCGGCATGCCGGTGCTGACCGATGTGCATGCGGCCGAGCAATGCGCGCCGGTGGCCGAGGCGGTCGACGTGCTGCAGATCCCGGCCTTTCTGTGCCGGCAGACCGACCTGCTGCTGGCCGCGGGCGAGACCGGG…	MSHSRSVSVGELVVGNDRPLVLIAGPCQIESESHAMEMAGALDGIARECGIGVIYKSSFDKANRTSLGSARGVGMAKGLEILARVRERFGMPVLTDVHAAEQCAPVAEAVDVLQIPAFLCRQTDLLLAAGETGAAINVKKGQFLAPWDMKNVAAKIASTGNERIMLCERGTSFGYNTLVNDMRGLPIMGETGYPVVYDATHSVQQPGGLGGASGGQREFAPVLARAAVAIGVAAVFIETHEDPDRAPSDGPNMIPIGEMKDLVTRLLRFDRLAKGG
chr_143	-	-	ATGAAGCGCCTGCCGCTCCTGGCCATCATTCTGGCGATCGCCAGCCCCACGCCCGCCCTGCTCTTCAGCGCCGGGGTCATTTTTTTCCCCGCCGGCCAGCCCGCGCCGGGCGCCGGAACGGGGGCCGCATCGGGGCCGATGATGGCGCTCGCCGCCTATTGCGGCCTGCTTCTCGCATTCGGCGGCGCGGTCCATTGGGGGCTGGCCCTCGACCGGCCGGTCCTGCTCGCCGCATCCGGCACCGCGTCCGCCGACACGCGCCGCCTGCTGACCGGCGCCATCCCGCTGCCGGTCGCCTGGCTGGGCATCCAGACACTCTATCTGGGCCACGCCGTCGCCGGCCTGATCATCCTGATGGCCGGATTCGGCGGCCTGTTCGCGGCCGAGCGCGCGGCCTGG…	MKRLPLLAIILAIASPTPALLFSAGVIFFPAGQPAPGAGTGAASGPMMALAAYCGLLLAFGGAVHWGLALDRPVLLAASGTASADTRRLLTGAIPLPVAWLGIQTLYLGHAVAGLIILMAGFGGLFAAERAAWRRGELPSGYLALRLWITAVTLSCLALIVLTRLA
chr_144	GO:0008152;GO:0019320;GO:0046365;GO:0006091;GO:0006096;GO:1901575;GO:0071704;GO:0044724;GO:0009987;GO:0019318;GO:0044723;GO:0009056;GO:0044238;GO:0005975;GO:0005996;GO:0016052;GO:0044237;GO:0006006;GO:0006007;GO:0043169;GO:0016835;GO:0016829;GO:0000287;GO:0043167;GO:0003824;GO:0005488;GO:0016836;GO:0046872;GO:0004634;GO:0044464;GO:0005623;GO:0005622;GO:0044424;GO:0005737;GO:0005829;GO:0044444;GO:…	GO:0003674;GO:0005575;GO:0005576;GO:0005622;GO:0005623;GO:0005737;GO:0005829;GO:0005975;GO:0006091;GO:0008150;GO:0009056;GO:0016301;GO:0016491;GO:0016829;GO:0016853;GO:0043167;GO:0043234	ATGAGTGCTATCGTCGATATCATTGCGCGTGAGATCCTGGACAGCCGCGGCAATCCCACCGTCGAGGTCGATGTCGAGCTGGCGTCCGGCGCGCAGGGACGGGCCGCGGTGCCGTCGGGCGCCTCGACCGGCGCGCATGAGGCGGTCGAACTGCGCGACGGCGACAAGTCGCGCTTCGGCGGCAAGGGCGTGCTGAAGGCCGCTGAGAATGTCGAGAAGGAGATCCTGGAGGCGCTGCAGGGCGTCGAATCCATGGACCAGGTCGCGATCGACGAGGCGATGATCGACCTGGACGGCACGCCGAATAAGGGGCGCCTGGGTGCCAACGCCATCCTGGCCGTGTCGCTGGCGGTGGCCAAGGCGTCGGCCGAGGAATTGCAGATCCCGCTCTATCGCTAT…	MSAIVDIIAREILDSRGNPTVEVDVELASGAQGRAAVPSGASTGAHEAVELRDGDKSRFGGKGVLKAAENVEKEILEALQGVESMDQVAIDEAMIDLDGTPNKGRLGANAILAVSLAVAKASAEELQIPLYRYVGGVYARTLPVPMMNIVNGGQHADNPIDIQEFMIQPVGAPTFADAVRVGSEIFAQLKKSLSAAGHNTNVGDEGGFAPGLKSADEALGFITKAVEAAGYRPGDDVTFALDCASTEFYRDGRYVMEGEGKTLDSAGMVAYLADLAARYPIVSIEDGLAEDDWEGWAALTAALGKTVQLVGDDLFVTNPERLRRGIKAGIANSLLVKVNQIGTLSETLEAVEMAQRAGYTAVMSHRSGETEDSTIADLAVATNCGQIKTGSLSRSDRTA…
chr_145	GO:0009987;GO:0044763;GO:0044699;GO:0007049	GO:0007049;GO:0008150	ATGCAGATCGGCCGGATGATTCGGCGGGCAATCCGCATGGTCGTTCCCCCTGCCCTGTTCATCGGGCTGACGGGTTATTTCGGCTGGAACGCCATGCAGGGCGATCATGGCATGCACAGCTATCAGGCGCAGCTCCGGCTGCTGGATGAGGCGCGTGCCGCCCAGCAGGACGCGATGTCGGAACAGCTTGCCTGGGCCCGGCGGGTGCGGGGGCTGAAGGAAAATGCACTGGATCGCGACACGCTGGACGAGCGGGCGCGGGCGATGCTGAATCTGTCGCGCTCGAATGAACTGGTCGTTCCTTATGGGGCGCACGACCGGCTTTATTGA	MQIGRMIRRAIRMVVPPALFIGLTGYFGWNAMQGDHGMHSYQAQLRLLDEARAAQQDAMSEQLAWARRVRGLKENALDRDTLDERARAMLNLSRSNELVVPYGAHDRLY
chr_146	GO:0071704;GO:0044238;GO:0034645;GO:0044260;GO:0044267;GO:0019538;GO:0009987;GO:0010467;GO:0044237;GO:0043170;GO:0044249;GO:0009058;GO:0009059;GO:0008152;GO:1901576;GO:0006412;GO:0005198;GO:0003735;GO:0005737;GO:0032991;GO:0005840;GO:0043232;GO:0044464;GO:0044444;GO:0005623;GO:0030529;GO:0043229;GO:0043228;GO:0044424;GO:0005622;GO:0043226	GO:0003674;GO:0005198;GO:0005575;GO:0005622;GO:0005623;GO:0005737;GO:0006412;GO:0008150;GO:0009058;GO:0043226	ATGGCCAAGACCAACACCATTCAGATCAAGCTCGTCTCGACGGCGGACACCGGCTACTTCTACGTGACGAAGAAGAACGCCCGCGCCCAGACCGGCAAGCTCGAGATGCGCAAATATGATCCCGTCGCGCGGAAGCACGTCGCCTTCCGCGAAGCGAAGATCAAATAA	MAKTNTIQIKLVSTADTGYFYVTKKNARAQTGKLEMRKYDPVARKHVAFREAKIK
chr_147	GO:0051186;GO:0051188;GO:0008152;GO:0044249;GO:0009987;GO:0044237;GO:0009058;GO:0006777;GO:1901362;GO:1901360;GO:0046483;GO:0019720;GO:1901564;GO:1901566;GO:0019538;GO:0006807;GO:0044267;GO:0044260;GO:0043545;GO:0051189;GO:0018130;GO:0019637;GO:0090407;GO:0006732;GO:0043170;GO:0009108;GO:0071704;GO:1901576;GO:0044238;GO:0006796;GO:0032324;GO:0006793	GO:0003674;GO:0006464;GO:0008150;GO:0009058;GO:0016779;GO:0016829;GO:0051186	ATGCTGAGCGTATCCGAGGCGCAGGAGCGGATTCTGGCGGACCTGTCGCCCACCGGGCCGGAACTGGTCGCGCTGGCCGATTCATGGGGGCGGGTGACGGCGGGGGAGATCGCGGCCCGGCTGGACAATCCGCCCGCCGACATATCGGCGATGGACGGATATGCGGTGCGGGCGGAGGATGCCCGTGCGGGCGCCGTGCTGAATCTGGTGGGGGAAAGCCCGGCCGGCCACCCCTTTGCCGGCGCCGTGCCCGAGGGGGGCTGCGTGCGGCTGTATACCGGCAGCGTGATGCCGGCCGGGGCCGATTCGGTGCTGATCCAGGAAAACACGACTGCCCAGGGTGGAGCCCAAGATGGCGCTCGGGATGGCGCCGGCGGTGGGCGGATCGGCGTGACGGCG…	MLSVSEAQERILADLSPTGPELVALADSWGRVTAGEIAARLDNPPADISAMDGYAVRAEDARAGAVLNLVGESPAGHPFAGAVPEGGCVRLYTGSVMPAGADSVLIQENTTAQGGAQDGARDGAGGGRIGVTADVRAGQHIRRQGQDFARGQVVVGQGRAILAREVGLIAAANHAWVPVHRRPVVAILSTGDEIALPGSPIPPGGIANSNAPMLAALVRASGGVPVILPDARDDEAEIARLGQGIARADMLLTAGGASVGRYDLVQRGLERIGLAVDFWKIAMRPGKPLMFGRIGTVPVLGLPGNPVAALVCGIIFALPAIRALSGRSDRLVMPEQAVLGGDLPENDQRADHLRATLRRDAGGALVATAFSRQDSAMLRTLADSQALILRPPHAPAARA…
chr_148	GO:0008152;GO:0006355;GO:0043170;GO:0071704;GO:0044238;GO:0009987;GO:0080090;GO:0019222;GO:0060255;GO:2001141;GO:0050789;GO:0065007;GO:0009889;GO:0050794;GO:0010556;GO:0051252;GO:0031326;GO:0031323;GO:2000112;GO:0010468;GO:0019219;GO:0051171;GO:0051716;GO:0033554;GO:0006950;GO:0044699;GO:0006974;GO:0050896;GO:0044763;GO:1901360;GO:0046483;GO:0031668;GO:0009605;GO:0006807;GO:0044260;GO:0034641;GO:…	GO:0003674;GO:0003677;GO:0006950;GO:0008150;GO:0009058;GO:0034641;GO:0051604	ATGCTGACACGCAAGCAACATGAGCTGCTGCTGTTCATCGACAGGCATCTGAAGCAGACCGGTTTTTCGCCGTCGTTCGACGAGATGAAGGATGCGCTGAACCTGCGGTCGAAATCGGGCATTCACCGGCTGATCTCGGCGCTGGAGGAGCGCGATTTTCTGCGGCGGCGCCATCATCGTGCCCGGGCGCTGGAGGTGCTGCGCCTGCCGGAGGTCGTTACGGCCGACGGGAAGGCGATGGGGGCGCAGATGGCGGAGGAAGCTGTTCCCTCCCCTGCCCCTGCTCCTGGCCCCGTTCGGGAAACGGAGGCGGCACGGGCGCCGGCTGCCGATCCATTCGTGCCCAATGTGATCCGGGGCGATTTCGCCGGGCGGCTGGCCGGGGCGCCCGTGGCGACG…	MLTRKQHELLLFIDRHLKQTGFSPSFDEMKDALNLRSKSGIHRLISALEERDFLRRRHHRARALEVLRLPEVVTADGKAMGAQMAEEAVPSPAPAPGPVRETEAARAPAADPFVPNVIRGDFAGRLAGAPVATEAGSINLPFYGRIAAGQAIEALRETGSQIAVPLNLLGHGAHYALEVTGDSMIEAGILDGDTVIIREGEIAENGQIVVALIDDQEVTLKRLRRKGGAIALEPANARYETRIVPSDRVRIQGRLVGLLRQY
chr_149	GO:0055114;GO:0008152;GO:0044710;GO:0016491;GO:0003824;GO:0016614;GO:0016616;GO:0016740;GO:0016746;GO:0016747;GO:0004312;GO:0004316	GO:0003674;GO:0008150;GO:0016491;GO:0016746	ATGACAAACAGGTTCGAAAACAAGGTCGTGGTCGTCACCGGAGGGACGAGCGGCATCGGTCTCGCGACCGCGAAGGCGTTCGCCGACGACGGCGCCTTCGTCTTCATCACCGGCCGACGCCAGGAGACGCTCGATGCCGCTGTCCGCAGCATCGGCGGCCGGGTAACGGGTGTGCGGGGCGATATGGGTCGCCTCGAGGATATCGACCGCCTCTATGAGGCCGTGCAGCAGAAGCACAGCCAGATCGACGTCCTCTTCGCCAATGCCGGTGGCGGCGAATTCGCACCACTCGGCGCAATCACCGAGGCGCATTATCAATCGACCTTCGACAGCAACGTCAAAGGCGTCCTGTTCACGGTCCAAAAGGCCCTTCCGCTGCTGCGCGACGGCGCGTCGATC…	MTNRFENKVVVVTGGTSGIGLATAKAFADDGAFVFITGRRQETLDAAVRSIGGRVTGVRGDMGRLEDIDRLYEAVQQKHSQIDVLFANAGGGEFAPLGAITEAHYQSTFDSNVKGVLFTVQKALPLLRDGASIVLNASNVSAAGTPSFSVYSASKAAVRSFARNWMLDLKDRHIRVNAISPGVTETAGLDHLFGGGEQAEGTKNYLAGLIPAGRIAQPGEIARAVLFLASDDASFVNGIELFVDGGQKQI
chr_150	GO:0032774;GO:0019222;GO:0031326;GO:0031323;GO:0090304;GO:0044249;GO:0034641;GO:0006807;GO:0034645;GO:1901362;GO:0050789;GO:1901360;GO:0080090;GO:0006139;GO:0044260;GO:0071704;GO:2000112;GO:0060255;GO:0010467;GO:0065007;GO:0010468;GO:0018130;GO:1901576;GO:0019219;GO:0006725;GO:0009987;GO:0009889;GO:0050794;GO:0009058;GO:0009059;GO:0051171;GO:0008152;GO:2001141;GO:0034654;GO:0046483;GO:0016070;GO:…	GO:0001071;GO:0003674;GO:0003677;GO:0008150;GO:0009058;GO:0034641	ATGAAATCCGACCTGAACGACTTTATCTATTTCGCGGAAATCGTCCGCCATGGCGGCTTCGCGGCTGCCGGCCGAACGTTGCGGGAGCCCAAATCGAAGCTCAGTCGACGCATCGCGGCCCTGGAAGCACGCCTCGGGCTGCGGCTGATCGAACGGACGAGCAGGCGTTTCCGCGTGACCGAGATCGGCCAGGCCTTTTACGAGCGCTGCAGACTCATCATGACGGAAATGGAACAGGCGGAGTCCCTTGTGGCACAGGCCAAGAGCGAACCGCAGGGTCGTATCCGCTTCAGTTGTCCGACTGGAATGATCGAGGAGATCTCGGAAGCCGTATCGGGTTTTCTGGCCCGCTATCCGAAGGTACGGCTTCAGCTTGTCGCGGTCGATCGCGCGGTCGAT…	MKSDLNDFIYFAEIVRHGGFAAAGRTLREPKSKLSRRIAALEARLGLRLIERTSRRFRVTEIGQAFYERCRLIMTEMEQAESLVAQAKSEPQGRIRFSCPTGMIEEISEAVSGFLARYPKVRLQLVAVDRAVDLIAERVDVALRIRTALVGDAALTMRALGNSTRILVAAPGLAGRLQDIDDLSSVPTLSTSDEDAICEWNLQTDGGRSHIARHEPRLGCADFAAVRQAAVAGLGVALLPDHLCRQALDQGVLVRVLPEWRGLHGIVHLVFTTRHGLTPAVRALIDHLATVRFR
chr_151	GO:0044710;GO:0008152;GO:0055114;GO:0016491;GO:0043169;GO:0046872;GO:0046914;GO:0043167;GO:0003824;GO:0005488;GO:0005507;GO:0016679;GO:0016682	GO:0003674;GO:0008150;GO:0016491;GO:0043167	ATGCCCATCGACCGCCGCACGCTGCTGAAGCTCGCCGCCCTCGGCCCGGCAATCGGCGCCGCGCCGCGCATGGCGGGCGCCCGGGATGCAACGGCAGAAATGGCGCGGCAGAAGCCCGATTACACGCTGCGGATCGCCCCCGGACAGGTCGAACTCGCGCCCGGCCACATCGTCTCGACCACGCTCTATAACGGCCGGTTCCCCGGACCGCTGCTGCGGCTCAAGCAGGGCAGGCGCGTCGTGGTCGACATCGTCAACGACACCGACACGCCCGAACTCGTCCATTGGCACGGCCAGTTCGTGCCCAGCGAAATCGACGGCGCGGCCGAGGAAGGCACCCCCTTCATCCCGCCGCACGCCATGCGCCGCATCGCCTATGTGCCGCAGCCCGCGGGCTTG…	MPIDRRTLLKLAALGPAIGAAPRMAGARDATAEMARQKPDYTLRIAPGQVELAPGHIVSTTLYNGRFPGPLLRLKQGRRVVVDIVNDTDTPELVHWHGQFVPSEIDGAAEEGTPFIPPHAMRRIAYVPQPAGLRFYHTHIVPGADLSRGTYTGLAGPVYIEPAADPGAYDREIFLVLKEFLPSFSRGGDMAVDALAGAPLAALQRIGRQADRQFNGPKGYEVGYALFAVNGRMLGHGDPIRVRQGERVLFHVLNASAGEIRSLALPGHNFRVVALDGNPVPSPRDVPVLWLGAAERVSAIVDMTHPGIWIMGDLADDDRRRGMGIVVEYAGMTGSPQWTRPRPFRWDYARFGRPDAMPPPPDETIEILIVKQNGALNGFNRWTLNGRAFSMDTRQPAYT…
chr_152	-	-	ATGGACAAGGACGGTTCCGATGCGGATCGCGCCTATGGCGGCACGCCGGAACGGCGGATCGCGCTTCTGATCGGGCAACTCCCCGAATGGATGCGGCCCGCCATCCACCGGCTGCGCCAGCCGGCGGCACGCTGGGTGCGAATCCCGGTCGGCGTTCTCCTGATCCTCGGCGGCTTCCTGTCTCTGCTGCCGGTCTTCGGGCTGTGGATGCTGCCGCTGGGGCTGTTGCTGCTGGCCGACGACCTGCCGCCCATGCGGCGCGTCAGGGATCGGCTCCTCTGCTGGATCGAGATGCGTCACCCACGCTGGATGGGCCTTGCAACGCCGCCGTCTCGCGACTGA	MDKDGSDADRAYGGTPERRIALLIGQLPEWMRPAIHRLRQPAARWVRIPVGVLLILGGFLSLLPVFGLWMLPLGLLLLADDLPPMRRVRDRLLCWIEMRHPRWMGLATPPSRD
chr_153	GO:0008152;GO:0008080;GO:0016740;GO:0003824;GO:0016407;GO:0016746;GO:0016747;GO:0016410;GO:0034212;GO:0008999;GO:0004596	GO:0003674;GO:0008150;GO:0016746	ATGACGCCCCATATCCGGCTGGCACGACCTGGCGACCTGGCGAACGTGGAGGCGGTCGTGAAGGCCGCTTATGGACATTATGTCGCCCGGCTGGGCCGCGCGCCTGGCCCGATGCTTGCCGATTATCGCACGCTGATCGCCGCGCGGCGCGTTCATGTGTTTCTGCAGGATGCCATGATTGCGGGGTGCGTCGTCCTTATCCCGGAGGATGACGCCATGCTGCTGGACAATATCGCGGTCCTGCCGTCGATGCAGGGGCGCGGCATCGGGCGGGCGCTGGTGCGTTTCGCGGAGCGGACCGCGTCGGATCAGGGCTATGGCCGCATACGCCTTTATACCAACGCGGCCATGTCCGAGAATCTGCAACTCTATGCCCGTCTTGGGTACCGCGAGACGCAT…	MTPHIRLARPGDLANVEAVVKAAYGHYVARLGRAPGPMLADYRTLIAARRVHVFLQDAMIAGCVVLIPEDDAMLLDNIAVLPSMQGRGIGRALVRFAERTASDQGYGRIRLYTNAAMSENLQLYARLGYRETHRAEEGGFRRVFMDKQVGAPS
chr_154	GO:0008152;GO:0016853;GO:0003824;GO:0008903;GO:0016861;GO:0016860	GO:0003674;GO:0008150;GO:0016853	ATGCCTGCCTTTGCCGCGAACCTGACGATGAATTACGTCGAGCATGATTTCCTGGATCGCTTCGCCGCAGCCGCCGCGGATGGGTTTCGTGGAGTGGAGTTCCTGTTCCCCTATGCGTTCGCGGCAGCGGACCTCCGGTCGCGCCTGAGGGATCATGACCTGGCGATGGTGCTGTTCAACGCGCCGCCGGGCGACTGGGAGAACGGCGAGCGGGGGCTGGCCGCGCTGCCGGGCCGGCAGGACGCGTTTCGGCGCAGCATCGACACCGGGCTGGCCTATGCCGCCATGCTGGGGAATCGGCGGCTGCATGTGATGGCCGGGCTATGCCCCGATCCGGACGCCTGGGGACGGTATCGGGATGTCTATATCGACAATATCGCCTTTGCGGCCCGTCAGGCG…	MPAFAANLTMNYVEHDFLDRFAAAAADGFRGVEFLFPYAFAAADLRSRLRDHDLAMVLFNAPPGDWENGERGLAALPGRQDAFRRSIDTGLAYAAMLGNRRLHVMAGLCPDPDAWGRYRDVYIDNIAFAARQARDAGITIVLEAINTRDMPGYFLTRQEDAAAVCADVGAENVRILFDLYHAQIMQGDVATRLRALMPVIGHVQVAGVPDRHEPDDGELACPYLFGLLDALGYDGWVGCEYHPRATMRAGLEWIAPWRGRVAGVP
chr_155	GO:0051179;GO:0044699;GO:0051234;GO:0006810;GO:0044765;GO:0009987;GO:0044763;GO:0055085;GO:0005215;GO:0016020;GO:0016021;GO:0044425;GO:0031224	GO:0003674;GO:0005575;GO:0006810;GO:0008150	ATGGCATCCGCCCAGACGCGCGGCCGGGTGGCGTCACCGCCCGCGCGGCGATCCCAGCGGATGATGCTGATCCTCCTGTTCGTGATCGGCATCGTCGCCTATGCCGACCGGCAGGTGATCGCCCTGCTGAAACCGGTTCTGGACCGGGAGTTCGGATGGAGCGCCGGCGATTACGCGGCGATCTCGTCCTGGTCGCAGATGGCGATCGCCCTCAGCCTGCTGTGCAGCGGCTGGATCGTCGATCGTTTCGGCGTGCGCTGGACCCTCGGGGCGGGCGTGGCCGGATGGAGCCTGGCGACAATCCTGCACGCCGCCGTCAGCACGGTGCCCGGCTTCCTTGGCGTCCGCGTCGCCCTGGGCGTGTTCGAAGGCGTCGGCACGCCCGCGACGATGAAGGCG…	MASAQTRGRVASPPARRSQRMMLILLFVIGIVAYADRQVIALLKPVLDREFGWSAGDYAAISSWSQMAIALSLLCSGWIVDRFGVRWTLGAGVAGWSLATILHAAVSTVPGFLGVRVALGVFEGVGTPATMKAVVQYVPPAARGRMIGLLNAAPNLAAMLTPLLVAALFGCAGWRGTIAIVGSIGLFCTLLWFRQTDAAPMPAGPGARAWPEDLPLARRPVPGPAGRLIAAFALGKFLTDPVWWFLLFWLPDILHRRYGLDTAHLGVPLATAYAMAALGSLIGGYAPTMLARGGMSDESARRAVMGTAALCVLPLPLVLSMPTIGLGILVCGLALAAHQAFAVNLFGFLTEWLQHDRVGRGTGIGAFCGNVGGALALHVVGGFIAAGQLLPVLGYCAVA…
chr_156	GO:0006810;GO:0051179;GO:0051234;GO:0005215;GO:0004872;GO:0016020;GO:0044464;GO:0005623;GO:0071944;GO:0031975;GO:0019867;GO:0030312;GO:0030313;GO:0005886;GO:0009279;GO:0044462;GO:0016021;GO:0044425;GO:0031224	GO:0003674;GO:0005575;GO:0005623;GO:0005886;GO:0006810;GO:0008150;GO:0030312	ATGGGCTTTCCCTCGATCCGGTGCCTGTTGATGGCGGGCGGTACCGCCTGCATGATCGCCCAGGCCCAGGCCGCAATTCCCGATCGCCTCCCGGCCGCGCCGTCGTCACCGCGCCAGGCGCCGAAGATGGGCGAGGCGAAAGCGGCCCCTGTCAATGCACCGGATAACCCGCACCCCGAAGAGATCCCCGAAGAGATCCAGGTCACCGTGCGCCGGCGCAGCGAACCGTTGCAGAAGACGCCGGTCGCGGTATCGGTCTTCACCCGCGCCCAGGCGGACAAGCTGAACGCGCACGACCTGTCGAGCATGCTGGCGTTCGTGCCGTCGGCAAATTTCCAGACGGCGGCTTCGGCGAACGACCGGGTCGTCTTCGTGCGCGGCATGGGCACCACGTCGACG…	MGFPSIRCLLMAGGTACMIAQAQAAIPDRLPAAPSSPRQAPKMGEAKAAPVNAPDNPHPEEIPEEIQVTVRRRSEPLQKTPVAVSVFTRAQADKLNAHDLSSMLAFVPSANFQTAASANDRVVFVRGMGTTSTSPGVEPSVSTVIDGVVLARAGEALSEMIDLDHIEVLRGPQGTLFGKNASAGAINITTAAPTESFHAYADAGYFSGDEYRLASGISGTLVPGRLTGNFGALISGFTGNVYNAALGKEVNGYQHRGFRSKLAWTPDDETTVTLGLDYIHANDPAVNGIFAATSRIAYPTGIVTPNPALAAALHAEGITPSNHNTTISNNNLTQSIDDNGGVSATVDRKLGGGYRLTSISAYRRWQNDQNQDYDQLSQPYRGLPQVYDQGRLAFWQASE…
chr_157	GO:0044710;GO:0008152;GO:0055114;GO:0016705;GO:0003824;GO:0016491;GO:0004497;GO:0008726;GO:0016712	GO:0003674;GO:0008150;GO:0016491	ATGACCGCTGGCACCGATCCCCGTACCGTATGCGAAATCAGTTGGTTTTCCGCCCTCTGCGATGATGATTATGAATTCCTGGGCGTTCCGGATCCGGCTTTGCGCTCGTCCTGGGCGCATTGCCGCGACATCGTCCTGGCGGCGGAAACCGGCGGGTTCGACCGCATCCTGCTGCCATCCGGCTACAAGCTGGGCCTGGATACGATCGCGTTCGCGGGCGGCGTCGCCCCGCTGCTGCGCCGCCTGCGGCTGCTGGCTGCCATTCGCTGCGGCGAGGTCTGGCCTGCCCAGCAGGCGCGGCAACTGGCGACGCTGGATCAGATGACCGAAGGCCGGCTGGACATCAACATCATCTCCTCCGACCTGCCGGGCGAAACGCTGGAGAGCGCGCCGCGCTAT…	MTAGTDPRTVCEISWFSALCDDDYEFLGVPDPALRSSWAHCRDIVLAAETGGFDRILLPSGYKLGLDTIAFAGGVAPLLRRLRLLAAIRCGEVWPAQQARQLATLDQMTEGRLDINIISSDLPGETLESAPRYRRTLEYMHILRDLLNGRPVTADGEFYRFSVEPPRLQAHGGTAPLFYFGGLSDAARETAAAAADIYLMWPDTLDKVRDVVADMRARAARYGRTLRFGYRVHVIVRETEAAARAAASRLLSHLDAATGEAIRSRSLDAVTAGVLRQGELRQAADADGYVEDHLWTGIGRARSGCGAAIVGDPDQVLAKLRAYQDIGMEAFILSGYPHQAECDLFARHVLPRLEHAPLSRFGRRSFSL
chr_158	GO:0044710;GO:0055114;GO:0008152;GO:0003824;GO:0016491	GO:0003674;GO:0008150;GO:0016491	ATGCGTTTCGCTCTGGTCGGCACCGGCCTGATGGCCCAGGAACATATCCGAAATCTCGCGCTTATGCCGGGGAACATCGTCGCGGCACTGGTGGATCCGGAACCTGCGTCGCTCGCCTGGGCGCGCCGCAGCCTTGCCGAGTCCTTCGGCCCTGCCACCGCCGAAATCCCGGATTTTGCCGATGTCCCGTCGATGCTCGCAGCCGTCGAAGCCGACGCGGTGATCGTCGCCTCCCCTAATTTCACGCATCATGACGTGCTTCTGCTGCTGTTGGCGACGGACCTGCATATCCTGTGCGAAAAGCCGCTTTGCGCCACGATTGCCGATGCCGAGGACGTCGTGGCCCGCAGCGGCGGCCGGCGGGGGATCTTCTGGGTGGGCATGGAGTATCGCTTCATG…	MRFALVGTGLMAQEHIRNLALMPGNIVAALVDPEPASLAWARRSLAESFGPATAEIPDFADVPSMLAAVEADAVIVASPNFTHHDVLLLLLATDLHILCEKPLCATIADAEDVVARSGGRRGIFWVGMEYRFMPPVTRFIEDVHAGQVGTLHRLALHEHRFPFLPKVGDWNRFNRNTGGTMVEKCCHFFDLMRAIVRAEPVSVFCSGAADVNHRDERYDGQVPDIIDNSFTIVDFDNGVRAMLDLCMFAEGSEEQESLVAIGDRAKLEVGIPSGIKTLSPRVPLGAPKAVTREHVAVGDDVLAAGHHHGATYFQLRAFLDAAEGRAPVQVAARDGLIAVAMGAAAEISAREKRVVGMREIRA
chr_159	GO:0008152;GO:0032774;GO:0019222;GO:0031326;GO:0031323;GO:0090304;GO:0044249;GO:0006807;GO:0034645;GO:1901362;GO:0050789;GO:1901360;GO:0080090;GO:0006139;GO:0044260;GO:0071704;GO:2000112;GO:0060255;GO:0010467;GO:0065007;GO:0010468;GO:0018130;GO:1901576;GO:0019219;GO:0006725;GO:0009987;GO:0009889;GO:0050794;GO:0009058;GO:0009059;GO:0051171;GO:2001141;GO:0034654;GO:0046483;GO:0016070;GO:0044238;GO:…	GO:0001071;GO:0003674;GO:0003677;GO:0008150;GO:0009058;GO:0034641;GO:0043167	ATGCGCCTGACCCTGCATACCGACTATGCCCTCAGAACCCTGATCTATCTGGGAATCCACACCGATCGCCTGGTGTCGATCCACGAGGTCGCGCAGGCGTACGGCATTTCGGAAAATCATCTGGTCAAGATCATCCACCGCCTCGGCCTGGGCGGCTTCGTCCAGACCGTCCGGGGCCGAAATGGCGGGCTCCGGCTGGCCCGCCCGGCGCCCGACATCCGGATCGGCGACGTCGTCCGCTACACGGAAGAGGATATGGGGCTGGTGGCCTGCATGCAGGCGGACCAGTCGCCAGGGGGATTGCCGGCCGGCCAGACTTGCCTCCTGGCCGACGCCTGCCGCCTGCGCGGCGCGCTGGCCGAGGCGCTGGGGGCCTTCATGGCGGTGCTCGACCGCTAC…	MRLTLHTDYALRTLIYLGIHTDRLVSIHEVAQAYGISENHLVKIIHRLGLGGFVQTVRGRNGGLRLARPAPDIRIGDVVRYTEEDMGLVACMQADQSPGGLPAGQTCLLADACRLRGALAEALGAFMAVLDRYTLQDMITRHERTRLGDAAHQIPRPSAPS
chr_160	GO:0044710;GO:0008152;GO:0055114;GO:0006810;GO:0051234;GO:0051179;GO:0044699;GO:0050896;GO:0042221;GO:0015671;GO:0015669;GO:0044765;GO:0071704;GO:0009987;GO:0044237;GO:1901360;GO:0006950;GO:0044763;GO:0051409;GO:0044281;GO:0044282;GO:1901361;GO:0044712;GO:1901575;GO:0009056;GO:0032787;GO:0043436;GO:0051716;GO:0006082;GO:0019752;GO:0010124;GO:0042537;GO:0072329;GO:0016054;GO:0006805;GO:0019439;GO:…	GO:0003674;GO:0006810;GO:0006950;GO:0008150;GO:0009056;GO:0016491;GO:0043167;GO:0044281	ATGGACATGGCTGCTCCCCTGGACGATGCGACCCGCGCGATCGTCAAAGCCTGCGTTCCCGCGCTGGAGGCGCATGGGCCGGCCATCACGCGCGAGATGTATGCGCGCCTGCTGGCCGACCCGGAGATCCGCGACCTGTTCAACATGTCGCACCAGGAGGACGGCGCGCAGCCGAAGGCCCTGGCGCTGGCCGTGCTGGCCTATGCCCGCAATATCGACAACCTGGGCGCATTGGGCGGCATGGTCGAGCGGATCGCCGAAAAGCATGTCGGCCTGAATATCCTGCCGGCGCATTATCCCTTCGTCGCGGACGCCCTGCTGGGTGCGATCGCCCATGTGCTGGGGGACGCCGCGACGCCGGAGATCCTGGGGGCCTGGGGCAAGGCGTACTGGTTCCTG…	MDMAAPLDDATRAIVKACVPALEAHGPAITREMYARLLADPEIRDLFNMSHQEDGAQPKALALAVLAYARNIDNLGALGGMVERIAEKHVGLNILPAHYPFVADALLGAIAHVLGDAATPEILGAWGKAYWFLADILIGREGQIYRAHDAAPGGWTGWRSFSVRDRVRESETVTSFELAPADGRPVMRHRPGQYLSFRLEVPGHGTQRRNYSISSAPGGDAYRISVRRTPGGVVSEWLHDSARPGTMLQVSAPAGDFTLADPAPDSVVLLSAGVGLTPMIALLGALTDGEAPGAVRYIHGTRSAETEAFGDYVRSLALAGRIRGDLFYSRQAPAGADGALIRHDGRITADWLKGQVDVRATYYICGPDGFMRDMVGVLRESGLPKAQIRYEFFGSASDA…
chr_161	GO:0006810;GO:0051234;GO:0051179;GO:0005215;GO:0004872;GO:0016020;GO:0044464;GO:0005623;GO:0071944;GO:0031975;GO:0044462;GO:0019867;GO:0030312;GO:0030313;GO:0005886;GO:0009279;GO:0044425;GO:0016021;GO:0031224	GO:0003674;GO:0005575;GO:0005623;GO:0005886;GO:0006810;GO:0008150;GO:0030312	GTGCTGTTCAGCGCGGTGCTGCTGGCTGGGGTCAGTGCGATGGCCGCGCATGCGGCGCCGGCCGGGGCGCAGGCGCCCGTTCTGCGTTCCGGCCCGCCTTCCGCCCCGCTTTCCGCCCTGCATGCCGCCCCAGCCTTGGGGCACCCCGCACGGCACGGCCGGACGGTGGGCCGGGCGGTGGGCCGTGCGGTACGGCGGCCGACATTGGAGGCGATTACGGTCACCAGCGCGCGGACGGCGCGGTTTCATACGATGGCCAATACGGTCAACACCATCAGCGGCCGCGAATTGCAGGAGCTGCATATCGTCAGCCCCAAGGAGATCGCGGCCTTCGTGCCCGGGGTCACGGCGGTGAACGCGACGTCGGGCAGCACGCCGATCTTCTCGATCCGGGGCATC…	VLFSAVLLAGVSAMAAHAAPAGAQAPVLRSGPPSAPLSALHAAPALGHPARHGRTVGRAVGRAVRRPTLEAITVTSARTARFHTMANTVNTISGRELQELHIVSPKEIAAFVPGVTAVNATSGSTPIFSIRGIGLDDYIGTNMGGIGIYLDGVFAPYPVFYNGQMFDVQTVSVEKGPQGFEYGRSTTGGSINVESIKPTGRFGGYLDWGYGSYGTNTARGAVNVPVADNIYNRFAFSYINGDGWQHDIHTGRLYGAQDLLGLRNLTQFVIDDRSSLMLNIHYIRDRGTPVSPQDVDGDAVNGLPDRTIGVGPNARANAVNVGDNAASRDENGGGIGVNYTRAFDFGTFTSATGIDFYRRDDYDNYDGESVHVGDYRWNDTAIVQSHDMHLRMRLARRLT…
chr_162	GO:0008152;GO:0019752;GO:0016053;GO:0044249;GO:0034641;GO:0006807;GO:0044281;GO:0044283;GO:1901362;GO:0072330;GO:0009102;GO:1901576;GO:0044710;GO:0044711;GO:0071704;GO:1901360;GO:1901566;GO:0018130;GO:0006767;GO:0006766;GO:0009987;GO:0006768;GO:0032787;GO:0009058;GO:0009110;GO:0043436;GO:1901564;GO:0046483;GO:0043604;GO:0044271;GO:0006082;GO:0043603;GO:0044272;GO:0046394;GO:0042364;GO:0044237;GO:…	GO:0003674;GO:0005575;GO:0005622;GO:0005623;GO:0005737;GO:0006790;GO:0008150;GO:0009058;GO:0016874;GO:0034641;GO:0043167;GO:0044281;GO:0051186	ATGACGGCACGCAAGCACCAGCTCGCCGCCCGCTTCGGCGCGGCCACCGAATATGACGGCGCGGCACGCATCCAGCACCTGGTCGCCGCCCGCCTGGCCGAACACATCGCCGCCGGCGCCCCCCCGCCGGCCCGCATCCTCGAACTCGGCTGCGGCACTGGCTTTCTCAGCACTCATCTGCGCCGCCTGTTCCCCGACGCGGACCTCACCGTCACCGACCTGGCGCCCGAAATGGTCGCCCGCGCCCGCCAAAGGCTGGGCGAGGACGGCAAGACCCGCTTCCTGACCCTGGACGCCGAAGACCCGGCCGCCGCCGGCAGCGGCTATGATCTGATCTGCTCCAGCCTGTCCATGCAGTGGTTCGCCGACCGCGCGACCACGCTGGCGCGGCTGGCCGCC…	MTARKHQLAARFGAATEYDGAARIQHLVAARLAEHIAAGAPPPARILELGCGTGFLSTHLRRLFPDADLTVTDLAPEMVARARQRLGEDGKTRFLTLDAEDPAAAGSGYDLICSSLSMQWFADRATTLARLAALLATGGMMGFSTLCAGSFAEWRAVHQAAGVPCATPAYPDTATLQADWPWPGQGRWQTETLIDRPASPLAFLRELRQIGASLPRDGARPLGAGTMRRLLAALDAQGATQGSPRHDAQGAPVTTYRIGYGMFRAPPQKGVFVTGTDTGVGKTLVSACLVRAWGARYWKPLQTGIAEEAADADTLAALGACAPAAIHPAFATLAAPLSPLDAAELAGTPLDVSGIALPPPADPRPLVVEGAGGVMVPVTADCMMIDLIARFALPVILVA…
chr_163	GO:0008152;GO:0003824;GO:0016740;GO:0016746;GO:0016787	GO:0003674;GO:0008150;GO:0016746	ATGACGATGCCGGTTCCCGCCCCCTCCGAACGCCCCGGCCTGCTGCTGGTCCATGGCTGGGGATTCACCCCGGATTTCTGGAACCCGGTCCTGGACCGGCTGGACCATCCGGATCCCGTCACGCTCGATTTCGGCTTCTTCGGGCCGGACTCGCTCGCCGCGCGCCCAACCCGCCCCTTCGTTGCGGTCGGCCATTCGCTCGGCGCGCTCTGGCTGCTGCTGCACCGTTCCGAAGCCTGGGTCGGCCCCTGCGCCGGTCCCTGCGTGGGACTGGTGCTGCTCAACGGCTTCGCCCGGTTCGGCGCCGCCCCCGACTATCCGGGCGTCGCCCCCCGCATCATCGACCGCATGGCGCACGGACTGGACAGCAACCCCAACGACGTCGTCGCCACGTTCCGC…	MTMPVPAPSERPGLLLVHGWGFTPDFWNPVLDRLDHPDPVTLDFGFFGPDSLAARPTRPFVAVGHSLGALWLLLHRSEAWVGPCAGPCVGLVLLNGFARFGAAPDYPGVAPRIIDRMAHGLDSNPNDVVATFRARAGIATPAPAPARADRLAHALRLLRDADARATLPPDGMATLRILAGRQDPIVPPDMTTASFPAPLPVDWVEDGGHLLPLTHPARCAALIADLLAAVPPARGADPAKDHP
chr_164	GO:0008152;GO:0009058;GO:0009987;GO:0071704;GO:1901564;GO:0006807;GO:0044237;GO:1901576;GO:1901362;GO:1901360;GO:0046483;GO:1901566;GO:0018130;GO:0044271;GO:0044249;GO:0034641;GO:0044710;GO:0051186;GO:0044281;GO:0043436;GO:0006082;GO:0019752;GO:0044283;GO:0044711;GO:0006767;GO:0006766;GO:0006768;GO:0032787;GO:0016053;GO:0072330;GO:0044272;GO:0046394;GO:0043603;GO:0043604;GO:0042364;GO:0009102;GO:…	GO:0003674;GO:0006790;GO:0008150;GO:0009058;GO:0016746;GO:0016874;GO:0034641;GO:0043167;GO:0044281;GO:0051186	ATGACCCGTTTCGATCCCTATTTCCAGTCGGCGCTCGATGCCTTGTCCCGGCAGCATCTCCGGCGCGACCTGGCGCCGCTCGCCCATCACGGCCCGGCCATCGTCCGGCGCGACGGGGCGGAATTGCTGAATTTCTCCTCCAACGACTATCTCGGCCTGTCCCGCCATCCCGCCTTGCGGGACCGGGCGATCGACTGGACCCGCCGTTTCGGCACCGGCAGCGGCGCCTCGCGCCTGGTCACCGGCACCACCGACCAGCATCGCCTGGTCGAGGAAAAGCTCGCCCGCTTCAAGGGGACCGAGGCCGCGCTCCTCTTCGCCTCGGGCTGGCAGGCCAACGCCGCCGTGCTGCCGTCGCTGTTCCGCCTGTCGCGCGAACAGGCGGGCGCCCCCGCGCTG…	MTRFDPYFQSALDALSRQHLRRDLAPLAHHGPAIVRRDGAELLNFSSNDYLGLSRHPALRDRAIDWTRRFGTGSGASRLVTGTTDQHRLVEEKLARFKGTEAALLFASGWQANAAVLPSLFRLSREQAGAPALVFTDRLNHASMHHGCQAAGVRQVRFAHNDLDHLDQLLTQRRGQAGLRFIVTESVFSMDGDRADIAGLRALADRHDAFLYLDEAHATGVLGPQGRGLSAQNENIQDENVQSGPHPSGGADLAMGTFSKAMGSFGAYVAGSRALCDWLVSTCSGFIYTTALPPGLLGAIDAALDLVPTMDAARAHLSAISDRVRTGIAALGWDTGASTTQIVPVIVGPADRTLQLARTLTDHGILGSAIRPPTVPAGTARIRLALSAAHDDSMIDRLL…
chr_165	GO:0008152;GO:0044281;GO:0044710;GO:0071704;GO:0009987;GO:0044237;GO:0019752;GO:0006807;GO:0043436;GO:1901564;GO:0006082;GO:0044249;GO:0034641;GO:1901360;GO:0006767;GO:0006766;GO:0006768;GO:0032787;GO:0009058;GO:0046483;GO:0043603;GO:0006790;GO:0051186;GO:0016053;GO:0044283;GO:1901362;GO:0072330;GO:0009102;GO:1901576;GO:0044711;GO:1901566;GO:0018130;GO:0009110;GO:0043604;GO:0044271;GO:0044272;GO:…	GO:0003674;GO:0005575;GO:0005622;GO:0005623;GO:0005737;GO:0006790;GO:0008150;GO:0009058;GO:0034641;GO:0043167;GO:0044281;GO:0051186	ATGAGCGGACCGGACTGGCTGGGGGCCGGGCTTCCCCATATCTGGCTGCCTTATACCCAGATGCGCACCGTATCGCCGCCGCTGCCGGCGGTGGCGACCGAGGGGTGCCGCATCCGGCTGGCCGACGGGCGGGAACTGGTCGACGGCATCGCGTCGTGGTGGACGGCCTGCCACGGCTATAACCATCCGCATATCCGCCAGGCGGCGATGGCGCAGTTGGCGCGCATGCCGCACGTGATGTTCGGCGGGCTGGTGCACGAGCCGGCGCTGCGCCTGGCGCGGCGGCTGTCCGACCTGCTGCCGGGCGACCTGGAGCGGGTGTTCTTTACCGATTCGGGGTCGGTCGCGGTCGAGGTCGCGATCAAGATGGCGGTGCAGTACTGGCTGAATCGCGGCGTG…	MSGPDWLGAGLPHIWLPYTQMRTVSPPLPAVATEGCRIRLADGRELVDGIASWWTACHGYNHPHIRQAAMAQLARMPHVMFGGLVHEPALRLARRLSDLLPGDLERVFFTDSGSVAVEVAIKMAVQYWLNRGVRGRSRLVAFRGGYHGDTLATMAVCDPEEGMHSLFAGVLPEHFIADLPRDDASRDALERLMAREAGQVAAILVEPLVQGAGGMLFHDAASLRFLRDLADRHGVLLILDEVFTGFGRTGSLFACEQAGIVPDIITLSKALSGGTVPLAATVARRHVFAAFLSDDPLHALMHGPTFMANPLACACANASLDLFAGEPRLEQVAAIGAQMRAELEPCRHLPGVRDVRVMGAIGVVELERIGDMNRLKARLVEQGVWVRPFRTIVYLTPSF…
chr_166	-	-	ATGAATATGAAACGCATGCGGGGCCGGCACCATCGCTCTGGCGGCAGCAACGGCGGCGGCGGCAGTACGCGCCAGCATAACGGCCAGATCCCTCTCAACCGGAACCATGTCTTCGACAGTAACGGTCCGGATCTGCGCATCCGCGGCACCGCGCAGCAGCTATTCGAGAAATATCTTCAGCTCGGCCGCGACGCCAGCGGCTCCGGCGACCGCGTGATGGCCGAGGCTTATTTCCAGCACGCCGAACATTATTTCCGCATTCTTAACGCCATGACCCAGGCGGCGCAGCAATCGCAGCAGGAGCGTCAGGACCGCCAGCCCCGCCACCGCGCCAACACGGTCGAAACCGATGAAGGCGATCCGGCCGACCCCGCCGCCACGGACGACCCGCCGGCCGAC…	MNMKRMRGRHHRSGGSNGGGGSTRQHNGQIPLNRNHVFDSNGPDLRIRGTAQQLFEKYLQLGRDASGSGDRVMAEAYFQHAEHYFRILNAMTQAAQQSQQERQDRQPRHRANTVETDEGDPADPAATDDPPADKDKPDIQFAPAEI
chr_167	GO:0008152;GO:0032259;GO:0044267;GO:0044260;GO:0071704;GO:0009987;GO:0044238;GO:0019538;GO:0044237;GO:0043170;GO:0006479;GO:0008213;GO:0006464;GO:0043412;GO:0036211;GO:0043414;GO:0018364;GO:0008168;GO:0016740;GO:0016741;GO:0003824;GO:0008276;GO:0005488;GO:0003676;GO:1901363;GO:0097159;GO:0008757;GO:0008170;GO:0036009	GO:0003674;GO:0006464;GO:0008150;GO:0008168	ATGAAGATCAACGATCCGGCATCGCCCGTATCGCCCATATCGCCTGAAGCGCCCGCGACACCGGCCGAATCGTCCCTGTCGCTTGTCGCCGTGCTGGCCGAAGCCACCACGCGGCTGGCCGGGGCAGGGATCGACACCCCCCGGCGCGAGGCCCGGCTGCTCATGGCCCATGTCCTGGGCACCGACCTGGCCGGCCTGCTGGCGCGGGGCGCGCTCGACGCCGCCGAGCATGCGGCCTTCGGCGCGGCGCTCGCCCGCCGCGCGGCGCATGAACCCATGGCCTACATCACCGGCCATGCCGGATTCTGGTCGCTGGACCTGGAAACCTCGCCCGCCACGCTGATCCCCCGCGCCGACAGCGAAACGCTGATCGAGGCCCTGCTGGTCCAGCGGCCGGAC…	MKINDPASPVSPISPEAPATPAESSLSLVAVLAEATTRLAGAGIDTPRREARLLMAHVLGTDLAGLLARGALDAAEHAAFGAALARRAAHEPMAYITGHAGFWSLDLETSPATLIPRADSETLIEALLVQRPDRAAVRTILDLGTGTGCLLLAALGEYPGAWGVGVDLAPAAAALAARNARRTGLAGRCAMLAADWAAPLQGRFDVVFSNPPYIPRGDLAGLMRDVRDHEPMRALDGGPDGLDAYRHLTFLLPSLLAPGGIAIFEVGIGQDRDMPALARAAGLDIAAIRTDLGGIPRAVLMQRATA
chr_168	-	-	GTGGTCACGGCGGGTTGCGCCATCCTGGCGCCGATGAAGCCGGCCCTGGCCGGGTCCTTTACCGTGGTCGACGGGCGGGCGGCGACCGAGATTTCGGAAATATCGCGTTTCTATATCGACGACCAACTGGCGGCCACCATCCGGCTGGATGCCGGGACCCCGCAGCGCATTGTGCGGATCGAGACCCCGGCAGGACGGCTGAACCACAGCTATGTCCTGTGCGGCGAGATTACCATACGCATGCCCGACGGGCATACCGAGACGCACGAGGTCAATGGCGAAGGGGTGCTGCATCATCCCGACGGGCAGGTGCTGAACGCGTTGGGCACGCGGAACTTTACCGAATTCTATCTGGCCGACCCGGATGACCCGTCCGTGGTGGAGCGCCGTCCGGGCCGC…	VVTAGCAILAPMKPALAGSFTVVDGRAATEISEISRFYIDDQLAATIRLDAGTPQRIVRIETPAGRLNHSYVLCGEITIRMPDGHTETHEVNGEGVLHHPDGQVLNALGTRNFTEFYLADPDDPSVVERRPGRAGLCAAPTS
chr_169	GO:0043933;GO:0044249;GO:0034645;GO:0043241;GO:0044699;GO:0044267;GO:0032984;GO:0044260;GO:0016043;GO:0071704;GO:0010467;GO:0071840;GO:1901576;GO:0009987;GO:0009058;GO:0009059;GO:0022411;GO:0008152;GO:0043624;GO:0044238;GO:0071822;GO:0019538;GO:0044237;GO:0043170;GO:0044763;GO:0006415;GO:0006412;GO:0003747;GO:0008079;GO:0097159;GO:0008135;GO:0003723;GO:0003676;GO:1901363;GO:0005488;GO:0016149;GO:…	GO:0003674;GO:0003723;GO:0005575;GO:0005622;GO:0005623;GO:0005737;GO:0006412;GO:0008150;GO:0009058	ATGGAACTCGACGACAGGCTGGACCGGATCGCCGCCCGGTCCGAGGAACTGCAGGCCATGCTGTCCCAGGGCCTGGCCCAGGGCCTCGACGGCGAGGCCTTCAGCAAAGCCTCGCGCGAATATGCCGAACTCGAACCGATCGTCGCGCGCATCGGCGAACTGCGCCAGGCCGAACGCGAGGAGCGCCAGTCCCAGGCCCTGCTGGCCGACCCCGACCTGCGCGAACTGGCCCAGGCCGAACTCGACGCCCTGCGCGCGCGCATCCCCACGCTGCGCCAGGACATCCGCATCGCCATGCTCCCCAGGGACGAGGCCGACGAACGCAGCGCGATCCTCGAAATCCGGCCCGCCGCCGGCGGGGACGAGGCCGCCTTGTTCGCCGCCGAACTGTTCGACGCC…	MELDDRLDRIAARSEELQAMLSQGLAQGLDGEAFSKASREYAELEPIVARIGELRQAEREERQSQALLADPDLRELAQAELDALRARIPTLRQDIRIAMLPRDEADERSAILEIRPAAGGDEAALFAAELFDAYRRYAALRGWRFEVMEFDESELGGLRSGIANITGRGVFARLKYESGVHRVQRVPATESQGRIHTSTITVAVLPEAGEVDVQVNDDDLRIDVFRASGAGGQHVNKTESAVRITHLPTGLVVAMQEEKSQHKNRAKAMKILMARLYERERAAAHASRAADRKSQVGTGDRSERIRTYNFPQGRVTDHRINLTAYKIDRVMQGELDEFIDALIQDDQASLLAAEGI
chr_170	GO:0006418;GO:0008152;GO:0019752;GO:0090304;GO:0044249;GO:0034641;GO:0006807;GO:0044281;GO:0034645;GO:0034660;GO:1901360;GO:0006139;GO:0044710;GO:0044260;GO:0006520;GO:0071704;GO:0010467;GO:0044267;GO:0009987;GO:0006725;GO:0009058;GO:0009059;GO:0043436;GO:0046483;GO:0016070;GO:0044238;GO:1901564;GO:0006082;GO:0019538;GO:0044237;GO:0043170;GO:0006399;GO:0043038;GO:0043039;GO:1901576;GO:0006412;GO:…	GO:0003674;GO:0005575;GO:0005622;GO:0005623;GO:0005737;GO:0006412;GO:0008150;GO:0009058;GO:0016874;GO:0034641;GO:0043167;GO:0044281	GTGAGCAGCTTGCAACCCGTCCGTGGCACCCATGACCTGATCGGCGAGGCCCAGCTTCGCCACGCCCATGTGGTCCAGACCGCGCGCCGGATCGCCGGGCTGTACGGATTCGACGAATGGACGACCCCGATCTTCGAGGATACGCGCGTCTTCTCCCGCTCGCTGGGCGACACCTCCGACGTGGTGTCGAAGGAGATGTACACCTTCGAGGACCGCGGCGGCGAATCGCTCACCCTGCGGCCCGAGGGCACCGCCGCCATCTGCCGTGCCCTGGTCACCAACGGCCTGACCCAGTCCCTGCCGCAGAAAGTGTTCTACGCCGGCCCGATGTTCCGCTACGAACGGCCGCAGAAGGGGCGCTACCGCCAGTTCCACCAGATCGGCGCAGAGCTGATCGGC…	VSSLQPVRGTHDLIGEAQLRHAHVVQTARRIAGLYGFDEWTTPIFEDTRVFSRSLGDTSDVVSKEMYTFEDRGGESLTLRPEGTAAICRALVTNGLTQSLPQKVFYAGPMFRYERPQKGRYRQFHQIGAELIGAAEPLADAETIAMGRDILAALGIAGDTVLELNTLGDAESRVAWRAALIAYFTDLRDQLSEESLARLERNPLRILDSKAPQDRALVADAPRIGAYLTEPARAFWDGLRSALDLLGVPFRENPGIVRGLDYYGHTAFEFVTERLGAQGTVLAGGRYDGLVAEMGGPRTPAIGWAGGIERLAMLLDATPAAPRPVAVVPLGEGASATALLLLQSLRARGVRAEIAYRGNAKRRMERANRIGATHAILIGEDEVARGVAQVKALDDGTQA…
chr_171	GO:0044249;GO:1901576;GO:0044710;GO:0071704;GO:0009987;GO:0009058;GO:0008152;GO:0055114;GO:0044237;GO:0044281;GO:0006629;GO:0006721;GO:0006720;GO:0044255;GO:0008610;GO:0044238;GO:0008299;GO:0016114;GO:0019752;GO:0019288;GO:0046490;GO:0006090;GO:0019682;GO:0006796;GO:0006644;GO:0009240;GO:0032787;GO:0043436;GO:0090407;GO:0006081;GO:0006082;GO:0008654;GO:1901135;GO:0006793;GO:0019637;GO:0016491;GO:…	GO:0003674;GO:0006629;GO:0008150;GO:0009058;GO:0016491;GO:0043167;GO:0044281	ATGAGCAGCTATCGTCCGTACCAATATATCGAACGCCGCAAGTCGCGGCAGATCCATGTCGGCAAGGTTCCGGTCGGCGGCGACGCGCCCATCTCGGTGCAGACCATGACCAATACCCTGACCACGGACGCGGCGGCGACCATCGCGCAGATCCGCCGCGCCGAACTGGCCGGCGTCGACATCGTCCGCGTCTCCTGCCCCGACGAGGAAAGCACCGCCGCCCTGGCCGAGATCGTGCGCGAGGTCAACGTGCCGATCGTCGCCGACATCCATTTCCACTACAAGCGGGCGATCGAGGCCGCCCAGGCCGGCGCCGCCTGCCTGCGCATCAATCCCGGCAATATCGGCAGCGCCGAACGCGTGCGTGAGGTCGTGAACGCCGCCAAGGACCATAATTGC…	MSSYRPYQYIERRKSRQIHVGKVPVGGDAPISVQTMTNTLTTDAAATIAQIRRAELAGVDIVRVSCPDEESTAALAEIVREVNVPIVADIHFHYKRAIEAAQAGAACLRINPGNIGSAERVREVVNAAKDHNCSIRIGVNAGSLERHLLEKYGEPNPDALVESALEHAKILQDHDFHEFKISVKASDVFLAVAAYQQLAEICDHPLHIGITEAGSKRAGTVKSSIGLGNLLWAGVGDTMRVSLSAEPEEEVLVGWDILKSLGLRHRGVKIISCPSCARQGFNVIQTVQTLEERLAHIQTPLTLSIIGCVVNGPGEALMTDIGLTGGGSGRHMVYSAGRQDHTIAADSMIDHIVDLVEQKAELIRAEEEAAKAEAESALAPAR
chr_172	GO:0097159;GO:0005488;GO:0003676;GO:0003677;GO:1901363;GO:0043565	GO:0003674;GO:0003677	GTGAGCGAGGGCGCCGCCGCCTCATCCCCGGCCGGCGCGTCCCGCCCGGCCGAACCGCCCGGCGGCGTCGGCCCCACCCTGCGCGCCCGCCGCGAACAGCTCGGCTGGGCGCTGCCGGATGTCGCCACCTGGCTGCGCATCCGCCTGCCGACCCTCGAAGCGCTGGAGGAGGGCCGTATCCAGGACCTGCCGGGCAATGTCTACGCGATCGGCTTCCTGCGCACTTACGCCCAGGCATTGGGCCTGGACGCCGAATCCCTGGCCACCCGCTTCAAGTCCGAGACCAGGGGCAGCATCGACACCAAGCCCGAACTCTCCTTTCCCGAACCGGTGCCCGAACGCACCATGCCCGCCGGCGTCATGGCGCTGCTCGGCGGGGTGGTGATCGTCATCGCCTAT…	VSEGAAASSPAGASRPAEPPGGVGPTLRARREQLGWALPDVATWLRIRLPTLEALEEGRIQDLPGNVYAIGFLRTYAQALGLDAESLATRFKSETRGSIDTKPELSFPEPVPERTMPAGVMALLGGVVIVIAYIGWYRMTDVQPPPQPVPSVSSAIPGLVRQGTTSPQVASVLPPERPTAPPQPLSSAEKSAITADDMPATPATPAAQPSPPPALPTPVQPAPAIPATPAPGATDAATPTTTPTTTPGPDLAGPSLAPSPVPGQITLTATARTWVRLRQAAGPVLYEHVLQPGDSWSIPPDKANVLLTVGNAGGLVLTMDGITTPPLGRPGAVRHNLVLSPDAIRNGSIAAPAPAGAPTAGAPTAGAPTAATATAPPAAIPH
chr_173	GO:0044710;GO:0055114;GO:0008152;GO:0016491;GO:0003824;GO:0004497;GO:0016703;GO:0016701;GO:0018580;GO:0016702;GO:0051213;GO:0016627;GO:0016628;GO:0016740;GO:0016746;GO:0016747;GO:0004318;GO:0004312	GO:0003674;GO:0008150;GO:0016491;GO:0016746	ATGATGGACGATTTTTCCCCGCCCCCCGAGGGCAACGAACAGGCCCACGACACGGCGGCGCCTGACGCCGCGCATGACACCGCTCGTTCTGCTGCGCGTGCGCGGCTCGACCGCCTCTGGTCCGCCGGCACGGGCTTCCTCGGCAGCCGCTATGCCATCCTCGGCGGCGCCATGTCGTGGGTCAGCGAACGCAACCTGGTCTCGGCCATCTCCAACGCCGGCGGGTTCGGCGTGCTGGCCTGCGGCGCGATGGAACCCGACCGCCTGGCCGAGGAAATCGCCGCCACCCAGGCGATGACCAGCCGCCCCTTCGGCGTCAACCTGATCACCATGCATCCCAGGCTGGACGACCTGGTCCGCGTCTGCCTCGCGGCGAAGGTGACGCATATCGTCCTGGCC…	MMDDFSPPPEGNEQAHDTAAPDAAHDTARSAARARLDRLWSAGTGFLGSRYAILGGAMSWVSERNLVSAISNAGGFGVLACGAMEPDRLAEEIAATQAMTSRPFGVNLITMHPRLDDLVRVCLAAKVTHIVLAGGIPPGPAIRAIKDGGARAIAFAPALVLAKRLVRMGVDALVIEGAEAGGHIGPVSLTVLAQEVLPFIRSVPVFVAGGLGRGEAILSYLEQGAAGAQLGTRFAASAESIAHDRFKAAFVRANARDAVASIQLDERFPVIPVRGLTNEGTRAFLRHQGETVRRFLDGEFTREQAQLEIEHFWAGSLRRAVIDGDVENGSVMAGQSVGMISAVQPVAAIIAELVEQAVDALVRRDNPAEEM
chr_174	GO:0008652;GO:0009987;GO:0008152;GO:0044237;GO:0044238;GO:0019752;GO:0016053;GO:0044249;GO:0006807;GO:0044283;GO:1901576;GO:0044710;GO:0044711;GO:0006520;GO:0071704;GO:0009058;GO:0043436;GO:1901564;GO:1901566;GO:0006082;GO:0046394;GO:0044281;GO:0016310;GO:0006796;GO:0006793;GO:0009067;GO:0009066;GO:1901605;GO:1901607;GO:0043648;GO:0006553;GO:0009089;GO:0046451;GO:0009085;GO:0006566;GO:0009088;GO:…	GO:0003674;GO:0008150;GO:0009058;GO:0016301;GO:0016491;GO:0043167;GO:0044281	ATGAAATTCGGCGGCACCTCGGTGGCCGATCTCGACCGGATTCGCGCGGTGGCCGAAAAAGTCCACAAACAGGTCGCCGCGGGGTGCGAGGTCGCGGTGGTCGTCTCCGCCATGTCCGGCGTCACCAACCGCCTGGTCGGCTACTGCCAATCCCTGTCCCCGCTGCACGATGCGCGCGAATATGACGCGGTCGTCGCCACCGGCGAACAGGTCACCAGCGGCCTGCTGGCCATCGCGCTGCAGACGCTGGGCGTCGAGGCGCGCTCCTGGCACGGCTGGCAGGTCCCGCTGCGCACCGACGGCGCGCACGGCAAGGCCCGGATCGCGTCGATCGACGGCGAATCCCTGATCGCGCGCATGCAGGCCGGCCAGGTGCCGGTGATCGCCGGCTTCCAGGGC…	MKFGGTSVADLDRIRAVAEKVHKQVAAGCEVAVVVSAMSGVTNRLVGYCQSLSPLHDAREYDAVVATGEQVTSGLLAIALQTLGVEARSWHGWQVPLRTDGAHGKARIASIDGESLIARMQAGQVPVIAGFQGLGPDGRVTTLGRGGSDTSAVALAAAIQADRCDIYTDVDGIYTTDPRIVARARKLDKITYEEMLELASVGAKVLQTRSVELAMKERVRVQVLSSFVDGPAPAEGSLPGSLVVDEDEIVEKELVAGIAYSRDEAKLSVRSIPDRPGIAAAIFGPLTAANVNVDMIVQSTGADGLTNMTFTTGKTDLARAIQALEAAKGVIQYGELVTDDDVVKISVVGVGMRSHAGVANTMFRTLSDRNINIQVISTSEIKVSVLIASEYTELAVRAL…
chr_175	GO:0008152;GO:0032259;GO:0006732;GO:0006733;GO:0044249;GO:0009108;GO:0044281;GO:0044283;GO:0045426;GO:1901576;GO:0044710;GO:0051186;GO:1901663;GO:0051188;GO:1901661;GO:0042375;GO:0071704;GO:0006743;GO:0009987;GO:0009058;GO:0044711;GO:0006744;GO:0042181;GO:0042180;GO:0044237;GO:0016741;GO:0003824;GO:0016740;GO:0008168;GO:0030580;GO:0008425;GO:0008169;GO:0008171;GO:0008757;GO:0061542;GO:0008689	GO:0003674;GO:0008150;GO:0008168;GO:0009058;GO:0044281;GO:0051186	ATGCAGGTCAACGATACGTCCCGGCACGCCATGCCGGGCGCCGATGGTGTTTCCGACTCGGTGGCGCCGGATGAGATCGCGCGGTTCAGCGCGCTGGCCGATCGGTGGTGGGACCCGTCGGGGCCGATGCGGCCGCTGCATGCGATGAACGGGCTGCGCCTGGACTGGACGCGCCGCCACCTGCCCGCCCCGCTGGGCGCCGGCGGGCGGCGCGCGCGGGTCCTGGATGTGGGATGCGGCGCCGGCCTGGCCAGCGAGGGGCTGGCGCGCATGGGGTACGACGTGCTGGGCCTGGATGCGTCCGAGGCCGCCATCGCGGCGGCGCGGCGGCACCTGGACGCCCATCCCCTGCCCCCGGATGGCGGCATGCTGGCCTATCGCGCCGGGAGCGCCGAGGCG…	MQVNDTSRHAMPGADGVSDSVAPDEIARFSALADRWWDPSGPMRPLHAMNGLRLDWTRRHLPAPLGAGGRRARVLDVGCGAGLASEGLARMGYDVLGLDASEAAIAAARRHLDAHPLPPDGGMLAYRAGSAEALLADGARFDAITALEVIEHVTDPAAFLRLLAGMVAPGGRIVVSTLNRTWRSLATAKIGAEYVLRLLPAGTHEWRKFITPAELGTFAGQAGLRVSDTAGMVPGIGGWRESRDLSVNYIACLAAP
chr_176	GO:0008152;GO:0019320;GO:0006739;GO:0006732;GO:0006733;GO:0046496;GO:0034641;GO:0006098;GO:0044281;GO:0072524;GO:1901360;GO:0006139;GO:0044710;GO:0051186;GO:0071704;GO:0046365;GO:0055114;GO:0046483;GO:0006740;GO:0019318;GO:0009987;GO:0006725;GO:1901575;GO:0009117;GO:0044723;GO:1901564;GO:0009056;GO:0055086;GO:0044724;GO:0044238;GO:0006007;GO:0005975;GO:0005996;GO:0016052;GO:0044237;GO:0006796;GO:…	GO:0003674;GO:0005975;GO:0008150;GO:0009056;GO:0034641;GO:0044281;GO:0051186	ATGCTGGCGCTCGCGGCGTCCGGCACCGTTCCCCTCGTTTCCGCCCGCGCCGCCATCCCCGCCACGTCGCGGACGCTGTGCTATATCGGCGGCTACAACAAGCACGCCCCCCCGGGCGGCGCGGGCAACGGCCAGGGCATCGCGGTGTTCGAGATGAACCGCCAGACGGGCGGCCTCATCCCCGTCACCACCTATATGGACATCGCCAGCCCGTCCTTCATCACGATGTCGGCCGACAGCCGCTTCCTGTACGCGCTCAGCGAAATCGACGATTTCAATGCCAGCCATGACGGCAGCGTCACCGCCTTCTCGATCGACCCGGTATCGGGCGAACTCAGCCGGCTGAACGCCGTCTCGTCGGGCGGCGCGGTCCCGGCCCATCTCAGCGTCCATCATTCC…	MLALAASGTVPLVSARAAIPATSRTLCYIGGYNKHAPPGGAGNGQGIAVFEMNRQTGGLIPVTTYMDIASPSFITMSADSRFLYALSEIDDFNASHDGSVTAFSIDPVSGELSRLNAVSSGGAVPAHLSVHHSGRYVLVANYVGGSVGVLPIRADGSLGEPTDVVHNTGPRMPERAEDNPPGNYAVSDHSGSHVHMVASDPSGRFVLACDAGLDRVYVWALDIATGKLHPAATPFINLIPGSAPRHFAFSNDGKIVYILCEQDSKVVVASFDPRTGALTPVQKVSTVTSYFQGSTLAAEILLSPNGRFVYASNRLGDSLAVFRVSPRDGTLTLVDEVWMHADYGRAMMFDPSGTFLYCANQRSDSVTSFRINQETGALDFTWHFTAVGSPTTFAFLQI
chr_177	-	-	ATGGCGCGGACGACCGACGGCATCCCCGGGCCGCCCAGGCGCACGCCGTGGGTCCGCCTCCTGCCGCTGCTCGCCCTCCTGGCCCTCCAGGCCCCAACACAGGCACGGGCCCAGCCGGCCGACACGGGAATTTTATCCGTCCTGGGCTTGTGGGAAACCAAGGAACACGATGGGGTGTTCCAGATTACTTCCTGCGGCACTCAGGTCTGCGGGCGCCTCGTCGGCATGCGCTATACCGGCGAGGTTCCCAAGGGCAAGGACGGCGAATCCGAATGCGGACTCCTCATGTTGACCGGCTTCACGCCGGATCCCGACGATCCGGGCCGCTGGAACGGCCATATCCTGGATCCGGACGATGAACACGTCTACCACGCCCAGATCTGGTCCCCGCGGGAAGGA…	MARTTDGIPGPPRRTPWVRLLPLLALLALQAPTQARAQPADTGILSVLGLWETKEHDGVFQITSCGTQVCGRLVGMRYTGEVPKGKDGESECGLLMLTGFTPDPDDPGRWNGHILDPDDEHVYHAQIWSPREGVLKLRGYVGIPLFGETQTWTRYAGTIGPLCRMP
chr_178	-	-	GTGATCCGCTATCAGTTGCGCTGCGGTCAGGGCCATGAATTCGATGCCTGGTTTCCCGGCAGCGCGGCCTTCGACGACCAGGCCAGGCGCAATCTCCTGTCCTGCCCGCATTGCGGCACCGCCGACGTCACCCGCGCGCTGATGGCGCCCGCCGTCCGCACCGCCCCGGTCCCCACGCCCGACCCGGCGCCCATGCCCGGCCAGGCGCCGATCCCGGCGGCGGCGATGGCCGCACTCCAGAAACTGCGCCGGCATATCGAAGAGAATTGCGAAAATGTGGGCGATCGCTTCGCGGACGAGGCCCTGCGGATCCATCGCGGCGACGCCGAGGAGCGTGGCATCTACGGCCACGCCTCCGACGACGACCGTCACCGCCTGGCCGATGAAGGGGTCGATATC…	VIRYQLRCGQGHEFDAWFPGSAAFDDQARRNLLSCPHCGTADVTRALMAPAVRTAPVPTPDPAPMPGQAPIPAAAMAALQKLRRHIEENCENVGDRFADEALRIHRGDAEERGIYGHASDDDRHRLADEGVDIVAIPWVPRADS
chr_179	GO:0044710;GO:0008152;GO:0055114;GO:0042592;GO:0050789;GO:0044699;GO:0065007;GO:0065008;GO:0019725;GO:0009987;GO:0050794;GO:0044763;GO:0045454;GO:0003824;GO:0016667;GO:0015036;GO:0015035;GO:0016491;GO:0009055	GO:0003674;GO:0008150;GO:0016491;GO:0042592	ATGTTGCAATCCGCCAAGTACGATATGCTGGCTTTTATTGCCCAGGCGAGGACCATGATGCCGAAGATCGAAATCTATACGCAGCCCGGCTGTCCCTATTGCGTGCGCGCCATGCGCCTGCTGCAGCAGAAAGGCACGCCGTTCACCGAGATCCGCGCCCTGCACGGCACGCCCGAACGCGCCGAGGCCCAGGCCCGCTCCGGCGGCCGGACCACGGTGCCGCAGATCTTCATCGACGGCCGGCATATCGGCGGATGCGACGACCTGATGGCGCTGGACCGCGGCGGTCGGCTCGACCCGCTGCTCCAGGCCGCCTGA	MLQSAKYDMLAFIAQARTMMPKIEIYTQPGCPYCVRAMRLLQQKGTPFTEIRALHGTPERAEAQARSGGRTTVPQIFIDGRHIGGCDDLMALDRGGRLDPLLQAA
chr_180	GO:0008152;GO:0034641;GO:0006807;GO:0044281;GO:1901360;GO:0006139;GO:0044710;GO:0071704;GO:0009987;GO:0006725;GO:0009116;GO:0055086;GO:0046483;GO:0044238;GO:1901564;GO:1901135;GO:0044237;GO:1901657;GO:0016740;GO:0003824;GO:0016757	GO:0003674;GO:0008150;GO:0016757;GO:0034641;GO:0044281	ATGACGGACGCCGGAACGGACAGCGGAACAGACGGCGGGGCAGGGCGGCGGGGCGCCGCGGCCGCCCTGCGCCGCGCGCGCACGCTGCTGCTGGATTGTCTTCTGCCACCCGATTGCCCGCTCTGTCACCAGCCGGTCGACCGGGCGGGCCTGCTCTGCCCCGAATGCTTCCGCCGCATCCGCTTCATCGCCGAGCCGTGCTGCCGGCAGTGCGGCGAACCGTTTTCCGCGCCGGGCTTCGGCGGCGCGGGGCGCATCTGCGCCCCCTGCGGCGCGGCCCCGCCGCCCTGGCGCCAGGGTCGCGCGGCGATGGTCTATGACGAATGGTCGCGCCCGCTGATCCTGCGCCTCAAATACGCCGACCGCACCGACCTCGCCCCGGTCCTGGCCCGCCACATG…	MTDAGTDSGTDGGAGRRGAAAALRRARTLLLDCLLPPDCPLCHQPVDRAGLLCPECFRRIRFIAEPCCRQCGEPFSAPGFGGAGRICAPCGAAPPPWRQGRAAMVYDEWSRPLILRLKYADRTDLAPVLARHMLRAGAGLLDGADLLVPVPLHRRRLFHRRYNQAALLARATGRLAGLPTIPDLLVRPHPTPPLGRLGATARRDTLRGAIALRPGRAAQVAGQRILLVDDVMTTGATTGECARVLLAAGARSVDVLVAARALAPPRS
chr_181	GO:0032259;GO:0008152;GO:1901566;GO:0019752;GO:0016053;GO:0044249;GO:0034641;GO:0006807;GO:0044281;GO:0044283;GO:1901362;GO:0072330;GO:0009102;GO:1901576;GO:0044710;GO:0044711;GO:0071704;GO:1901360;GO:0018130;GO:0006767;GO:0006766;GO:0009987;GO:0006768;GO:0032787;GO:0009058;GO:0009110;GO:0043436;GO:1901564;GO:0046483;GO:0043604;GO:0044271;GO:0006082;GO:0043603;GO:0044272;GO:0046394;GO:0042364;GO:…	GO:0003674;GO:0006790;GO:0008150;GO:0008168;GO:0009058;GO:0034641;GO:0044281;GO:0051186	GTGATTTTCGACCGGCGCGCCGTTCGCCGGCATCGCGACCGCGCCGCCCTGCTGGCGGGGGATGTGGCGCCGATCCTGGAGGACGTGGCGGAGCGGCTGCTGGACCGGCTGGACGACACGACCTATCGCTTCTCCGCCGCGCTGGATATCGGCGGGCGGGGCGTGGTGGCGCCGCGATTGCGGGCCCGGGGCGTCGATTTCGTGGTGTCCTGCGACCTGTCGCCGCGCATGGCCGGCGTGAATGGCGGCATGGCGGTCTGCGCGGACGAGGAGTGGCTGCCGTTCGGGCCGGGGGCGTTCGACCTGGTGGTGGCCAACCTGTCGCTGCACTGGGTCAACGACCTGCCGGGGGCGCTGGCGCAGATCCGGCATGCGCTGCGGCCGGACGGGCTGTTCCTG…	VIFDRRAVRRHRDRAALLAGDVAPILEDVAERLLDRLDDTTYRFSAALDIGGRGVVAPRLRARGVDFVVSCDLSPRMAGVNGGMAVCADEEWLPFGPGAFDLVVANLSLHWVNDLPGALAQIRHALRPDGLFLASLPVLPSLSALRHALTEAECQLAGGAAPRVSPLPDLRDCAALLQRAGFALPVADAETVALAYRAPFGLLRDLRAAGETNALILRSRQAAPAGLFPAALAAMMQEDGGLSVPLRVAIMTGWSPDAGQPKPLRPGQFTTPLEDALKKI
chr_182	GO:0008152;GO:0006777;GO:0006732;GO:0044249;GO:0006807;GO:0009108;GO:1901362;GO:1901360;GO:0044267;GO:0051186;GO:0044260;GO:0043545;GO:0051189;GO:0051188;GO:0071704;GO:0018130;GO:0019720;GO:1901576;GO:0009987;GO:0009058;GO:0090407;GO:0046483;GO:0044238;GO:1901564;GO:1901566;GO:0019538;GO:0044237;GO:0043170;GO:0006796;GO:0032324;GO:0006793;GO:0019637;GO:0003824;GO:0005488;GO:0051540;GO:0051536;GO:…	GO:0003674;GO:0005575;GO:0005623;GO:0006464;GO:0008150;GO:0009058;GO:0016779;GO:0016829;GO:0043167;GO:0043234;GO:0051186	ATGGCCACGCCGTTCCTCGATTCCTTCGGCCGCGCGGTGACCTATCTGCGCGTGTCGGTCACCGACCGCTGCGACATGCGCTGCGTCTACTGCATGTCGGAAACCATGTCCTTCCTCCCCAAGGCCGACATCCTGACCTTCGAGGAACTGGACCGGCTCTGCGCCGCCTTCATCCGCAACGGCGTCACCCGCATCCGGATCACCGGCGGCGAACCCCTGGTCCGCCGCGACATCGACCTGTTCTTCCAGGCGCTGGGGCGCTGGCTGCACGGCAGGGACGATTCCGGCCATCTCGACGAACTGACATTGACCACCAACGGCTCGCTGCTGGCCGACCATGCCGACGCCCTGTCCCGCGCCGGCGTACGGCGTGTGAATATCAGCCTGGATTCCCTTGAT…	MATPFLDSFGRAVTYLRVSVTDRCDMRCVYCMSETMSFLPKADILTFEELDRLCAAFIRNGVTRIRITGGEPLVRRDIDLFFQALGRWLHGRDDSGHLDELTLTTNGSLLADHADALSRAGVRRVNISLDSLDPERFRRITRRGVLDQTLNGIRAARAAGLAVRINTVAMAGVNDDEFDTLLAWCGEIGADLCLIETMPMGETGEDRTDRYLPLSAVRADLARRWTLEPLPLRTGGPARYLHVRETGRKLGLITPMTHNFCESCNRVRLSCTGQLYTCLGHEGATDLRRPVRDGATDDTLLHLVRQAILRKPKGHDFVIGRQADDPAAIRRHMSVTGG
chr_183	-	-	ATGCCCGCCGCACCCCCCTTCCGCTCCTTTCTCGAACCGGGACAATTCGTCCTGCATCCCGACCATCCGGAATGGGGACGGGGCCAGGTGCAATCGGCCGTCGGCCATCGCGTGACGGTCAATTTCGAACATCAGGGCAAAATGCTGATCGACGCATCCATCGTCGCCCTGACCATCCTGTCCTGA	MPAAPPFRSFLEPGQFVLHPDHPEWGRGQVQSAVGHRVTVNFEHQGKMLIDASIVALTILS
chr_184	GO:0005975;GO:0008152;GO:0071704;GO:0044238;GO:0016868;GO:0016853;GO:0003824;GO:0016866;GO:0043169;GO:0000287;GO:0043167;GO:0005488;GO:0046872;GO:0004615;GO:0004614	GO:0003674;GO:0005975;GO:0008150;GO:0016853;GO:0043167	ATGTCCTTTACGCACAGTTTCGATCCGACCAGCCTGCGCGAATATGATATCCGCGGAATCGTCGGAAAGACCCTGCACCCCGAAGACGCGTTCGCCATCGGCCGGACCTTCGGCAGCATCGTGGCCCGCAAGGGCGGCAAGACGGTCGCCATCGGCTATGACGGCCGCCTGTCCTCGCCCGCGCTCGAGGCGGCGCTGGTCGAGGGCGCCGTGGCGTCGGGGGTCGAGGTCCTGCGCGTAGGACGCGGCCCCACCCCGATGCTCTATTTCGCATCGGTCACGCTCAAGGCCGACGGCGCCATCATGGTCACCGGCAGCCACAACCCGCCCAATTACAACGGCTTCAAGATGATGCTGGCGGGCAAGCCGTTCTTCGGCGCCCAGATCAAGGAACTGGGC…	MSFTHSFDPTSLREYDIRGIVGKTLHPEDAFAIGRTFGSIVARKGGKTVAIGYDGRLSSPALEAALVEGAVASGVEVLRVGRGPTPMLYFASVTLKADGAIMVTGSHNPPNYNGFKMMLAGKPFFGAQIKELGDLAAAGDVVPEAAGSVRDVHLKDDYITRLVQDWDGGDRRLKIVWDNGNSVAGEVLADLVKKIPGEHTVLNGEIDGTFPAHHPDPTVAKNLEQLIDTVRRTGADIGLAFDGDADRVGVVDDKGEILWGDQILVILARDVLRTHPGATIIADVKASQVLFDEVAKAGGKPLMWRTGHSLIKSKMAETASPLAGEMSGHIFFADKWYGFDDALYAAVRLLGIVARLDTTLSAVREALPETISTPELRFDCPDTRKFAVIEEVAGRLKED…
chr_185	GO:0009058;GO:0008152;GO:0009987;GO:0044237;GO:0006796;GO:0006793;GO:0034641;GO:0006807;GO:0044281;GO:1901360;GO:0006139;GO:0044710;GO:0071704;GO:0009225;GO:0006725;GO:0009117;GO:0055086;GO:0046483;GO:0044238;GO:1901135;GO:0019637;GO:0006753;GO:0006011;GO:0016779;GO:0016740;GO:0003824;GO:0016772;GO:0003983;GO:0051748;GO:0070569	GO:0003674;GO:0008150;GO:0009058;GO:0016779;GO:0034641;GO:0044281	GTGACGCTTGTGATCAAACCCTTGCGAAAAGCCGTCCTCCCCGTCGCCGGCCTCGGCACGCGCTTCCTCCCGGCCACCAAGGCCATGCCGAAGGAAATGCTCCCCGTCGTCGACAAGCCTCTGATCCAGTATGCGATCGATGAGGCACGCGCCGCCGGGATCGAGGAATTCTGCCTGATCACCGGACGCGGCAAGGATTCGCTGATCGATTATTTCGACGTCGCCTTCGAGCTCGAGACCACATTGCGCGAGCGCAACAAGACCGAGGCGCTCGAAGCCCTGGCCCCCTCCAGCATCGAAGCCGGCGCGCTCAGCGCCGTCCGCCAGCAGGAACCGCTGGGCCTGGGCCATGCGATCTGGTGCGCGCGCAGCTTCATCGGCGACGACCCGTTCGCCATC…	VTLVIKPLRKAVLPVAGLGTRFLPATKAMPKEMLPVVDKPLIQYAIDEARAAGIEEFCLITGRGKDSLIDYFDVAFELETTLRERNKTEALEALAPSSIEAGALSAVRQQEPLGLGHAIWCARSFIGDDPFAILLPDDVVKSKVPCLKQLADAYYQTGGNVVAVTEVPREHTNRYGILKTGRDDGRLVEVEGLVEKPKPEEAPSNLSIIGRYVLTADVMTHLAKLERGAGGEVQLTDAMAKVIGHAPFHGLRYEGTRFDCGNKIGFLEAQIAFSIDRPDLGPSVREFLKSYCGEL
chr_186	GO:0008152;GO:0071704;GO:0009987;GO:0044238;GO:0044237;GO:0006633;GO:0006631;GO:0006732;GO:0019752;GO:0044249;GO:0009108;GO:0044281;GO:0044283;GO:0009106;GO:0009107;GO:1901362;GO:0072330;GO:1901360;GO:0044710;GO:0044711;GO:0051188;GO:0046483;GO:0018130;GO:0006629;GO:1901576;GO:0032787;GO:0009058;GO:0043436;GO:0044255;GO:0008610;GO:0006082;GO:0044272;GO:0016053;GO:0046394;GO:0006790;GO:0051186;GO:…	GO:0003674;GO:0005575;GO:0005622;GO:0005623;GO:0005737;GO:0006464;GO:0006629;GO:0006790;GO:0008150;GO:0009058;GO:0016746;GO:0016874;GO:0044281;GO:0051186	ATGACCGAAAAGACGATTCTGTGGAATTCCAGCGCGGGCCCGGTGCCCTACCCGGACGCCGTCGCCGAGATGGAGCGGCAGGTGGCGGCGATTCGCGACGGGCAGGCCCCGGAGCGGGTCTGGCTGCTGGAGCATCCGCCGACCTTTACGGCCGGGACGTCGGCGCGGGCCGAGGACCTGTTCAACCCGCGCGGCTTTCCGACCTATGACGCGGGGCGCGGCGGGCAATGGACCTATCACGGGCCGGGGCAGCGCGTGGCCTATGTGATGCTGGACCTGACCCGGCCGCACGGCGACGTGCCGCCGCGCGACCTGCGCGCCTATGTCCACGGGCTGGAAGCCTGGCTGATCCGGACCTTGCGCTGTTTCGACGTGTCGGGCGAGCGGCGCGAGGGGCGG…	MTEKTILWNSSAGPVPYPDAVAEMERQVAAIRDGQAPERVWLLEHPPTFTAGTSARAEDLFNPRGFPTYDAGRGGQWTYHGPGQRVAYVMLDLTRPHGDVPPRDLRAYVHGLEAWLIRTLRCFDVSGERREGRIGVWVVDPDSGAENKIAALGVRVSRWTSWHGVALNVMPDLDDFAGIVPCGIREHGVTSLHALGRRASMAEVDEALRACWQEVFGPA
chr_187	-	-	ATGACCGCCGCCGCCCCACGCCGCGCCCTCCCGCGCCGCGCGCTCCTCGCCGCGCCGCTGGTCCTCGCCGCCTGCCAGGCGGCCCCGGGCCCGACCGGCGGCGGGCGGGACGTCGCGCGCATCGAACGCTATCTCAACGACACGCACGGCCTGACCGCCCATGTCGTCCAGACCTGGCCGAACGGCACGGTCGGGGCCGGGACCCTCTTCTATGAACCCGGCCATCTGCGGCTCGACTACGATACGCCGCACCCGATGCGTCTCGTCGCCGCCGGCGGCCACGTGGTCTTCCGCGACGCGGCCCAGCAATCGGTCACGCGCATGAACCTCTCGCGCCAGCCGCTCGGGCTGCTGCTGACCACCCCGGTTCACCTGGCCGGCGCCGTGACCGTCACCGCG…	MTAAAPRRALPRRALLAAPLVLAACQAAPGPTGGGRDVARIERYLNDTHGLTAHVVQTWPNGTVGAGTLFYEPGHLRLDYDTPHPMRLVAAGGHVVFRDAAQQSVTRMNLSRQPLGLLLTTPVHLAGAVTVTAIQHGADVLQVSLARTDNPSQGLLTLGFSDFAGQLSLVAIDILDARRNRTRLHLTDVGTGRIFPPDFFSLSARL
chr_188	-	-	ATGACCGACCCTGCGACCGCCCCTGGGACCGCCCCCGCAACCGACACGCCAACCGACCCTGCGACCGATGCGGAACCGACCCGCGCGGCCCGGATCGGCCGGATCCTGCGCGCCCGCCTGGCCCCGGCGCTGCTGGAGATCAGCGACGACAGCGCCCGCCACGCCCACCATGCCGCCATGCGCGGCGCATCGGGGGGCGAAACCCATTTCAGCATCCTGATCGTCAGCACCGCGTTCGAAACCATGGGGCGCGTGCCGCGCTCCCGCCTGGTGCACGACCTGCTGGGCGACGAATTCACGGCCGGCCTGCACGCCCTGTCGCTGACCCTGCGCACCCCGGCGGAGCATGAGAAGACAACCGGGACGACCAGCGCAAAGGCGGCAGCCATATGA	MTDPATAPGTAPATDTPTDPATDAEPTRAARIGRILRARLAPALLEISDDSARHAHHAAMRGASGGETHFSILIVSTAFETMGRVPRSRLVHDLLGDEFTAGLHALSLTLRTPAEHEKTTGTTSAKAAAI
chr_189	GO:0006950;GO:0050896	GO:0006950;GO:0008150	ATGGCGGGCTGCGGCGAGGCCGCCGGTTATCGCGCGCCGCGGTCACGCGAGACGCTGACGGAGTATTTCTGGTTCTGCCTGCCGCATGTCCGCGAATACAATGCGCGCTGGGATTACTACAAAGGCATGTCGCCCGGCCAGATCGAGGCGCATATCCGCGACGACGTCTCGTGGAACCGGCCGTCCTGGCGGCTGGGACAGCGGGGCGGGCGGACGCATTTCGCGGAAGAGGACCTGATCGATCCGCTGGACCTGCTGGGCGGCGGGCGGCCCGTGCGCCGCCCCGCCGCCGCCCGGCCGGACGTGCCGGAAGGGCTGCGCCAGCCGCTGGATACGCTGGGGCTGGAATGGCCGCTGTCGATGGACGAGTTGAAAATGCGCTACAAGGACCTGGCGCGG…	MAGCGEAAGYRAPRSRETLTEYFWFCLPHVREYNARWDYYKGMSPGQIEAHIRDDVSWNRPSWRLGQRGGRTHFAEEDLIDPLDLLGGGRPVRRPAAARPDVPEGLRQPLDTLGLEWPLSMDELKMRYKDLARRHHPDTNGGDRVAEERLKSINVAYTAVRAHLTAAREADLERTA
chr_190	GO:0006200;GO:0046434;GO:0009141;GO:0009143;GO:0009144;GO:0009146;GO:0009166;GO:0009167;GO:0009128;GO:0006807;GO:0044237;GO:0009161;GO:0009123;GO:0006195;GO:0009126;GO:0009259;GO:1901360;GO:0009125;GO:0046700;GO:0006139;GO:0044710;GO:0072523;GO:1901565;GO:0046130;GO:0046483;GO:0042278;GO:0071704;GO:0009199;GO:0055086;GO:0006152;GO:0009169;GO:0009207;GO:0009205;GO:0009987;GO:0009203;GO:0009158;GO:…	GO:0003674;GO:0008150;GO:0009056;GO:0016874;GO:0034641;GO:0043167;GO:0044281	ATGAATGACCTTGCCACCCTGACCGCCGGATCCGTTGCCGAGAACGGGGACGACCTGCCGCCGATCTCGGTCCTGTCCGCGCCCGACCGCGTCGTGTCCGCCCGCGAGACCTTCGGCATCGACAGCGACCTGGAGGTGCCGGCATTTTCGGTGCGTACCGACCATGTGCCGGATGCCGACCCGACCTATCGCTTCGATCACGATACGACGCTGGCCATCCTGGCGGGGTTTGCCTTCAACCGCCGGGTGATGATCCAGGGCTATCACGGGACCGGCAAGTCGTCGCATATCGAGCAGGTGGCGTCGCGCCTGAACTGGCCGTGCGTGCGCATCAACCTGGACAGCCATATCTCGCGCATCGACCTGATCGGCAAGGATGCGATCGTGCTGCGCGACGGC…	MNDLATLTAGSVAENGDDLPPISVLSAPDRVVSARETFGIDSDLEVPAFSVRTDHVPDADPTYRFDHDTTLAILAGFAFNRRVMIQGYHGTGKSSHIEQVASRLNWPCVRINLDSHISRIDLIGKDAIVLRDGKQVTEFREGLLPWGLQHPCALVFDEYDAGRPDVMFVIQRVLEIEGHLTLLDQNRVIRPHPYFRLFATANTVGLGDTTGLYHGTQQINQGQMDRWNIVTTLNYLPHAEETAIVVAKMGVDPHDGPARKRIESMVALADLTRSGFIAGDISTVMSPRTVISWAENFRIFKDLEFAFRVSFLNKCDEAERPTVAEYYQRCFNVDPMGAAARPR
chr_191	GO:0009236;GO:0009235;GO:0044249;GO:0034641;GO:0006807;GO:0044281;GO:0044283;GO:1901362;GO:1901360;GO:1901576;GO:0044710;GO:0044711;GO:0071704;GO:0033014;GO:0033013;GO:0018130;GO:0006767;GO:0006766;GO:0009987;GO:0006725;GO:0009058;GO:0009110;GO:0008152;GO:1901564;GO:0046483;GO:0044271;GO:1901566;GO:0042364;GO:0044237;GO:0019438;GO:0003824;GO:0051002;GO:0051003;GO:0051116;GO:0016874	GO:0003674;GO:0008150;GO:0009058;GO:0016874;GO:0034641;GO:0044281	ATGCGCGAGAAGAAGGACACCGGCCGGACCGCCAGGACCGAGGCCGCCGAGCGGGCGGACGCGTTCAAGCGCGCGACGGTCGGCGCGCTGCGCGCGCTGGGCGGGCGGGCGCATGCCGAGGTGACGTTCCAGAGCGGGCCGATCCCGCCGGCGGCGGCGCTGAGCGGCGATCATGTCCGGCTGCCGCAGCCGTCGCTGCACCTGTCGGACGCGGATATCCGCAAGCTGCGCGGGGCGGCGGACGCCGCGGCCCTGCAATTGCGCCATCACGACGCGGCGCTGCACGGCGCGGCGCGGCCGGAACAGGGCGATGCGCGCGCGGCCTATGACGCGCTGGAGCAGGCGCGGGTCGAGAGTGTCGGCGCGCGCTACATGGCCGGGGTCGCGGCCAATCTGCGC…	MREKKDTGRTARTEAAERADAFKRATVGALRALGGRAHAEVTFQSGPIPPAAALSGDHVRLPQPSLHLSDADIRKLRGAADAAALQLRHHDAALHGAARPEQGDARAAYDALEQARVESVGARYMAGVAANLRDRTEQAYRDAGHDRAETRQDLPVHVALSLLAHERLSGEPVPERMRAVAEAWRAHLGAAGRKALDDMAACLDDQAAFARAARRLLVACDLIEGEAETEDAPEGDDSAPSDRDEEEDGEAPDKPEQQDDESGSQEEDETGLQPQLAQGAGLGDEDGDESDGASASGSEEAGGPRAPDEKEAADPALSYHPYTTAFDEEIAAEDLCDPEELTRLRQQLDHQLISLQGVVSRLANRLQRRLLAQQTRAWEFDLDEGILDAGRLSRVVVNP…
chr_192	GO:0019752;GO:0008152;GO:0044710;GO:0071704;GO:0009987;GO:0044237;GO:0044281;GO:0043436;GO:0006082;GO:0006807;GO:1901564;GO:0006520;GO:0044238;GO:0016831;GO:0043168;GO:0016829;GO:0016830;GO:0043167;GO:0003824;GO:0048037;GO:0005488;GO:0030170;GO:0004058;GO:0033983	GO:0003674;GO:0008150;GO:0016829;GO:0043167;GO:0044281	ATGACCGGACTGGACCCCGACGATTGGGACGAACTGCGCGGCCTCGGCCACCGCATGCTGGACGACATGTTCGACCATCTGGCCGGCCTGCGCGACGGCCCGGTCTGGCGCAGGCTGCCCGACGATTTCCGCGCCGGCCTGCGCGACCAGCCTTTGCCCACCGCGCCCACGGCGCCCCAGGCGCTGTACGAACGGTTCCGCGACCAGGTCGCGCCCTATGCCACCGGCAATACCCATCCGGGCTTCATGGGATGGGTGCATGGCGGCGGCACCGCGATCGGCATGCTGGCCGAAATGCTCGCCGGGGGGCTCAACGCCAATTGCGGGGGCCGCGACCACGCACCGGTCGAAATCGAGCGCGCGGTCATCGGTTGGGCGGCGAAAATCATGGGCTTCCCC…	MTGLDPDDWDELRGLGHRMLDDMFDHLAGLRDGPVWRRLPDDFRAGLRDQPLPTAPTAPQALYERFRDQVAPYATGNTHPGFMGWVHGGGTAIGMLAEMLAGGLNANCGGRDHAPVEIERAVIGWAAKIMGFPADSSGLLVTGSSMANLIAVITASRATPDGASLRQQGVGGRRLVGYAAETAHGCVARAFDLAGLGTDSLRIIPADPAHRMDIAALDAAIAADRRAGFVPFIVIGTAGTVDTGAIDDLDAIAAIAARDGLWFHVDGAFGALAMLSDRLRPQLRGLSRADSLAFDFHKWAQVPYDAGCILVREPGRQAAAFAQSLAYLSRADRGLAANAPWFCDLGPDLSRGFRALKVWMTLGTYGTDRLGRMVESCCAAARHLADRVDAEPMLERLAP…
chr_193	GO:0008152;GO:0003824;GO:0016787;GO:0019120;GO:0016824;GO:0018785	GO:0003674;GO:0008150	ATGTTCTTCGGGCAACTGGAATTGACGGACGTAGCGTGGGGCGCGGGGCGCGTACGGGCCCGGCTGGGCGGCCGGGGGCCGCTGCTGGTGCTGCTGCACGGCCAGGTGCAGAGTCACGCGGCCTGGCACGATGTGGCCCCGCGACTGGCCGACCGCCATACCGTGCTGTGTCCGGACCTGCCGCGCGACATGGATTTTGCGCGGCAGGCGCGCGATCTGCTGGCCTGCGCGCGGGCGCTGGGCCACGAGACGCTGGCCATCGCCGGGCATGGGACGGGCGGCCATGTGGCGGCCTATGCTGCCTCGTGGGCGCCGGCGCGGGTGACGCATCTGGCCGAGATCGAATGCATCCCCTCGCCCGGGCATCATGGCCGGGCGGACCTGGCCTATGAATTATCG…	MFFGQLELTDVAWGAGRVRARLGGRGPLLVLLHGQVQSHAAWHDVAPRLADRHTVLCPDLPRDMDFARQARDLLACARALGHETLAIAGHGTGGHVAAYAASWAPARVTHLAEIECIPSPGHHGRADLAYELSRYQACWFAQLHPKPESATVAVPEEWTQPAAESAGAFNPSAVADYLDLVPPGQSPGANGHFRVPPYPVDLRFGCPLLVAWSRDGRLGGWYDPPDLWRAFATGPVEGLEVDCGYYIPEEAPDILSDALRRFLTAELY
chr_194	GO:0044425;GO:0016021;GO:0016020;GO:0031224	GO:0005575	ATGTTCAAGCCGGATCCGTTCCTGATCAGCCTCATCTGCACCGTCATCCTCGCCACCCTGCTGCCGTGCCACGGCGCGGCGGTGCCCGTCTTCCAGGATCTGGCCATCGCGGTCATCGCCGTCATGTTCTTCCTCCAGGGCGCGCGCCTGTCGCGCCGGGCGGTGCTGGACGGGCTGGTCAACTGGCGGCTGCACCTGGTGATCCTGCTCTGCACCTTCGCGCTGTTCCCGCTGCTGGGTCTGGGGCTGCACGCGCTCTTTCCGCATCTGCTGCATCCCTCGGTGTGGCTGGGCATCCTCTTCCTGTGCTGCCTGCCTTCGACCGTCCAGTCCTCGATCGCCTTCACCTCGATCGCGCGCGGCAACGTGCCGGCGGCGGTCTGCTCGGCCACCACCTCC…	MFKPDPFLISLICTVILATLLPCHGAAVPVFQDLAIAVIAVMFFLQGARLSRRAVLDGLVNWRLHLVILLCTFALFPLLGLGLHALFPHLLHPSVWLGILFLCCLPSTVQSSIAFTSIARGNVPAAVCSATTSNILGIFITPVLTGLVLGRHGASAGQGGVVAIMLQLLLPFVLGQVLQPWLGKWAHRNKRLLSMTDRGSILIVVYTAFSEAVIQGLWHKLPLSQIGLVLLVDAALLAAVLLVTTMGSRVLGFSPTDEAAIVFCGSKKTLASGVPMANVLFAPATVGLVVLPLMIYHQIQLFVCAVLARRYAAAQNQRQASQDTAQVGA
chr_195	-	-	TTGTTTGCGTCCCTTGCCGTGGCCCTGGCGCTGCAGGCCGTTCTGTCGGCGGCCCCGGCCGCCGCGCTGCCCCTGCCCGCGAACTGCGCCGTCGCGCGGGCCGCGCCGGCCCCCGTGCCCGGCGGGGCGGCGGCCCGCGATTACAAGCTGCGCCTTGCCGGGGGGGCGGACGCCCCTTCGCTCCGTGCCGGCCTGGTCACCATCAGGGGCGGGGACGGCGCGGCGCCCGAGACGTTGCCCGAGATATTGAACGCGGCGTCGGTCGGGCTGCTGGGCGCGCTGAGCGGCCGCCATGCGCCCGGATGTTCGACCGAGTATTTCGCGACGGCCTTGCAGCCCGTGCTGCGCGGGCTGGCGGCGGGGCGGGCCTATGACGTGGCGTGGCGCGGGGTCGAGGCG…	LFASLAVALALQAVLSAAPAAALPLPANCAVARAAPAPVPGGAAARDYKLRLAGGADAPSLRAGLVTIRGGDGAAPETLPEILNAASVGLLGALSGRHAPGCSTEYFATALQPVLRGLAAGRAYDVAWRGVEAVSGRSRLSMGMLRLHLDGAPPGMQPGVSMTMSLEMHGLRDDGAAVPAALLPEDARSVVSLPVSALAPLLAATAGGPVRPVAVPVTIRTLTAAHGDMRLDGSFMAVVTGVPDGASASGHMRMRNLPELIAALRDAGQTRASAALVLANLVGHHADDATSWDVDWQGGILTVNRIPLPLR
chr_196	GO:0055114;GO:0044710;GO:0008152;GO:0016491;GO:0003824;GO:0016614;GO:0016616;GO:0004312;GO:0016740;GO:0004316;GO:0016747;GO:0016746	GO:0003674;GO:0008150;GO:0016491;GO:0016746	ATGAAGATCGACCTGACCGGCAAGACCGCCATCGTCACCGGCTCGACCGCCGGAATCGGCCTGGCCATCGTCGCCGCCCTGGCGGAAACCGGCGCCGAAATCGTCGTCAACGGCCGCGGCCAGGACCGGGTGGACGCGGCCATCGCCCATGTCCGCGCCCATGTGCCCGCCGCCCGCCTGCGCGGCGTGGCCGGCGACCTGGGCAGCGAATCCGGCGCCGACAGCTTCGTCCGGCAGGTGCCGCAGGCCGATATCCTGGTCAATAATCTCGGCATCTTCGAACAGGGCGATTTCCTCGAAACGCCGGATGCCGACTGGCAGCGATTCTTCGACGTCAACGTCATGAGCGGCGTGCGCCTGACCCGGCACTACCTGCCCGGCATGGTCGGCCGCCAATGG…	MKIDLTGKTAIVTGSTAGIGLAIVAALAETGAEIVVNGRGQDRVDAAIAHVRAHVPAARLRGVAGDLGSESGADSFVRQVPQADILVNNLGIFEQGDFLETPDADWQRFFDVNVMSGVRLTRHYLPGMVGRQWGRVVFISSESGLNIPPDMIPYGFTKAAQIAIARGIAESVPGTGVTVNSVLPGPTRTEGVMEMFEKAARESGRPAAEIAAEFVPMHRPSSLIRRLAEPEEVASMVAYLCSPQASATTGAALRVEGGLLRHPG
chr_197	GO:1901360;GO:0046483;GO:0034641;GO:0006807;GO:0008152;GO:0006139;GO:0009987;GO:0006725;GO:0071704;GO:0044238;GO:0044237;GO:0046434;GO:0009166;GO:0009167;GO:0009164;GO:0044281;GO:0009161;GO:0046130;GO:0009169;GO:0044710;GO:0009199;GO:0042454;GO:0009207;GO:0009205;GO:0009203;GO:0046034;GO:0046128;GO:1901564;GO:1901565;GO:0006163;GO:0019637;GO:0009141;GO:0009143;GO:0009144;GO:0009146;GO:0006195;GO:…	GO:0003674;GO:0003677;GO:0004386;GO:0006950;GO:0008150;GO:0009056;GO:0034641;GO:0043167;GO:0044281	ATGACCACGGGGGCCACGATCTGGGGCGTCCCCGACGGGTTCGACGCCTTCCTGCTGGCGCGCCGCGCCGCCGAACAAGACGGCCCCGTCCTGCATGTCGCGCGCGACGATGCCGGCATGGCCCGCATCGGCGACCTGCTGTCCTTCGTCGCCCCGAATGTCGAAATCCTGCGCTTCCCGGCGTGGGACTGCCTGCCCTATGACCGCGTCTCGCCCAATCCCGCCATCGTCGCCGAACGCGTCGCCACGCTGACGCGCCTGCTGGAACCGGCGGCCGGCCCGCGCATCGTGCTCACCACGGTCGGCGGCCTGGTCCAGCGCGTCGCCCCCCGGGCCGCCTTCCGCGGCCAGTCGATCACGCTGGCCGCCGGCGACAGCCTGGACCAGCCATTGCTGATC…	MTTGATIWGVPDGFDAFLLARRAAEQDGPVLHVARDDAGMARIGDLLSFVAPNVEILRFPAWDCLPYDRVSPNPAIVAERVATLTRLLEPAAGPRIVLTTVGGLVQRVAPRAAFRGQSITLAAGDSLDQPLLIELLVAAGYNRTDTVMEPGEFAARGGIFDIFPAGEPEPVRLDLFGDEIENIRRFDPASQRSSDRLDRFVMRPVADFTLDQASISRFRTGWRDLFGPAAAADPLYQHVSDGRRHAGMEHWLPLFHDQMETLVDYLPGLAIILAHQAEEVLAARLEMIADHFEARRQPVREGEVPYRPLPPHLMYLDRKGWDGILAGHPVITFNPFARPDDAPGLDAGGRPGILFARGTGAEGRENVFALLDAQVRQWAEVGRRAYVSAWTRGSRERIA…
chr_198	-	-	ATGCCCCACGACATGTCCGACGACACGCCCGACCTCGCATCGCTCGATACGCGCCGGCGGCGGATCTATTTCCGCGCCACGCATCGCGGCACGCAGGAAACCGACATCCTGATCGGCGGATTCGTCGCGCCCCGCCTGGCCCGCATGACCGACGCCGAGCTGGACGCGCTGGAGGCGGTGATGGACCTGCCCGACACCGACCTGGCCGACTGGCTCAGCGGCCGCAGGCCGGTGCCGGCCGAACTGGACGGGCCGATGATGCGCGCGCTCCTGGCCGATGCGGGCGATCCTGCCCGCCACGCCGCGCTGCGAAACGCACGATGA	MPHDMSDDTPDLASLDTRRRRIYFRATHRGTQETDILIGGFVAPRLARMTDAELDALEAVMDLPDTDLADWLSGRRPVPAELDGPMMRALLADAGDPARHAALRNAR
chr_199	GO:0008152;GO:1901360;GO:0046483;GO:0034641;GO:0006807;GO:0006139;GO:0009987;GO:0006725;GO:0071704;GO:0044238;GO:0044237;GO:0046434;GO:0009166;GO:0009167;GO:0009164;GO:0044281;GO:0009161;GO:0046130;GO:0009169;GO:0044710;GO:0009199;GO:0042454;GO:0009207;GO:0009205;GO:0009203;GO:0046034;GO:0046128;GO:1901564;GO:1901565;GO:0006163;GO:0019637;GO:0009141;GO:0009143;GO:0009144;GO:0009146;GO:0006195;GO:…	GO:0003674;GO:0003677;GO:0004386;GO:0006950;GO:0008150;GO:0009056;GO:0034641;GO:0043167;GO:0044281	GTGGTGGACAGTATTCTTCAGGACGGGCCGGAAAACGCAATCGCCCCGCTGCTGGCGCCGCTGGACAGCCTGCCGGGCGTGGGTCCCGCGGTGGCGCGGCTGCTGGCGCGGGCGGCGCGGGGCGGGCGGGTGATCGACCTGCTGTTCCATCTGCCGGAGTCGCTGATCGACCGGCGCTACCGGCCGGCGTTGCGCGATGCGATTCCGGGGCGGGTCTGCACGCTGCAGGCGGTGGTGCGCCGGGTGGATGCGCCGGCGCGCGGTACGCGCCAGCCCTGGCGGGTGCAGATATCGGACGGCACGGGCAGCGCCGACCTGGTGTTCTTTTCGCCCTATCAGGCGCGGCAGATGGCGGTGGGGGCCACCGTCGCGGTGTCGGGCATGCTGGAGGCTTTCGGC…	VVDSILQDGPENAIAPLLAPLDSLPGVGPAVARLLARAARGGRVIDLLFHLPESLIDRRYRPALRDAIPGRVCTLQAVVRRVDAPARGTRQPWRVQISDGTGSADLVFFSPYQARQMAVGATVAVSGMLEAFGDRLSMAHPEHVVAGGRIERIPALEPVWPLTAGLFARHVRGALREALLCLPPLPEWLDAALVARRHWPDFATALRQLHSPESFPELLCGDACGAAWERARQRLACDELLAQQVAMAEARRRNRDRPGRAVAATGALRAEALARFGHVPTGAQVRALREIDSDMAAAHPMMRLLQGDVGAGKTLVALLAMLGAVEAGHQAALMAPTEILARQHLATFSRLAPVPVAFLSGSVKGRARRMVLEDVESGRAPLVVGTHALFQDKVAFADL…
chr_200	-	-	ATGGACCAGGCAAACACGCGGAACAGAACCGGCCGGATCATGCGGGCTGGCATGCTCGCCGGCATCGGCGGCCTGGGCGGCCTGGCGGCGATCCCGGCCAGGGCCACCCCGCTCCAGGACCCGTACGGCACCTGGACCATCCAGGCGGAAAACGACGCGGTCAGCACGCTCAAGGGCACGTCCGACCAGTACTATACCAGCGGCCTGCGCATAAACTGGACCTCGGGCACCGACAACCAGCCCGCGCCGATCGAAACCCTCAACCACGCCATCCTCGGGCCCGGCGTCACGCGCATCAGCCTCGGCGTGCAGCAGACCATCTTCACCCCCCACGACACGCAGGCCGTCAATCCGCCGGCCGGCGACCGGCCCTATGCCGGCCTGATGCTGGGCACGGTC…	MDQANTRNRTGRIMRAGMLAGIGGLGGLAAIPARATPLQDPYGTWTIQAENDAVSTLKGTSDQYYTSGLRINWTSGTDNQPAPIETLNHAILGPGVTRISLGVQQTIFTPHDTQAVNPPAGDRPYAGLMLGTVNLINDTDLSRSVFGIQFGVMGPAALGRQLQNGFHNLIGDTPNRGWSHQLQNQPIFQVQAGRTWRLPLADLYGIEMEMLPAVAAAAGDYRIYGSVADTFRLGQGLRSDFGTPTIGSGTDGTDAYRLTRPLAWYVFGNVTGYAVGYDATLQGNTVRNNSPHVPVNWDVGEIHAGVAVMWHGMRLSYSQTWQTQQFRGARSGLFNFGSVDLSAKF
chr_201	GO:0080090;GO:0019222;GO:0031326;GO:0031323;GO:0050789;GO:2000112;GO:0060255;GO:0065007;GO:0019219;GO:0009889;GO:0050794;GO:0051171;GO:0010556;GO:0010468;GO:2001141;GO:0051252;GO:0006355;GO:0050896;GO:0006950;GO:0005488;GO:0003676;GO:0003677;GO:1901363;GO:0097159;GO:0044464;GO:0005623;GO:0005737;GO:0005622;GO:0044424	GO:0003674;GO:0003677;GO:0005575;GO:0005622;GO:0005623;GO:0005737;GO:0006950;GO:0008150;GO:0009058;GO:0034641	ATGGGTGGACCCTCGCAAGTCATCGCTTCGGGGCCCGAGATCAGTGCGTCCGTCAAGTGGTTCAACAGCGAGAAGGGCTTCGGCTTCGTCGAGCTGTCGGACGGGTCGGGCGATGTTTTCCTGCACGCCAACGCGCTGGCACAGAGCGGCCACGATTCGGTGTCGCCGGGCGCCACCCTGGTGGTGCGTATCGGCCAGGGCCCCAAGGGGCGCCAGGTCGCCTCGGTGGTGTCGGTCGACGAGAGCACCGCTCAGCCGGAACGCCCCCGCGGCTTCGGCGCGCCGCGCGCCCCCGGCGGCTTTGGCGGCCGCCCGTCGCGCCCTGCCCCCGACCTGTCGCATGCGCAGGAAATGCGCGGCGTGGTCAAGTGGTACAATGCGACCAAGGGCTTTGGCTTC…	MGGPSQVIASGPEISASVKWFNSEKGFGFVELSDGSGDVFLHANALAQSGHDSVSPGATLVVRIGQGPKGRQVASVVSVDESTAQPERPRGFGAPRAPGGFGGRPSRPAPDLSHAQEMRGVVKWYNATKGFGFITPESGGKDIFVHASALERSGLTGLTEGQTANVQVVQGQKGPEAASISVD
chr_202	GO:0097159;GO:0003723;GO:0003676;GO:1901363;GO:0005488;GO:0005737;GO:0044464;GO:0005623;GO:0005622;GO:0044424	GO:0003674;GO:0003723;GO:0005575;GO:0005622;GO:0005623;GO:0005737	ATGGCCGAGAAGAAAAAGAGCGGCATGATCTCGACCGGGATCGCGGCACAGAACCGCAAGGGCCGCTTCAACTACACGATCATCGAGACGATCGAGGCCGGGCTGGTCCTGAAGGGCCCCGAGGTCAAGAGCCTGCGCCTCGGCCGCGCCACCATCAACGAAGCCTATGCCGGCGACCGTAACGGCGAGATCTGGCTGTTCAACAGCTATATCCCCGAATATCAGGGCGGCGTCCTGTCGCGCTTCGATACCCGCGCGCCGCGCAAGCTGCTGCTGCACGGCAAGCAGGTGGACAAGCTGCTGGGCGCCGTGGCGCGCGACGGCGTCACCCTGGTGCCCCTGGATATTCACTTCAACGCCCGCGGCGTCGCAAAAGTCACGCTGGGCATCGGCGAGGGA…	MAEKKKSGMISTGIAAQNRKGRFNYTIIETIEAGLVLKGPEVKSLRLGRATINEAYAGDRNGEIWLFNSYIPEYQGGVLSRFDTRAPRKLLLHGKQVDKLLGAVARDGVTLVPLDIHFNARGVAKVTLGIGEGRKKADKRQAIADRDWQRDKARLMRNKGRD
chr_203	GO:0008152;GO:0071704;GO:0019752;GO:0044710;GO:0009987;GO:0043436;GO:0006082;GO:0044237;GO:0044281;GO:0044238;GO:0016053;GO:0044249;GO:0006807;GO:0044283;GO:1901576;GO:0044711;GO:0006520;GO:0043648;GO:0009058;GO:0008652;GO:1901564;GO:1901566;GO:0046394;GO:0046451;GO:0009067;GO:0009066;GO:0043650;GO:0019877;GO:1901605;GO:1901607;GO:0006553;GO:0009089;GO:0009085;GO:0016829;GO:0003824;GO:0008840;GO:…	GO:0003674;GO:0005575;GO:0005622;GO:0005623;GO:0005737;GO:0008150;GO:0009058;GO:0016829;GO:0044281	ATGTTCAAGGGCTCCATCACCGCCCTGATTACGCCGATGGACACCGACGGATCGCTGGATTTTCCGGCATTCGGGCGATTGATCGACTGGCAGGTGACCGAGGGCAGCTCGGGCGTGGTCCCGATGGGCACGACGGGCGAAAGCCCGACCCTCAGCCATGACGAGCATGCCCGCGTCGTCGCATTCACCGTCCAGACGGTCGCCGGCCGCATCCCCGTCATCGCCGGCGCCGGTTCCAACAGCACGGCCGAGGCCGTCGCCATGGCCCGCCATGCCAAGACCGCCGGCGCCGACGCGGTCCTGGTGGTCGCGCCCTATTACAACAAGCCGACGCAGGAAGGACTCTACCGTCATTTCATGGCGGTCGCGGACGCCACCGACCTGCCGCTGTTCATCTAC…	MFKGSITALITPMDTDGSLDFPAFGRLIDWQVTEGSSGVVPMGTTGESPTLSHDEHARVVAFTVQTVAGRIPVIAGAGSNSTAEAVAMARHAKTAGADAVLVVAPYYNKPTQEGLYRHFMAVADATDLPLFIYNIPGRSVVDISVETMARMARHAHIVGVKDATANLLRPLQVRRAIRHKPFIQLSGEDGTAVSFLAAGGTGCISVTANVAPRLCAEMHRAWQDGRVADAMAIQDRLSALHDALFCESNPGPVKYAASLLGLAGETCRLPLAPLSDESRARVRDALALAGLLN
chr_204	GO:0008152;GO:0019752;GO:0044281;GO:0044710;GO:0071704;GO:0009987;GO:0043436;GO:0006082;GO:0044237;GO:0044238;GO:0044249;GO:0006807;GO:0044283;GO:1901362;GO:1901566;GO:1901360;GO:1901576;GO:0044711;GO:0006520;GO:0009094;GO:0009095;GO:1901605;GO:1901607;GO:1902221;GO:1902223;GO:0006725;GO:0009058;GO:0009072;GO:0009073;GO:0008652;GO:1901564;GO:0006558;GO:0046394;GO:0016053;GO:0019438;GO:0043648;GO:…	GO:0003674;GO:0005575;GO:0005622;GO:0005623;GO:0005737;GO:0008150;GO:0009058;GO:0016829;GO:0016853;GO:0043167;GO:0044281	ATGACCATGTCCGCGCCCAACGCACCCACCCACGGCATCATCGCCTTCCAGGGGCGGCCCGGAGCCTATTCCGACCTGGCCTGCCGCCAGGCCCGCCCGGGCTGGGCCACCCTGCCATGCGCGACCTTCGCCGAGGCCATCGCGGCGGTCCATGACGGCCGGGCCGACCAGGCGATGCTGGCGTGCGAGAACAGCCTGGCCGGCCGGGTGCCCGACATCCACGCACTGCTGCCCCAGGCCGGGCTGCACATCGTGGGCGAGCATTTCCAGCGGGTGGAACATTGCCTGATGGGCGTTCCCGGCAGCACGCTGGCCACCGCCCGCCGCATCCATACCCACCCCGTCGCCATGGCCCAGATCCGCGGCATCATCGACGAGCTGGGCCTGACCCCGGTCGTC…	MTMSAPNAPTHGIIAFQGRPGAYSDLACRQARPGWATLPCATFAEAIAAVHDGRADQAMLACENSLAGRVPDIHALLPQAGLHIVGEHFQRVEHCLMGVPGSTLATARRIHTHPVAMAQIRGIIDELGLTPVVEFDTAGSAELVAQWGNPEDVAVASSLAAELNGLVILRRNVEDASHNTTRFYIASRDAARPPAGQPDTITTVLFRVRNTAGALYKVLGGFATAGVNMTRLESYMLDGSFAATQFLMDVEGHPNDPALSRALAELAFFSENASILGVYPAAPFRRDVPENTDAGQAGAKQTDAKQADKR
chr_205	GO:0009103;GO:0044710;GO:0044249;GO:0016051;GO:0033692;GO:1901576;GO:0044264;GO:0044262;GO:0006629;GO:0008152;GO:0044723;GO:0008653;GO:0034645;GO:0009987;GO:0034637;GO:0044255;GO:1901137;GO:1901135;GO:0043170;GO:0071704;GO:0000271;GO:0009058;GO:0009059;GO:0008610;GO:0044238;GO:0005975;GO:0044260;GO:0005976;GO:0044237;GO:0044281;GO:0006725;GO:0009165;GO:1901362;GO:1901360;GO:0046483;GO:0019637;GO:…	GO:0003674;GO:0005575;GO:0005622;GO:0005623;GO:0005737;GO:0005975;GO:0006629;GO:0008150;GO:0009058;GO:0016779;GO:0034641;GO:0044281	ATGAACCCGATCATCGTCATCCCCGCCCGCATGGCCTCCGTGCGGCTGCCGGGCAAACCCCTGGCCATGATCGGCGACCGGCCCATGATCCTGCATGTGCTGGCGCGCGCGCGCGCCGCCGATATCGGCCCCGTCATCGTCGCGGTCTCCGATCGCGACCTGGCATGCGTGGTCCAGGACGCCGGCGGCACCGCCATCCTGACCGACCCGGCCCTGCCGTCGGGCTCGGATCGCGTGTGGCAGGCGCTCGGCCATGCCGACCCGGACGGCCGGCACGACGTCGTGATCAATCTGCAGGGCGACCTGCCGGGGCTGGATCCCCGCACCCTCGGGGCCGCGCTGCGCCCCCTGGCCGATCCCCGCACCGATATCGGCACCCTGGCCGCCCCCATCGCCGAT…	MNPIIVIPARMASVRLPGKPLAMIGDRPMILHVLARARAADIGPVIVAVSDRDLACVVQDAGGTAILTDPALPSGSDRVWQALGHADPDGRHDVVINLQGDLPGLDPRTLGAALRPLADPRTDIGTLAAPIADADEAARDSVVKVACAFADDDPHGIARALYFSRAAIPWGTGPLWHHVGIYAYRRAALARFVGLPESALERREKLEQLRALEAGMTIGCCRIDHAPSGVDTPDDLARARRALTQEGQRGGEA
chr_206	GO:0043169;GO:0046914;GO:0020037;GO:0046906;GO:0097159;GO:0043167;GO:0005488;GO:0005506;GO:0046872;GO:1901363;GO:0009055	GO:0003674;GO:0043167	ATGGACAGCAAGAACGCGAACCGTATCGGTGCCGCCATCCTGGTGGCCGTGCTGGCGATGGCGGGCAGCATCGGCGCGGGCTATCTGGCCGTGCCGTCCGACATCCCTGCCCATGCGCTGTTCGTGCTGCCGAAGCCCGCGGATGGCGGGCAGCCCGGTGCGGCCGGCCCGCCGGGCGCCGAATCGATCGCCGAAGCGGTCGCGCATGCCGACCCCAAGGCCGGCCAGGCCCTTGCGGCCCGGATGTGCGCGATGTGCCACAGCTTTGCCAAGGGCGGCCCCGCGATGATCGGCCCCGACCTGTACGGCGTCGCCGGCAGTGCGGTCGGAGACATGCCGGGCTATGATTTCTCGCCCGCCCTGGCGGCGCACAAGGCGGAGCATTGGACCGACGACACG…	MDSKNANRIGAAILVAVLAMAGSIGAGYLAVPSDIPAHALFVLPKPADGGQPGAAGPPGAESIAEAVAHADPKAGQALAARMCAMCHSFAKGGPAMIGPDLYGVAGSAVGDMPGYDFSPALAAHKAEHWTDDTLSAWLEAPARFAPGTRMAFPGVPEAGDRAAIIAFLHTLSDGGK
chr_207	GO:0044238;GO:0006644;GO:0046854;GO:0006629;GO:0071704;GO:0016310;GO:0009987;GO:0044710;GO:0044237;GO:0046834;GO:0006796;GO:0046488;GO:0008152;GO:0006793;GO:0019637;GO:0044255;GO:0030258;GO:0046486;GO:0006650;GO:0016311;GO:0016787;GO:0003824;GO:0016791;GO:0016788;GO:0042578;GO:0004401;GO:0008934;GO:0052834;GO:0052832;GO:0052833;GO:0052745	GO:0003674;GO:0006629;GO:0008150;GO:0016791	ATGACGGTGAGCCTGCATGACGCGGACCGGTTGCTGGCGGCGGCGGAGGCGGCGGCCGACGTTGCGGGGTGCGTGATCCGCCCCTTCTTCCGGATGGGGGTGGCGGCGGACGACAAGAGCGACGAGAGCCCGGTGACGATCGCCGACCGGACGGCCGAGCGCGCGATGCGTGCCGTGCTGGCCGAACGCCTGCCCGAGCATGCCGTGCTGGGCGAGGAGTTCGGGCTGGAGCGCGACGGGGGCCGGTATTGCTGGGTGATCGACCCGGTGGACGGGACGCGGGCCTTTCTGACCGGCCGGCCGATCTTCGGCACGCTGATCGCGCTGCTGGAGGATGGGGTGCCGGTGTTGGGCGTGATCGACCAGCCGGTGACCGGCGAACGCTGGATCGGCGTAAGG…	MTVSLHDADRLLAAAEAAADVAGCVIRPFFRMGVAADDKSDESPVTIADRTAERAMRAVLAERLPEHAVLGEEFGLERDGGRYCWVIDPVDGTRAFLTGRPIFGTLIALLEDGVPVLGVIDQPVTGERWIGVRGRPTRYESRHEPRWGGVPGTRRCGAIGLAELSCTSPEMIAGAPTPHWAALSGQVKRVTWGGDCYAYGLLALGQIDVIAECTMKIWDWAALVPVVEGAGGRVTDWHGQALHAGSDGTVLAVGDPALLEVASSLLTTGG
chr_208	GO:0008152;GO:0044710;GO:0055114;GO:0019752;GO:0006807;GO:0044281;GO:0006520;GO:0071704;GO:0044238;GO:0009987;GO:0043436;GO:1901564;GO:0006082;GO:0044237;GO:0044249;GO:0044283;GO:0009069;GO:1901576;GO:0044711;GO:0006563;GO:1901605;GO:1901607;GO:0009058;GO:0006564;GO:0009070;GO:0008652;GO:1901566;GO:0046394;GO:0016053;GO:0016616;GO:0016491;GO:0003824;GO:0016614;GO:0005488;GO:0048037;GO:0051287;GO:…	GO:0003674;GO:0008150;GO:0009058;GO:0016491;GO:0043167;GO:0044281	ATGAGCAGCGAGACCACCAGCCACCTGTCCCTGGCGAAGGACAAGATCCGCATCCTGCTGCTGGAGGGGATTCATGACAGTGCGGTGTCGCTGCTGCGGGCGAACGGGTACGAGAACGTCACGCGCCTGTCCAAGGCCCTGGAAGGGGCCGCGCTGCGCGAGGCGCTGGAGGGGGTGCATATCGTCGGCATCCGCTCCCGCACGCAACTGACCGCCGAGATCATCGCGGCGGCGGACCGGCTGATCGCGGTCGGCTGTTTCTGCATCGGCACCAACCAGGTTGATCTGACGGCCGCGCGGGTTCAGGGCATCCCGGTCTTCAACGCCCCGTACAGCAATACGCGTTCGGTCGCCGAACTGGTGATGGGCGAGGTCGTGATGCTGATGCGGCGGATTTTT…	MSSETTSHLSLAKDKIRILLLEGIHDSAVSLLRANGYENVTRLSKALEGAALREALEGVHIVGIRSRTQLTAEIIAAADRLIAVGCFCIGTNQVDLTAARVQGIPVFNAPYSNTRSVAELVMGEVVMLMRRIFPKSVQCHEGGWNKSAANSWEVRGKTLGIVGYGSIGSQLSVLAEAFGMRVIYYDVIDKLVHGNATPVETLNDLLAQSDVVSLHVPQLESTANLIGAAQIRAMKPGSFLINNARGNVVDLDALAGALKDGHLLGAAIDVFPVEPKGAGDQFASPLQGLDNVILTPHIGGSTAEAQERIGVEVARKLIEYSDVGSTLGAVNFPTVQLPESPRGTRFMHVHSNVPGIMMQINEIFSREGCNITAQYLQTDGELGYVVVEADTGRDVEKDS…
chr_209	-	-	ATGCTGCTGGATTCCATTATCATCGAGGTCGACGGTACCTTCCTGGGCGCCGCCATCCTGCTCGCAGGCGGCCGGCGGCTGCGTTTCTACGCCGTCCATGACAGCGTCCGCGCCCTGCACAACCAGGTCCGGCCCGATTTCGAATCCCTGCGCCGAAGCGTCGCCCTGCAATTCCGCCGCTTCGCCCTCGGCGCGCCGCCCTCTCCGTCCTGA	MLLDSIIIEVDGTFLGAAILLAGGRRLRFYAVHDSVRALHNQVRPDFESLRRSVALQFRRFALGAPPSPS
chr_210	-	-	ATGCTGAAAGCTGACCGGTTCGTGCCGTCGGATCGTACCGCCTGTGCCGCCGCGCCGGGTTGCGCGCCTGTCGACACGTTTCATGCATGCCCCCTGGGGCTGGAGCCGGAGGATGTGTCCAGGATGTCCGGATCGCCGGTGGGGCAAGCGGAGCCGCGGAGCCGGCTGGAATGGCTGGCGCCGGTCGTGTCCCTGCTGTCGCTGCTGACGGCGGTGATCGCGCTGGCCGACGACATGCTGCACCATATGGTCCCGTAG	MLKADRFVPSDRTACAAAPGCAPVDTFHACPLGLEPEDVSRMSGSPVGQAEPRSRLEWLAPVVSLLSLLTAVIALADDMLHHMVP
chr_211	-	-	ATGAACGGGTTCTCATGCAGGCCGATCGGGCTGGGTATCGCGGCCCTGCTGATGCTGGCGCCGATGGCTGCCATGGCGCAGGACGAGATGGCGCAGGAGGACGCCGCGCCGCAGGAACGGGTCACCGTCGAGGGTGCCGTCCAGAAGGTGCCGGTGCGGTATTTCAGGGCCGACCTGGCGACCGAGGCGCGGGCCCGCATCCTGGTGCGGCGGCTGGACCGCGCGGCGCTGGAAGCCTGTGGCGACAGCACCGCGATCGCCGAGGATCTGCGACGGGTCATCGCGCGTTCGGCCTGCCGGCGCGACGCAGTGATGCGCGCCGTCGGCGATGTCAATGATCCGACCCTGTACAGGGCGGTGAATGATTTCGGCTTGCCGCAATAA	MNGFSCRPIGLGIAALLMLAPMAAMAQDEMAQEDAAPQERVTVEGAVQKVPVRYFRADLATEARARILVRRLDRAALEACGDSTAIAEDLRRVIARSACRRDAVMRAVGDVNDPTLYRAVNDFGLPQ
chr_212	GO:0023014;GO:0009987;GO:0044699;GO:0044763;GO:0008152;GO:0044237;GO:0071704;GO:0044238;GO:0050789;GO:0065007;GO:0050794;GO:0050896;GO:0051716;GO:0007154;GO:0007165;GO:0044700;GO:0023052;GO:0006796;GO:0006793;GO:0035556;GO:0000160;GO:0043170;GO:0044260;GO:0019538;GO:0044267;GO:0043412;GO:0006464;GO:0036211;GO:0016310;GO:0006468;GO:0006807;GO:0046483;GO:1901360;GO:0006725;GO:0034641;GO:0006139;GO:…	GO:0003674;GO:0005575;GO:0006464;GO:0006810;GO:0007165;GO:0008150;GO:0009058;GO:0016301;GO:0016829;GO:0034641;GO:0043167;GO:0044281	ATGACGGGCATTTTTCCGGGCGGGAATTTTCTGGACAGAACGCTGAACGGGGCCCTGAACGGGGTCTTGAGCAGGCGCTCGGACGGGCGCGGGATCGCGACGGTCGCGATCTGCGTCGTCTGGTGCCTGTGCGCGCTGGCGAGCGTGACCTGGACCCGGCATGGCGGCGGCGTGTCGATGATCTGGCCGGCCAATGCCGTGATGCTGGCCGCCATCCTGCGCATACCGGGGTTCGACCGGCGGTTTTATCCGCTTTTGCTGTTCATCATGGCGGCGCTGGTCAATCTGGAGGACCATCGGCCCTGGATCGTTGTGCTGGGCTTTGCGGGGGCAAACACGATCGAGGTCGTCCTGGCGGCGGGGCTGGTCCGGCGCATCAGTCCGGTTTCCAACCTTTTC…	MTGIFPGGNFLDRTLNGALNGVLSRRSDGRGIATVAICVVWCLCALASVTWTRHGGGVSMIWPANAVMLAAILRIPGFDRRFYPLLLFIMAALVNLEDHRPWIVVLGFAGANTIEVVLAAGLVRRISPVSNLFGRVDWAFRFAVAIFLSVLCSALVAGGALFLGEGRAWIGGGMIWMMGHLPGLLIIVPMLLALQPHGDGPHGDGDDMAARARMPRRLTVLALMVLAAVAAIVAFGQSRYPVQFLLLPPLLLATYRLYAQGAALSVAVIGIIGSFFIFTGSGPGMAFHGPSAVKVYIFEFDLATIFFCALPLGAVLTQRDQKTALAEQRLQDFRLLADGVGDVLFRVDDGGHWSYLNPAFERMSGFDVPSRIGQPMLDGIVAEDRPALALAEAELRGGQ…
chr_213	GO:0008152;GO:0044699;GO:0051716;GO:0009987;GO:0044763;GO:0050896;GO:0090304;GO:0034641;GO:0006807;GO:0006139;GO:0044260;GO:0071704;GO:1901360;GO:0006281;GO:0006725;GO:0006974;GO:0006950;GO:0046483;GO:0044238;GO:0044237;GO:0043170;GO:0033554;GO:0006259;GO:0097159;GO:0005488;GO:0003676;GO:0003677;GO:1901363	GO:0003674;GO:0003677;GO:0006950;GO:0008150;GO:0034641	ATGAATGCGATCCTGGCCGGGCAGGGCGGGGACCTGGACGATACGACCCTGCTGGCCGCGATCCTGGCGCTCGGCCTGCCGCCCAGCGCCGACGCCCCGGCCGTCGCCGCGCACCTGCTGGCGCGTTTCGGCACCATCGGCGCCGTCTTCGCTGCCGAACCCGACGAACTCGCCGCCGCGACCGCGGGGCGCGAACAGGTCCGCACCCTGCTGCCCCTGCTGCGCGAGGCCGCGATCCGCCTGATGCGCGCGCGCATCCGCCAGGGCAACCTGCTGGCCCGTCACGAGGCGCTGACGGCCTATCTGCAGGCATCCCTGGCGCGCGAGACGGTCGAGCAATTCCGCGTCCTGTTCCTGGACCGCAACGCGCGCCTGATTTCCGACGAGGTCCTGGCCCAG…	MNAILAGQGGDLDDTTLLAAILALGLPPSADAPAVAAHLLARFGTIGAVFAAEPDELAAATAGREQVRTLLPLLREAAIRLMRARIRQGNLLARHEALTAYLQASLARETVEQFRVLFLDRNARLISDEVLAQGTIDQTPVYPREVMRRAIRLKASELILVHNHPGWNPMPSREDIAMTRRLEQIAAVLGLRVRDHVIVGNGASTSFRQAGLL
chr_214	GO:0008152;GO:0009987;GO:0044237;GO:0006796;GO:0006793;GO:0016311;GO:0003824;GO:0016787;GO:0016791;GO:0042578;GO:0016788;GO:0008967;GO:0005488;GO:0043169;GO:0043167;GO:0046872;GO:0004427;GO:0016818;GO:0016817;GO:0016462;GO:0008253;GO:0008252;GO:0000287	GO:0003674;GO:0008150;GO:0016791;GO:0043167	ATGAATGCCCCATTCCCGCTGACCCGTCACGATGCGGTTCTTCTTGATCTCGATGGCACGATCGTGGATTCGCGCGCCGGAATCATCGGTTCGCTGCACGATTCGCTGCGCGATCTGGGGCACGAGCCGGACCCGCAGGTGGATTTGACCTGGGTGGTCGGGCCGCCGCTGCACGATCTGGTGGCGCGAGTGCTGGAGCATTACGGCGACGACCGCGCCGAAGAGGCGGTCAGGCTGTATCGCTATCATTACGAACGGCAGGGCATGCATCGCAGCGCGGTCTTTGCCGGGATGGACACGGTGATCGAGACCGTGGCGCAGTCGGGGGCGCGGCTGTTTCTGGCGACGTCCAAGCCGGTGCACCTGGCGCGGGCGATTTTGGACCTGCGCGGGCTGACC…	MNAPFPLTRHDAVLLDLDGTIVDSRAGIIGSLHDSLRDLGHEPDPQVDLTWVVGPPLHDLVARVLEHYGDDRAEEAVRLYRYHYERQGMHRSAVFAGMDTVIETVAQSGARLFLATSKPVHLARAILDLRGLTRYFTALYGAQPDDSGAEKPELIACLLHEQGVPAARAVMVGDRRFDISGAHANHVRALGALWGYGGEEELTEAGADALVNDPGELLGAIRTQLAAAHMHPAAE
chr_215	GO:0008152;GO:0044699;GO:0051716;GO:0009987;GO:0044763;GO:0050896;GO:0090304;GO:0034641;GO:0006807;GO:0006139;GO:0044260;GO:0071704;GO:1901360;GO:0006281;GO:0006725;GO:0006974;GO:0006950;GO:0046483;GO:0044238;GO:0044237;GO:0043170;GO:0033554;GO:0006259;GO:0097159;GO:0005488;GO:0003676;GO:0003677;GO:1901363	GO:0003674;GO:0003677;GO:0006950;GO:0008150;GO:0034641	ATGCGTGCCCGGATCCTGGCCTCCGGCGCGGCGTCGCTGGCCGATTACGAAATCGTCGAGATGCTGCTCTTCCTCGCGATTCCGCGCCGCGACACCAAACCGACGGCCAAGGCGCTGCTGAACCGGTTCGGCAGCCTGGGCGCGCTGCTCTCGGCCTCGGCCGAGCAATTGCGCGCGGCCGGCCTGTCCGACCGCGTCGCCCTGCCGCTGATGCTGCCCGCCTGCGTGGCCGAACGCCTGTCGCGGTCCGACCCGCTGACCCGCCAGCACGTGCGCGACTGGGACGCGGTGCTGACCTATTGCGATACGATTCTCGCCGACGCCCCCGCCGGGCAGATGCGGATCCTGTTCCTGGACAGCGGCAATCACATCATCGCCGACGAACCGATCGACCCCGCC…	MRARILASGAASLADYEIVEMLLFLAIPRRDTKPTAKALLNRFGSLGALLSASAEQLRAAGLSDRVALPLMLPACVAERLSRSDPLTRQHVRDWDAVLTYCDTILADAPAGQMRILFLDSGNHIIADEPIDPALDQGDLDAIQRHILLRALDLHATAFVGIRLAAAWPPPAALVDRDAVLMQAISYHAQNLSLAVQDHLMLRRGQWFSLRQQGRL
chr_216	GO:0008152;GO:1901360;GO:0046483;GO:0006807;GO:0044260;GO:0034641;GO:0006139;GO:0009987;GO:0006725;GO:0043170;GO:0090304;GO:0071704;GO:0044238;GO:0044237;GO:0006259;GO:0032392;GO:0071103;GO:0032508;GO:0046434;GO:0009166;GO:0009167;GO:0009164;GO:0044281;GO:0009161;GO:0046130;GO:0009169;GO:0044710;GO:0009199;GO:0042454;GO:0009207;GO:0009205;GO:0009203;GO:0046034;GO:0046128;GO:1901564;GO:1901565;GO:…	GO:0003674;GO:0003677;GO:0004386;GO:0005575;GO:0005622;GO:0005623;GO:0005737;GO:0008150;GO:0009056;GO:0009058;GO:0034641;GO:0043167;GO:0044281	GTGACCCATAGCCCAAACCCTTCTTCCGACCGACCGGATTATCTGCAGCGCCTGAACCCCGAGCAACGGGCGGCGATCGAGACGACCGACGGTCCGCTGCTGGTCCTGGCCGGCGCCGGGACCGGCAAGACCCGCGTGCTGACCACGCGCTTCGCCCATATCCTGCTGTCCGGCCGCGCGCGGCCGCACCAGATCCTGGCGGTGACCTTTACCAACAAGGCGGCGCGCGAGATGCGCGAGCGGATCGGCGCGATCCTGGGCACGCCGGTCGAGGGGCTGTGGCTGGGGACGTTCCATGCGCTGTGCGCGCGCATGCTGCGCCGGCATGCCGAATATGTCGGGCTGAGCAGCGGCTTTACCATCCTGGACACCGACGACCAGCTACGCCTGCTGAAGCAG…	VTHSPNPSSDRPDYLQRLNPEQRAAIETTDGPLLVLAGAGTGKTRVLTTRFAHILLSGRARPHQILAVTFTNKAAREMRERIGAILGTPVEGLWLGTFHALCARMLRRHAEYVGLSSGFTILDTDDQLRLLKQVIEPLRIDAKRWPPQGILGVIQRWKDRGLTPERVTPAEDTDFANGQCRAAYAAYQARLIQLNACDFGDLMLHVTEILRTRPDVLAQYHRLFRYILVDEYQDTNTIQYLWLRLLAQREGQSANICCVGDDDQSIYSWRGAEVENILRFERDFPGAVIVRLERNYRSTAQILGAASGLIAHNDGRLGKTLRPGREDSSGEKVRVVAVWDSDDEARMVGEEIARLRAGGHSLAEMAILVRAGFQTRAFEERLIALGVPYRVVGGLRFYE…
chr_217	GO:0006479;GO:0008213;GO:0044267;GO:0044260;GO:0071704;GO:0032259;GO:0009987;GO:0006464;GO:0036211;GO:0043414;GO:0008152;GO:0044238;GO:0019538;GO:0043412;GO:0044237;GO:0043170;GO:0008168;GO:0016741;GO:0003824;GO:0016740;GO:0008276;GO:0005737;GO:0044464;GO:0005623;GO:0005622;GO:0044424;GO:0032991;GO:0005840;GO:0043232;GO:0044444;GO:0043229;GO:0043228;GO:0030529;GO:0043226	GO:0003674;GO:0005575;GO:0005622;GO:0005623;GO:0005737;GO:0006464;GO:0008150;GO:0008168;GO:0043226	ATGACGGCCTTGGCCCGTCGGCATGCGACGGAACTGGAAACCATTGCCGTGACCGTGCCGGCGGAAGCCGTCGAAGCCTATGAGGAGGCGCTGTCAGTCGTCTGCACCACGATCGGCATCTTCGAGATGGATGACAGCCAGATCCTGTGGCGTGTCGAGGGCGTGCGCGACCTGGGGCATGGCGAGGGCGAACTGGCCGCGGCGCTGGCACTGGCGGCCGCCGTCACCGGGCATGAGGCGGAGCTGGACCGGGTGCGGACCGAGGCCGAGGGATGGCTGGCGCGGACCTATGAATCGTTTCCCGAGCAACTGGTCGGGCAACGTTTCGCGGTGCGCGGCACGCATCTGGATGGCGAGAGCGCGTCGCGCCGGATCGCGATCACGCTGGATGCCGGCATG…	MTALARRHATELETIAVTVPAEAVEAYEEALSVVCTTIGIFEMDDSQILWRVEGVRDLGHGEGELAAALALAAAVTGHEAELDRVRTEAEGWLARTYESFPEQLVGQRFAVRGTHLDGESASRRIAITLDAGMAFGSGEHGSTRGCLRALERVAHRRPRRILDMGCGSGILAMAAAALLRRPVLAIDIEPWSVRTTRQNAALNGLGALVEARLGNGWRTPGLKRRAPFDLVFANILARPLCLMAQDLALHLAPGGTAILAGLLHGQAGMVLAAHRRQGLVLERRLTEGDWTTLVLRKPSGGHAG
chr_218	GO:0008152;GO:0009987;GO:0016787;GO:0003824;GO:0070011;GO:0008233;GO:0004177;GO:0008238;GO:0043169;GO:0043167;GO:0005488;GO:0046872	GO:0003674;GO:0008150;GO:0043167;GO:0051604	ATGACCGATATCGCCTCGCGCCTGCCGGCATTGCGCGTCGTTCTGGCCCGGATGGGGGTGGATGGCTTCATCCTGCCGCGCGGGGACGAGCATCTGGGCGAGTATGTCGCGCCCTGCGCCGAGCGGCTGGCCTGGCTGAGCGGTTTTACCGGCAGCGCCGGCATGGCGGTGGTGCTGCGCGACGGGCCGGCCGCCGTGTTTTCCGATGGCCGCTACATCACCCAGATGGACCAGCAGGTGGACGGCGCGGCATGGGCGCGGCTGCATATCCGCGACACGCCCCCGGCGCAGTGGCTGGCGGAGAATGGCGGCCGGGGGCTGCGTATCGGCTATGACCCGCGGCTGATGGCCGAGGCCGGGTTGCAGCCCTTTGTCGATGCCGGGCTGACGCTGGTGCCG…	MTDIASRLPALRVVLARMGVDGFILPRGDEHLGEYVAPCAERLAWLSGFTGSAGMAVVLRDGPAAVFSDGRYITQMDQQVDGAAWARLHIRDTPPAQWLAENGGRGLRIGYDPRLMAEAGLQPFVDAGLTLVPLAANPVDGIWSDRPAPPAGPCLAHGLEFAGEASAAKRARMARILAGDGQQAVVLGDPTSVAWLLNIRGRDLPDTPVCLAFAILHDDARVELFIDPARVPAETAAWLGADVTVRPPGELDAALGALGGRRVRIDPAGTAIWFVQALEAAGATVARGGDPCVVPKARKNGVEQDGARRAHLVDAIALCRFLHWLDSEGVGRSELAAAARLDAFRALSPDYRGESFPAISGSGPNGAVIHYRVTEATDRTIGADEVYLIDSGGQYPFGT…
chr_219	GO:0044710;GO:0055114;GO:0008152;GO:0009987;GO:0044237;GO:0044238;GO:0071704;GO:0043436;GO:0044281;GO:0006082;GO:0019752;GO:1901564;GO:1901566;GO:0006807;GO:1901576;GO:0044249;GO:0009058;GO:0044711;GO:0044283;GO:0016053;GO:0008652;GO:0046394;GO:0009098;GO:1901605;GO:1901607;GO:0009081;GO:0009082;GO:0006520;GO:0006551;GO:0016616;GO:0016491;GO:0003824;GO:0016614;GO:0051287;GO:0005488;GO:0000166;GO:…	GO:0003674;GO:0005575;GO:0005622;GO:0005623;GO:0005737;GO:0008150;GO:0009058;GO:0016491;GO:0043167;GO:0044281	ATGTCCGCTGCTGAAAAGACCATTCCGGCAACCCTGATCCCCGGCGACGGGATCGGGCCCGAGATCGTGGAATCCGTCATCGAGATCCTGGACGCGGTGGGTGCGCCCTTCGCCTGGGAAAAGCGGCTGGCGGGCATGGCGGCAGTCGACGCGACGGGCAACCCGCTGCCCAAGGAGACGATCGAGAGCATCCACCGCACGGGCCTGGCGCTGAAGGGCCCGCTGACCACGCCGGTCGGCGGCGGGTTCAAGTCGATCAACGTGACGCTGCGCCAGGAATTCGGGCTGTATGCCAATCTGCGCCCCACCCGCACGATCGTGCCGGGCGGACGGTTCGAGAATATCGACCTGGTGCTGGTCCGCGAGAACCTGGAAGGCTATTACGCCGCGATGGAACAT…	MSAAEKTIPATLIPGDGIGPEIVESVIEILDAVGAPFAWEKRLAGMAAVDATGNPLPKETIESIHRTGLALKGPLTTPVGGGFKSINVTLRQEFGLYANLRPTRTIVPGGRFENIDLVLVRENLEGYYAAMEHYIPVGDDPHGIAMGAGYNSRAECNRIVRFAFEYAVKNDRRKVTLVHKANILKLLTGLFLEEGRKVAKEYEGRVACDERIVDACAMQLVIDPWQYDVIVTTNLFGDILSDLTAGLVGGLGMAPGANIGEKAAIFEAVHGSAPDIAGKNVANPLALLMAANLMLGHVGRQDLATRIQGAIDAVVTTGAARTRDLGGTAGTRELTAALKQKLV
chr_220	GO:0044249;GO:0034641;GO:0006807;GO:0044281;GO:0072521;GO:1901362;GO:1901360;GO:0006139;GO:0044710;GO:0071704;GO:0019428;GO:0018130;GO:0000255;GO:0006810;GO:0044238;GO:0009987;GO:0006725;GO:0009112;GO:0009058;GO:0008152;GO:1901564;GO:0051234;GO:0051179;GO:0055086;GO:0046483;GO:0043604;GO:0044271;GO:1901566;GO:0043603;GO:0044237;GO:1901576;GO:0006144;GO:0016812;GO:0003824;GO:0016810;GO:0033971;GO:…	GO:0003674;GO:0006810;GO:0008150;GO:0009058;GO:0016810;GO:0034641;GO:0044281	ATGATCACCCTGTCCAGCCACGTCCTGGACCTGGTCTCGGGCCGTCCGGCGGCCGGAATGGCGCTCTCGCTCTGGTCGGGACCCGACCGCCTGTTCGCCGGCCGCACCAACGCCGACGGCCGCTGCCCCGAACTGGCCGGGGTCGGGGGGGCGGACGGCGCCGGGCTGGCGCCGGGCGCCTATCGGCTGGAATTCGCGGTGGCGGCCTATTTCCGGGCCCAGGGCGTCGCGCTCAGCGACCCGCCGTTCCTGGACGTGGTGCCCATCGCCTTCGGCGTCGCCCGGCCGGGACCGGACGGCAAGGGCGGCCATTACCACGTGCCGCTGCTGGTCTCGCCCTACGGGTTCTCGACCTACCGGGGCAGTTGA	MITLSSHVLDLVSGRPAAGMALSLWSGPDRLFAGRTNADGRCPELAGVGGADGAGLAPGAYRLEFAVAAYFRAQGVALSDPPFLDVVPIAFGVARPGPDGKGGHYHVPLLVSPYGFSTYRGS
chr_221	GO:0044249;GO:0034641;GO:0006807;GO:0044281;GO:0072521;GO:1901362;GO:1901360;GO:0006139;GO:0044710;GO:0071704;GO:0019428;GO:0018130;GO:0000255;GO:0006810;GO:0044238;GO:0009987;GO:0006725;GO:0009112;GO:0009058;GO:0008152;GO:1901564;GO:0051234;GO:0051179;GO:0055086;GO:0046483;GO:0043604;GO:0044271;GO:1901566;GO:0043603;GO:0044237;GO:1901576;GO:0006144;GO:0016812;GO:0003824;GO:0016810;GO:0033971;GO:…	GO:0003674;GO:0006810;GO:0008150;GO:0009058;GO:0016810;GO:0034641;GO:0044281	ATGAACCGGGTCAACGCCATGGCCCCGGCCGATTTCGTCGCCACCTTCGGCCATCTGTTCGAACATTCCCCCTGGGTGGCCGAACGCGCCGCGGCGCTGCGCCCCTTCGCCACGCCGGATGCGATGCTCCTGGCCATGACCGGCGTGCTGGACCGCGCGGCCGACGACGAAAAACTGGCCCTGGTGCGGGCCCACCCCGAACTGGCGCGCCGCGCCGGTCTCGATCCCACCCTGACGCAGGCCTCAGCCGCCGAACAGGCATCGGCCGGGCTCGATCGGCTCACCCCCGACGAATATGCCCGCTTCAACCGGCTGAACGACGCCTATGCCGCGCGCTTCGCCATGCCGTTCGTGATCTGCGTGCGGCTGTCCGACAAGGATGTCATCCTGTCGGAAATG…	MNRVNAMAPADFVATFGHLFEHSPWVAERAAALRPFATPDAMLLAMTGVLDRAADDEKLALVRAHPELARRAGLDPTLTQASAAEQASAGLDRLTPDEYARFNRLNDAYAARFAMPFVICVRLSDKDVILSEMERRVAHTPQAELQAAIVEIGKIAGLRLADTFKTLAENAENAP
chr_222	GO:0071704;GO:0044238;GO:0008152;GO:0005975;GO:0009987;GO:0044237;GO:0044249;GO:0034641;GO:0006807;GO:1901362;GO:1901360;GO:1901576;GO:0044271;GO:0019428;GO:0018130;GO:0000255;GO:0009058;GO:1901564;GO:0046483;GO:0043604;GO:0043603;GO:1901566;GO:0016810;GO:0016787;GO:0003824;GO:0019213;GO:0016811;GO:0004099	GO:0003674;GO:0005975;GO:0008150;GO:0009058;GO:0016810;GO:0034641	GTGACCGGCGCGGACTATCCCCGCGACCTCGCGGGCCATGGCGCCCATCCGCCGCAGGCCCAGTGGCCCGGCCAGGCGCGCATCGCCGTCCAGTTCGTGATCAATTACGAGGAAGGCGCCGAAAACTCCGTGCTGCACGGCGATGCGGGGTCCGAGGCCTTCCTGTCCGAAATGATCGGCGCCCGCGCGATTCCCGGCGCGCGCGCGATGGCGATGGAAAGCCTGTACGAGTACGGCGCCCGCGCCGGCTTCTGGCGCCTGTACCGGCTGTTCACCGAACGCGCATTGCCGGTCACCGTGTTCGGCGTGGCCATGGCCATGGCCCGCAATCCCGATGCCGTCGCGGCGATGCTGGGGGCAGGGTGGGAAATCGCCTCCCACGGATTGCGCTGGATCGAC…	VTGADYPRDLAGHGAHPPQAQWPGQARIAVQFVINYEEGAENSVLHGDAGSEAFLSEMIGARAIPGARAMAMESLYEYGARAGFWRLYRLFTERALPVTVFGVAMAMARNPDAVAAMLGAGWEIASHGLRWIDYQDIPEAVERAHIRQCIALHAELTGSRPLGWYQGRTSPNTARLVAQEGGFVYDADSYADDLPYYDRSHGRAQLIVPYTLDANDMRFVALNGFTEGEQFFRYLRDTFDMLYAEGATTPRMMSVGLHCRVAGRPGRALAVARFLDHVMAHDRVWVATRLDIARHWLKVHPA
chr_223	GO:0008152;GO:0071704;GO:0009987;GO:0044237;GO:0003824;GO:0043168;GO:0043167;GO:0048037;GO:0030170;GO:0005488;GO:0008483;GO:0016740;GO:0016769;GO:0050281;GO:0008453;GO:0004760	GO:0003674;GO:0008150;GO:0043167	ATGTTCGGACAGATTGACCCGCCGCACCGGCTGCTGATGGGCCCGGGTCCGGTGAACGTGCATCCGCGGGTGCTGCGCGCGATGGCGGCGGACATGCTGGGGCAGTTCGACCCGGAGATGACGGGGTATATGAACCAGACGATGGCGCTGTATCGTCATGTGTTCATGACGGAAAACCGCTGGACCTTCCTGGTCGACGGCACGGCGCGGGCGGGGATCGAGGCGGCGCTGGTCTCGCTGGTCGAACCGGGGGCGCGGCTGCTGGTGCTGCGCGCCGGGCGCTTCGGCCTGCTGCTGTCGGAAATCGCCGGGCGCATCGGCGCCGACATCCGCGTCCTCGACATCCCCTGGGGCGCGGTCGCGACCCGCGGGCAGATCGAGGCCGCGATCGTCGAACAC…	MFGQIDPPHRLLMGPGPVNVHPRVLRAMAADMLGQFDPEMTGYMNQTMALYRHVFMTENRWTFLVDGTARAGIEAALVSLVEPGARLLVLRAGRFGLLLSEIAGRIGADIRVLDIPWGAVATRGQIEAAIVEHQPQVFAAIHGDTSTTMAQPLDGVGDICRRHGVLSYVDATATLGGMAVATDAWGVDVVTGGLQKCMGGPPGSAPITISDRAAAHIMARRHVEAGIRTAGSRDGARPRIGSNYFDLAMVMDYWSEQRLNHHTEATSMLYAAREAARIMVEEGLEARFARHRAAGAAMGAGLRAMGLALYGQDAHRMTNVTGVHIPDCIDGEAVRTRMRAEFEIEIGTAFGPLAGKIWRIGAMGYNAMKHKVLITLAALEASLRAEGFSLPQGNAVDAA…
chr_224	GO:0008152;GO:0071704;GO:0044238;GO:0006508;GO:0019538;GO:0043170;GO:0006807;GO:0009987;GO:0044237;GO:1901564;GO:0034641;GO:1901360;GO:0046483;GO:0000255;GO:0043603;GO:0016787;GO:0003824;GO:0016810;GO:0016813;GO:0016811;GO:0050538;GO:0008233;GO:0008237;GO:0070011	GO:0003674;GO:0008150;GO:0016810;GO:0034641;GO:0051604	GTGACCGCGACGCCCGATCCGTTCCCGCGTGACCGTCCCTCCGGCGCCCGCGCGGTATCGCGGTGCGACCTTTTGGGCGAGGTACCCTATTCGGACGTGCCGGGACAGTTGTTCCGGCCCTATCTGGGCGGCGGGCACGCGGCGACCCTGGACCGGATCGCCGCCTGGATGGCCGAGGCCGGGATGCGCGCGCGCATCGACCCGGCGGGCAACATCGTCGGCCGGTATGAGGGCAGCATGCCCGACGCCCCGGCGCTGCTGCTCGGCTCGCATGTCGACAGCGTGCGCGACGCCGGCCGCTATGACGGCATGCTGGGGGTGATGCTGGGGATCGAAACCGTCGCCCATTTCGCCGAACGCGGCCGACGCTTTCCCTTCGCGCTCGAAGTGATCGGCTTC…	VTATPDPFPRDRPSGARAVSRCDLLGEVPYSDVPGQLFRPYLGGGHAATLDRIAAWMAEAGMRARIDPAGNIVGRYEGSMPDAPALLLGSHVDSVRDAGRYDGMLGVMLGIETVAHFAERGRRFPFALEVIGFGDEEGSRFPVSMLCSRAVAGALAGQDVAQDMVDAQGTSLADALGGFGLDLARFSQAARRRADVLAYVEAHIEQGPVLEAADRPLGVVSAIAAQYRFQADVTGVAGHAGTMAMDLRRDALAAAAEMVLAIERIGGGGPPDLVATVGRLAVGPGVPNVVPGTVGFTIDVRAGTHAVRDGAARAIRAALAEIAARRQVTLDLAQQQDLPATPCDPALTGLLEEAVRQATGHAPHVLVSGAGHDAMAMARLAPVGMLFLRCAGGISHNPA…
chr_225	GO:0006749;GO:0008152;GO:0019752;GO:0034641;GO:0006807;GO:0044281;GO:0044710;GO:0006520;GO:0071704;GO:0009987;GO:0043436;GO:0044238;GO:1901564;GO:0006575;GO:0006082;GO:0044237;GO:0006790;GO:0043603;GO:0006518;GO:0016740;GO:0016746;GO:0003824;GO:0003840;GO:0016755	GO:0003674;GO:0006790;GO:0008150;GO:0016746;GO:0034641;GO:0044281	ATGGTCACATCCCCCCATCATCTGGCCAGCCAGGCCGGGCTGGACGTCCTGCGCGACGGCGGCACGGCGCTGGAAGCCGTGGTGGCCACCGCCGCGACCCTGTCGGTGGTCTATCCGCACATGACCGGCATCGGCGGCGACGCCTTCTGGCTGGTCCTGTGGCCGGACGGCCGTGCCGAGACGATCGATGCCTGCGGGGCGGCGGCGGGCCGGGCCGACCCCGCCTTCTACCGCGCCGCCGGCCACGACACGATCCCCTGGCGCGGTCCGCTCGCGGCCAACAGCGTCGCGGGCACGATCTCCGGCTGGGACCGGGCGCTGGCCGCCAGCCATGCGATCCAGCCGGGCCTGTCGCTGCACCGCTTGCTGCGCGATGCGATCTATTACGCCGAACAGGGC…	MVTSPHHLASQAGLDVLRDGGTALEAVVATAATLSVVYPHMTGIGGDAFWLVLWPDGRAETIDACGAAAGRADPAFYRAAGHDTIPWRGPLAANSVAGTISGWDRALAASHAIQPGLSLHRLLRDAIYYAEQGVPVTEGGAALTRAKAAELEAVPGFRDLFLPGGRPPAPGDMLHNQALAQTFRRLAADGLESFYRGPLARDIAEDLRRLGSPLDAADLAAHHATVLPPLHVDITGARLFNMAPPTQGVASLLILAIFDRLRADHPDGFDHIHGLVEATKQAFLYRDAHVGDPAFMTTDAQAILDDAAGLDAMAAAIDPAAASPWPRPSQAGDTTWMGAVDADGVAVSMIQSIYFEYGSGLVLPRSGIVWQNRGSSFRLAEDGWNALRPGRKPFHTLNP…
chr_226	GO:0008152;GO:0071704;GO:0044238;GO:0009987;GO:0044237;GO:0043170;GO:1901576;GO:0044260;GO:0044249;GO:0034645;GO:0010467;GO:0009058;GO:0009059;GO:0019538;GO:0044267;GO:0006412;GO:0016884;GO:0003824;GO:0016879;GO:0016874;GO:0005488;GO:1901363;GO:0097159;GO:0035639;GO:0043167;GO:0001883;GO:0001882;GO:0043168;GO:0000166;GO:1901265;GO:0032549;GO:0017076;GO:0005524;GO:0036094;GO:0030554;GO:0032559;GO:…	GO:0003674;GO:0006412;GO:0008150;GO:0009058;GO:0016810;GO:0016874;GO:0043167	GTGAGCACGCCCGACATGACCGACCAGACCGATACCCCCCCGCTTGTTTCCCCGGATACCTTCCCCGACGCCCTGGCGCTCGCGGCGGATATCCGTCATCGCCGCCGCAGCGCCGTCACCACCGTCACCGCCGCGATCGCGGCGATCGAGGTCCGCGACGCCCGGATCAACAGCGTCACCCGCATCTTCGGCCCCCGCGCGGTCGCCGAGGCCGAGACGATCGACCGCCGCATCGCGGCCGGCGAGGATCCGGGCCCCCTGGCCGGCGTGCCGTTCGGGGTCAAGGACCTGTTCGACGTGACCGACGAAGTCACGACCGCCGGCTCGATCGTGCTGCGCGAATCGCGTCCCGCCACCCGGGACGCGACCGTCGTCGCCCGGCTGCGCGGCGCCGGCGCC…	VSTPDMTDQTDTPPLVSPDTFPDALALAADIRHRRRSAVTTVTAAIAAIEVRDARINSVTRIFGPRAVAEAETIDRRIAAGEDPGPLAGVPFGVKDLFDVTDEVTTAGSIVLRESRPATRDATVVARLRGAGAIPLASLNMDEFAYGFATDNAHYGITRNPHDLARLAGGSSGGSAASVAAGLLPFTLGSDTNGSIRVPAALCGVWGLKPTYGTVPHDGAYPFAASLDVVGPFAGTLSDLRVVYDIMRGAPMAELPQLSDLRVARLGGWFAQNVTAPLAGAIDAVAAHFAAHAGDCPTVELPEVARARAASFVITAAEGGTLHLPRLRRHAMQYDPATRDRLMAGALLPASTVLQAHRFRTWFRERVHALFRSADVLIAPATVGEAPLIDQPTILVDGQ…
chr_227	-	-	ATGAGCGACCATCAAAGCGACCGCATCCCCGACGAGGCGCTCGTCGCGGCCGCGGCGCGCGATATCGGACTGACCATCGCCGACGGCTTCATGCCGGGCGTGCTCGCCAACCGTGCGCTGCTGCAGACCTATGCCCGGCTGCTGCATGAATTTCCGCTGCCCGATTCCTGCGAACCCGCCTTCGAATACCGGCCGTGA	MSDHQSDRIPDEALVAAAARDIGLTIADGFMPGVLANRALLQTYARLLHEFPLPDSCEPAFEYRP
chr_228	GO:0044710;GO:0055114;GO:0008152;GO:0003824;GO:0016491;GO:0004497;GO:0044425;GO:0016021;GO:0016020;GO:0031224	GO:0003674;GO:0005575;GO:0008150;GO:0016491	ATGACCGCCGACAGCCACACCGCGACCGAAACGGGGGGCTTGGCCGTCCTGAACGACGCCGTCCGGCGGGACCTGGAGGTCATCGACTATCCCCGCCATGACTGGACGCCGCGGCTGGTCCGCGATGGCGAGCCCGTGCTGGACGTCGCCATCATCGGCGCGGGGCAGGGCGGCCTGGCCACCGGGTTCGGCCTGCGCCGCGGCAACGTCACCAATATCCGCATCTTCGACCGCGCTCCGCGCGGCGGCGAGGGACCCTGGATCACCTTCGCCCGCATGATCACCCTGCGGACGCCGAAATACGTGACCGGTCCGGACCTGGGGGTGCCCAGCCTGACCCCCCGCGCCTGGTACTCGGCCCGTTACGGCGCCCAGGCCTGGGCCGAACTGGACAAGATC…	MTADSHTATETGGLAVLNDAVRRDLEVIDYPRHDWTPRLVRDGEPVLDVAIIGAGQGGLATGFGLRRGNVTNIRIFDRAPRGGEGPWITFARMITLRTPKYVTGPDLGVPSLTPRAWYSARYGAQAWAELDKIPRQDWQAYLDWYRDSLALPVENDRSFERVEPEGGLLRLTFRDSAGREYRHLARKLVLATGIDGNGAWHVPDFIRQALPRGAYAHTSERIDFAALRGKRIGVLGAGASAFDNAATALESGAASVALCLRRRVIPSVNPYRWMENTGFLAHFPSLPDTLRWRFMRHIYDLNQPPPQDTFWRCRRHPTFSYHTGCGWTGARMDGEEIVMRTPDGEMRFDFVIIGTGFATDLARRPETASFAGSVALWQDRFTPPAGEENALLAAHPYLG…
chr_229	GO:0032774;GO:0019222;GO:0031326;GO:0031323;GO:0090304;GO:0044249;GO:0034641;GO:0006807;GO:0034645;GO:1901362;GO:0050789;GO:1901360;GO:0080090;GO:0006139;GO:0044260;GO:0071704;GO:2000112;GO:0060255;GO:0010467;GO:0065007;GO:0010468;GO:0018130;GO:1901576;GO:0019219;GO:0006725;GO:0009987;GO:0009889;GO:0050794;GO:0009058;GO:0009059;GO:0051171;GO:0008152;GO:2001141;GO:0034654;GO:0046483;GO:0016070;GO:…	GO:0001071;GO:0003674;GO:0003677;GO:0008150;GO:0009058;GO:0034641	ATGATCCGCGCCGACCGGGTGGCACGGGTCATGCGCCTGCATGCGCGCTGCATCGTCTATTTCAACGCGGTCCGCGAATATCGATCGGTCCGCGAGGCCGCGCGCCGGCTCAACGTCACCCCCTCCGCGCTGACCCGCCAGATCGCGCAGATGGAGGACGAGATCGGCTGCCCGCTGTTCGACCGGCTGCCCGGCGGCATGGTGCCGACCGCGGCGGGCGAGATCATCTCCCGCCACATCATCACCGTGATGCAGGACGCGGTGCGCACCGACGAGCAGATCGCCGCACTCAGCGGCCTGCGCGGCGGCCGCATCAGCCTGATGACGGTCGAAGGCGTCGCCGGCGACCTGATGGCGCGGCTGCTCACCCGCATGACGCAATCCCATCCCGGCATCGAC…	MIRADRVARVMRLHARCIVYFNAVREYRSVREAARRLNVTPSALTRQIAQMEDEIGCPLFDRLPGGMVPTAAGEIISRHIITVMQDAVRTDEQIAALSGLRGGRISLMTVEGVAGDLMARLLTRMTQSHPGIDLHAETGSPAAIVTALSTGATDLGIAFSLEPPDELRQVAVAHFPVGVVMRTDHPLAARRRIGIQDLLDQPLILPSESLSLHRVMEPMLRPWRDQIDMVLETGSIELTNRMVMAGAGLAFQSRLALEFDIGRGALAHVPLDDPRAVTDLGAYVRDARWLPPALEQLIAEVRATLRAMQAPPVHPPRAPG
chr_230	-	-	ATGGACGACCTCCTCGCCGCCCTGTCCGGCTGGCGGCCGGACGGGCCGCCGATGGCCTGCATCCGCGTCACGGCCGCGCGCGGCTCCACCCCGCGTGAGGCCGGGTCCTTCATGCTGGCCGGTCCCGACTGGCAGGCCGGCACGATCGGCGGCGGCCGCCTGGAATGGGACTGCCTGGCCCGCGCCCGCGCGCTGCTGCAGGACGGCCCGGCGCGCACCGAAACCGGCGCCGAAACTGGCCCCGAAACTGGCCCCGAAACCGGTATCGAGCAGGATTTCGTGCTGGGGCCCGAGAGCGGCCAATGCTGCGGCGGTGTGGTCCGGGTGCGGATCGCCCGCGCCGACGCCGCCCTGGTGGCCGACCTGCTCCGCCAGGCGGCGGATGACCGCGCCGCCTGG…	MDDLLAALSGWRPDGPPMACIRVTAARGSTPREAGSFMLAGPDWQAGTIGGGRLEWDCLARARALLQDGPARTETGAETGPETGPETGIEQDFVLGPESGQCCGGVVRVRIARADAALVADLLRQAADDRAAWPHLLMFGAGHVGRALAHALAPLPLHLVWIDPRAEEFGPVPARVQARVTADWQAAIATAPPGAGILVLTPSHALDSLIVSAALERGDFRYVGLIGSRTKRRRFEAAFRAIGLPEARIATLVCPIGDRGIRDKRPEIIAALVAAEIVERLLHDAAARRPGRIIRGAA
chr_231	GO:0044710;GO:0008152;GO:0055114;GO:0016491;GO:0003824;GO:0030151;GO:0005488;GO:0043169;GO:0043167;GO:0046872;GO:0046914;GO:0016725;GO:0004854;GO:0016726;GO:0004855;GO:0016727	GO:0003674;GO:0008150;GO:0016491;GO:0043167	ATGTCCGCCGAATCCGGTCCCGTTCCGGCCCGCGACGCCTCCGGACTCGCGCGCGGCGCGTCTCTCCCGGCCGACGGCCCGATCGTCGCCGGCGGCGCCTCGCGCAGCCTGCGGCATGAAAGCGCCGCGATGCACGTATCGGGCAGCGCCACCTATATCGACGACATGCCCGAGCCCAAGGGCCTGCTTCACGTCGTCCCGGGCCTCAGCACCCGGGCCCACGCCCGCATCCTGTCGATGGACCTCGATGCGGTGCGCGCCGCCCCGGGCGTGGTGCGCGTGCTGACCGCCGCCGACATCCCCGGCCATAACCAGATCAGCCCGGTCGGCAAGAACGACGAGCCGCTGCTGGCCGAAGACCTGGTCTCCTATTACGGCCAGCCGATCTTCGCCGTGGTG…	MSAESGPVPARDASGLARGASLPADGPIVAGGASRSLRHESAAMHVSGSATYIDDMPEPKGLLHVVPGLSTRAHARILSMDLDAVRAAPGVVRVLTAADIPGHNQISPVGKNDEPLLAEDLVSYYGQPIFAVVAETRAAARRAARLARIEYEELPAILDIAQARAAGGALVWRALEMTRGDVLAGLAAAPRRLSGQVTMGGQEHFYLEGQAALAQPGEEGEMRVWSSTQHPTETQHMVAHVLDRPSNLVTTEIRRMGGGFGGKESQANTPACLAALAAELTGRAAKMRLDRDDDMVMTGKRHDFVVEYDVGFDDDGRILAVDMVLAARCGWSADLSGPVTDRALFHADNAYYYPDVRLRSEPLKTNTQSNTAYRGFGGPQGIVAAERVIEEVAFATGLD…
chr_232	GO:0044710;GO:0008152;GO:0055114;GO:0016491;GO:0003824;GO:0005488;GO:0000166;GO:1901363;GO:1901265;GO:0043168;GO:0050660;GO:0043167;GO:0050662;GO:0036094;GO:0048037;GO:0016614;GO:0097159;GO:0008762;GO:0016616;GO:0043169;GO:0046872;GO:0051536;GO:0051540;GO:0009055;GO:0051537;GO:0016725;GO:0004854;GO:0016726;GO:0004855;GO:0016727	GO:0003674;GO:0008150;GO:0016491;GO:0043167	ATGATGCGCAATTCCATCCGCTTCTATCTGGGCGACAGGCTCTACGACCTGCCCGACTGCCCGCCGACCCTGACCGTGCTGGACTGGCTGCGCGAGCAGCGCGGCCTGACCGGCACCAAGGAAGGCTGCAACGAGGGCGATTGCGGCGCCTGCACCGTGATGGTCGTCCGGCGCGAAGAAGGGCGCCTGGTCTGGCGGGCGCTCAATGCGTGCATCCAGTTCGTGTGCATGCTGGACGGCGCGCAGCTCTTCACCGTCGAGGACCTGCGCGCGCCGGACGGCACGCTCCATCCGGTGCAGCAGGCGATGGTCGAGCAGCACGGCTCGCAATGCGGCTTCTGCACCCCCGGCTTCGTCATGTCGATGGTCGCCCACCGCAAGGCGCCGGGGGCGGTGGCC…	MMRNSIRFYLGDRLYDLPDCPPTLTVLDWLREQRGLTGTKEGCNEGDCGACTVMVVRREEGRLVWRALNACIQFVCMLDGAQLFTVEDLRAPDGTLHPVQQAMVEQHGSQCGFCTPGFVMSMVAHRKAPGAVADDGSIDDALAGNLCRCTGYAPIVRAMKQAMQAGADHFDAQAEAIADRLAALEAQADGRGVRLAGPAGRVTIPADSDALAETLLADPQATIVAGATDVGLWVTKGLRDLPHIVAIGRVPDLRTITQDAEGLRIGAAVTYQDARDSIAALLPDAGEIIRRIGSTQVRNAATVCGNIANGSPIGDGPPVFIAAGATLHLRRGAVRRTLPLEDYFLSYGKQDRAPGEFVEAVTIPAPGPRTLFRAYKISKRFDQDISALLGAFALTLDAD…
chr_233	GO:0008152;GO:0006807;GO:0034641;GO:0009987;GO:0071704;GO:0044237;GO:1901360;GO:0046483;GO:1901564;GO:0006139;GO:0006725;GO:0044238;GO:0044710;GO:0044281;GO:0055086;GO:0072527;GO:0006221;GO:0019637;GO:0006753;GO:0009117;GO:0006796;GO:0006793;GO:0009165;GO:1901362;GO:1901566;GO:0019438;GO:1901576;GO:0018130;GO:0034654;GO:0090407;GO:0044271;GO:1901293;GO:0044249;GO:0006220;GO:0072528;GO:0009058;GO:…	GO:0003674;GO:0005575;GO:0005622;GO:0005623;GO:0005737;GO:0008150;GO:0009056;GO:0009058;GO:0016810;GO:0034641;GO:0043167;GO:0044281	ATGCTTCTGGTGCGTGGCGGAACGGTTGTGACGGCCGAGCGAAGCTGGCGGGCCGACGTGCTGTGCGACGATGCGGGACGGATCGCCCAGGTGGCGCCCGCGATCGCGGCGCCTACCGGCTGCGACGTGCTGGATGCCGGCGGCCTGCTGGTCATGCCGGGCGGGATCGACCCGCACACCCATATGGAAATGCCCTTCATGGGCTCGGTCTCCAGCGACGATTTCGAAACCGGCACCGCCGCCGGCGTCGCGGGCGGCACGACCATGATCATCGATTTCGTCATCCCCCAGCCGGGCGGCTCGCTGCTGGCGGCGTGGAAGGACTGGCGCGCCAAGGCCGCGAAGGCGGTGGCCGATTATTCCTTCCACGTCGCCGTCACCCATTGGGACGACCAGGTC…	MLLVRGGTVVTAERSWRADVLCDDAGRIAQVAPAIAAPTGCDVLDAGGLLVMPGGIDPHTHMEMPFMGSVSSDDFETGTAAGVAGGTTMIIDFVIPQPGGSLLAAWKDWRAKAAKAVADYSFHVAVTHWDDQVHAEMGTLTRECGVNSFKHFMAYKGALMVDDGVLLRSIGRALELGALCNVHAENGDAVAFLQQDLLRRGLTGPDSHPLSRPPAVEGEAAQRVIAIAGLLGAPVYIVHVSTEDATAAIAAARARGQRVYGEVLAQHLVIDDSVYADPDWLGAARHVMSPPFRPKHHQKALWAGLASGQLQTTATDHCCFCAPQKLQGRDDFTRIPNGTPGIEDRMSVLWHHGVRTGRLTPQEFVAVTSANTARIFNIYPRKGAIVPGADADLVLWDDA…
chr_234	-	-	ATGCCGGACAGTCCGTCGAAAGCCTGGTTTGCGGCCAAGCGCTACGGCTACGGGGCCGGGCGGCCCATCGCGTGGCAAGGTTGGGCGGTGCTTGCCGTCTTCCTCGCGATCCTCATATCCGCCCGGGCGATCCTCGGATTCCTCGGAATCGGCCGTGCCGGCATGGTCACGATCATTATCGATGCCGTCGCCCTGGCGGTGCTTCTGGCGATATGCGCGTTGAAGACCGAGGGTGGCTGGCGGTGGCGCTGGGGTGAGCGGCGCTAG	MPDSPSKAWFAAKRYGYGAGRPIAWQGWAVLAVFLAILISARAILGFLGIGRAGMVTIIIDAVALAVLLAICALKTEGGWRWRWGERR
chr_235	GO:0019222;GO:0031326;GO:0031323;GO:0050789;GO:0080090;GO:2000112;GO:0060255;GO:0065007;GO:0010468;GO:0019219;GO:0009889;GO:0050794;GO:0051171;GO:2001141;GO:0051252;GO:0006355;GO:0010556;GO:0009892;GO:0031327;GO:0031324;GO:0010629;GO:0010605;GO:0009890;GO:2000113;GO:0048519;GO:0051172;GO:0045934;GO:0045892;GO:0051253;GO:0010558;GO:0048523;GO:0032774;GO:0090304;GO:0044249;GO:0006807;GO:0034645;GO:…	GO:0003674;GO:0003677;GO:0008150;GO:0009058;GO:0034641	ATGCGCAGTTCCGCTTCTTCCCCCCCGTTCGTGCCCCGTCCCGTTCGCCGCCAGGAGCAGGCGGCGGGGGCGCCACGGCGGGCCAGCACGCAGCAGATCTTTCGCGCGGCCGAGCGCCTGTTCGGGCGTGACGGGTTCAAGGGCGCCAGCATGGCGGCGATTGCCGCCGAGGCCGGGTTGCCGAAGGCGAACATCCATTATTATTTCGGCACCAAGGAAGAGCTGTATCGCGCGGTGCTGGAGAATATCCTGACCGACTGGCTGACGGACGCCACGGTGTGGATTCGTCCCGACCAGACGCCGCGCGCGGCATTGGAGGGTTATATCCGCGCCAAGCTGGCGTTCTCGCACGAGCGGCCGGATGCGTCGCGGATCTTCGCCCACGAAGTCCTGCAGGGG…	MRSSASSPPFVPRPVRRQEQAAGAPRRASTQQIFRAAERLFGRDGFKGASMAAIAAEAGLPKANIHYYFGTKEELYRAVLENILTDWLTDATVWIRPDQTPRAALEGYIRAKLAFSHERPDASRIFAHEVLQGATHISVFLQTSLRRHVDELDETFRAWQRAGAMRAVSGPHLMFCLWAMTQTYADMGAQIGAVLGQRTLREQDYEDAARTILTLVMAGCGVD
chr_236	GO:0008152;GO:0071704;GO:0044238;GO:0006508;GO:0019538;GO:0043170;GO:0006807;GO:0009987;GO:0044237;GO:1901564;GO:0034641;GO:1901360;GO:0046483;GO:0000255;GO:0043603;GO:0016787;GO:0003824;GO:0016810;GO:0016813;GO:0016811;GO:0050538;GO:0008233;GO:0008237;GO:0070011	GO:0003674;GO:0008150;GO:0016810;GO:0034641;GO:0051604	ATGAGCGAGGCGGGCGGCCTGCGGAGCGGGGACAATGTCACCGTGGATGGCGCATCGTTATGGAACGACATCCTGGAGACCGCGCGTTTCGGCGCGACGCCGAAGGGCGGGATCAGGCGCCTGACCCTGACCGAGGAGGACCGGCAGGTGCGCGACTGGTTCGCCGCCGCCTGCCGGGCGCTGGGATGCAGCGTCAGCCATGATTCGATGGGCAACCAGTTCGCCCGCCGCGAAGGCGCCGACCCGTCCCTGCCGCCGATCACCATGGGCAGCCATCTGGACACGCAGCCGACGGGCGGCAAGTTCGACGGGATCGTCGGCGTGCTGGGCGGTCTGGCGGTGCTGCGGGCGTTGCGGGAATCGGGGCATGAGACGCGCCACCCGATCGAGGTCATCAAC…	MSEAGGLRSGDNVTVDGASLWNDILETARFGATPKGGIRRLTLTEEDRQVRDWFAAACRALGCSVSHDSMGNQFARREGADPSLPPITMGSHLDTQPTGGKFDGIVGVLGGLAVLRALRESGHETRHPIEVINWTNEEGARFAPAMLASGVFAGVFTEAEALDKTDRAGVRFGDALAGIGYRGPEPCGRHPIAAYFELHIEQGPILEAEGKTIGVVTGVQAIRWYEVTVTGRDSHAGSTPMTMRADALLAAARMIEAVNAVGLAHGPDAVATVGLVENRPNSRNVVPGEVFLTIDLRDPDDAVVGRMEDALRERIADIAAASGVRADFARVWDAPAVHFDPACIEAVRQAAEAFGYPARRIVSGAGHDAAYLARVAPTTMIFVPCAGGLSHNEAESAER…
chr_237	GO:0008152;GO:0044281;GO:0044710;GO:0071704;GO:0009987;GO:0044237;GO:0019752;GO:0006807;GO:0043436;GO:1901564;GO:0006082;GO:0044249;GO:0034641;GO:1901360;GO:0006767;GO:0006766;GO:0006768;GO:0032787;GO:0009058;GO:0046483;GO:0043603;GO:0006790;GO:0051186;GO:0016053;GO:0044283;GO:1901362;GO:0072330;GO:0009102;GO:1901576;GO:0044711;GO:1901566;GO:0018130;GO:0009110;GO:0043604;GO:0044271;GO:0044272;GO:…	GO:0003674;GO:0005575;GO:0005622;GO:0005623;GO:0005737;GO:0006790;GO:0008150;GO:0009058;GO:0034641;GO:0043167;GO:0044281;GO:0051186	ATGTCGGCGACCAATCACGACGCGTTCTGGATGCCTTTTACCGCCAACCGGCAGTTTCGCCGCACGCCGCGCATGCTGGTCGCGGCCGACGGCATGTATTACACCGCCGATGACGGGCGCCGGGTCCTGGATGGTTGCGCGGGGCTGTGGTGCGTCAATGCCGGCCATAATCGTCCGCGCATCACCGAGGCGGTGCAGAAGACGATCGCGACCCTGGATTTCGCCCCGACCTTCCAGATGGGCCATCCGCTGGGCTTTGCGGCGGCCGACCGCATCGCGGCGCTGGCGCCGGGCGACCTGAACCATGTGTTCTTCTGCAATTCGGGGTCCGAGGCGGCGGATACGGCGCTGAAGATCGCCATCGCCTATCACCGCGTGCGGGGCGACGCGGCGCGCACG…	MSATNHDAFWMPFTANRQFRRTPRMLVAADGMYYTADDGRRVLDGCAGLWCVNAGHNRPRITEAVQKTIATLDFAPTFQMGHPLGFAAADRIAALAPGDLNHVFFCNSGSEAADTALKIAIAYHRVRGDAARTRLIGRERGYHGVGFGGISVGGISGNRKLYGGLLTGVDHLPHTHDLARNAFSKGLPEHGAELADTLERIVALHDPSTIAAVMVEPMAGSTGVLPPPVGYLRRLREICDKYGILLIFDEVITGFGRLGGPAFAAEKFGVIPDIMTCAKGVTNGTIPMGAAIVREHVHAAFMDGPESGIELPHGYTYSGHPVACAAAIATLDTYAEENLFARADDLAPYFEEAAHALRGLPHVVDIRNVGLVAGIELEPRPGAPGARAYETFDRAFRKG…
chr_238	GO:0015931;GO:0015851;GO:0044699;GO:0051179;GO:0071705;GO:0071702;GO:0009987;GO:0006810;GO:0044765;GO:0044763;GO:0051234;GO:0055085;GO:0022891;GO:0015932;GO:0022892;GO:0005215;GO:0015205;GO:0022857;GO:0016020	GO:0003674;GO:0005575;GO:0006810;GO:0008150	ATGACCGAGAGTTCGTCCCCTGCCCCGGACCCCTCGCCGACCGGTTCCTATGCGCCCGACCTGTATAATGCCGACCTGGCGCCGGTGCCGCCCGAGCGGCGGGACTGGAGCTGGGTGAACATGGCGACGGTGTGGATGGGCATGGTCCATAACATCGTGGCCTATGAGGCGGCGTCGGGGCTGATGGCGCTGGGATTTTCGGCGTGGCAATGCCTTGAGATCGTCGCCGTCGCCTATCTGATCCTGTTCCTGGCGATGTGGTTCAACGCCAGGGCGGGGACACGGTACGGCATTCCGTTCTGCGTGCTGATCCGTTCGGCCTTCGGGCCGTTCGGGGCGCAGTTGCCGGTGGTGTTGCGCGGGTTCTGCGCGATCTTCTGGTTTTCGGTCCAGTCCTAT…	MTESSSPAPDPSPTGSYAPDLYNADLAPVPPERRDWSWVNMATVWMGMVHNIVAYEAASGLMALGFSAWQCLEIVAVAYLILFLAMWFNARAGTRYGIPFCVLIRSAFGPFGAQLPVVLRGFCAIFWFSVQSYAAAQAVDAIFSTLNAGWASLQAPFLGMQLRMWLAMAAIWALHGWIASHGVHRIRNFELVAGPLVILVGLLATMWGLHVGHGLGPLFAQPSHLHGAEFWSRFAMGVTGMIGMWATFAVNIPDLSRFVRSERDQVVGQAIGLPVTALVFTPMGIITTSATVILFGHPIWNPVELLVALGHPVVTVLGGATLVLATLSVNVVANIMPAAYDLVNLMPRRLDFNRASRLVLVLGVFFMPWLWFNEAASIYRALDLIGGLLGPVTGIMLAD…
chr_239	GO:0044249;GO:1901576;GO:0044710;GO:0090407;GO:0071704;GO:0006644;GO:0006629;GO:0009987;GO:0009058;GO:0008152;GO:0044255;GO:0008610;GO:0044238;GO:0008654;GO:0044237;GO:0006796;GO:0006793;GO:0019637;GO:0006650;GO:0046341;GO:0044248;GO:0044242;GO:0046434;GO:0046486;GO:0046342;GO:0009395;GO:0016042;GO:0046503;GO:1901575;GO:0046475;GO:0009056;GO:0016787;GO:0016818;GO:0016462;GO:0016817;GO:0003824;GO:…	GO:0003674;GO:0005575;GO:0005623;GO:0005886;GO:0006629;GO:0008150;GO:0009056;GO:0009058;GO:0016853	ATGAAACATGTCCTCTCCCATGCCGGCCTGCCGGCCCTCGTGCTGGCCGGCGTCTGGCTCGCGGTCGCCCATGCCAGCGGCCCCGCCCGGCCCGATCCGCACGACCCCAACGTGCTGTGGCGCATCGTCCATGGGCGCTGCGTGCCCAACCAGATCGGCCAGCAGACCCCCACGCCCTGCGAGGCGGTCGATCCCGCCGCCGGCTATGCGGTGCTCAAGGACCGCACGGGCCGCGCGCAATATCTGCTGATCCCGACCGCCCGCGTGACGGGGATCGAGGACGCGTCCCTGCTGTCGCCGGACGCGCCGGATTATTTCGGTGCCGCCTGGCACCAGCTCGACCGCGCCCTGGCGCGGCTGGGCCATACCATGCCGCGCGAGACGATGGCGCTGTCCGTC…	MKHVLSHAGLPALVLAGVWLAVAHASGPARPDPHDPNVLWRIVHGRCVPNQIGQQTPTPCEAVDPAAGYAVLKDRTGRAQYLLIPTARVTGIEDASLLSPDAPDYFGAAWHQLDRALARLGHTMPRETMALSVNSAYSRSQNQLHIHIDCLAPDIRVALHWARPHIGHGWTNLVLDGHTYRATRIDGADLAGALPFRRLAAALADPAREMGEHTLVVVGTVWPDGHPGFILLDDMVKPLSGDRASGEELQDHACAIARFEPGRPLPAHP
chr_240	GO:0008152;GO:0009987;GO:0044237;GO:0006793;GO:0044710;GO:0006082;GO:0006798;GO:1901575;GO:0044248;GO:0071704;GO:0006797;GO:0044281;GO:0043436;GO:0009056;GO:0003824;GO:0016787;GO:0016818;GO:0016462;GO:0016817;GO:0004309;GO:0000287;GO:0043167;GO:0043169;GO:0005488;GO:0046872	GO:0003674;GO:0008150;GO:0009056;GO:0043167;GO:0044281	ATGACCGCCGGTGTCCATCGCCGCTCGGCCGTCGTCGATCTCGGGTCGAACTCGGTCCGGCTGGTCGTCTTCGACGGCGTCAGCCGCAACCCGATCACCATCTTCAACGAAAAATCCGTGCTGCGGCTCGGGCGCGGCCTGAACGCGACCGGCCGCCTGAACGAAGGCGGCGTCGGCATGGCCATGCAGGTCATGGACCGCTTCTATGCCATCGCCCGGGGGATGGAGGCCGATCCGTTCGAGATCCTGGCCACCGCCGCGGTGCGCGACGCCTCCAACGGCCCGGAATTCGTCGCCGCCCTGCGCGCGCGCATGCCCGGCGTGCCGATCCGCGTCCTGTCGGGCGAGGAAGAGGCCGATTACTCCGCCACCGGCGTGCTGGCCGGCCTGCCCGAGGCC…	MTAGVHRRSAVVDLGSNSVRLVVFDGVSRNPITIFNEKSVLRLGRGLNATGRLNEGGVGMAMQVMDRFYAIARGMEADPFEILATAAVRDASNGPEFVAALRARMPGVPIRVLSGEEEADYSATGVLAGLPEADGLVADIGGGSLELIRLSGGQKHEACTLRLGVIRLNDRAEGDLQKARAIADADIAQVDWLDTLQGRPLYLVGGAFRALARLQIARTNYPLNIVHLYTLSGDAAKEMADWAATAPRRTLDRLPGAPRKRLDDVPFAAIVLRRLVRRLQPTRVVFCVDGLREGWYMRRVAASVAHLDPQEAVAREMCARLGRSETLPDRLMNWTAPLFADESASSRRLRRAACLLSDIGSYDHPEYRAEQTYLRILRMQGVGFDHPARAAVALTLAVR…
chr_241	GO:0009987;GO:0008152;GO:0044237;GO:0006793;GO:0016310;GO:0006796;GO:0071704;GO:0044249;GO:0044281;GO:1901576;GO:0044710;GO:0009058;GO:0043436;GO:0006082;GO:0006797;GO:0006799;GO:0016301;GO:0016740;GO:0003824;GO:0016772;GO:0008976;GO:0016776;GO:0005488;GO:0043167;GO:0035639;GO:1901363;GO:0001883;GO:0001882;GO:0043168;GO:0000166;GO:1901265;GO:0032549;GO:0017076;GO:0005524;GO:0036094;GO:0030554;GO:…	GO:0003674;GO:0005575;GO:0005623;GO:0008150;GO:0009058;GO:0016301;GO:0043167;GO:0043234;GO:0044281	ATGGATTCGCCCGCGCGCTTCATCAATCGTGAACTCTCCTGGCTCGACTTCAACCAGCGCGTCGTCGAAGAGGCCGACAACCCCCGCAACCCCCTGCTCGAGCGGCTGCGCTTCCTGTCGATCAGCGCCGGCAATCTCGACGAATTCTATTCGGTGCGCGTCGCCGGCCTGGTCGGCCAGGTGCGCGAAGGGCTGCTGACCACCTCGCCCGACGGGCTGACCCCGGCCCAGCAGCTCGCGGCCGTCCGCGACCGGACCGCCCGCCTGCTGCGCGAGCAGCAGCGCATCTGGAAGGAACTGCGCGTCCAACTGGCCGAGGCCGGGATCGTGCTGTGCAGCCTCGACACCGTCACGGACGCCGAGCGCGACTGGCTGGATCATTTCTTCATGGACCGGGTC…	MDSPARFINRELSWLDFNQRVVEEADNPRNPLLERLRFLSISAGNLDEFYSVRVAGLVGQVREGLLTTSPDGLTPAQQLAAVRDRTARLLREQQRIWKELRVQLAEAGIVLCSLDTVTDAERDWLDHFFMDRVFPVLTPLAIDPAHPLPFIPHMGLALSLRLQAKDTGRFVMSAMILLPAQIERFIRLPAALSPSGAARFIMLESLIALCIDRLFPALVAGEWGVLRVIRDTDVEFEDEAEDLVRSYETALKRRRRGVVIHLDIDSHMPADLGRAVAAELDVPPDEVEIQPGLIGVVDTRQLIVDDRPDLLFPPYTPRFPERVLDFGGDCFAAIRAKDMIIHHPFESFDVVVQFLRQAALDPAVVAIKQTLYRTSRDSPIVKALIEAAESGKSVTAMVE…
chr_242	-	-	ATGTCCGCGATCGGCGGGCCGGCGACGGCGCCCGCGGTCGCCGCGGCCGGGCGCCGCCGTGTGGTCGTGGTCGTTTTTTTGCGAACCGTGCGCGCGGTCGCCCGGCGCGGGGGCTGTCTGCCCGTCGGTTTTGTCAATCCGATCTCCTGCCACAAAAAAACCGTCGTCGCGCCAAACTAG	MSAIGGPATAPAVAAAGRRRVVVVVFLRTVRAVARRGGCLPVGFVNPISCHKKTVVAPN
chr_243	GO:0008152;GO:0003824;GO:0005488;GO:1901363;GO:0097159	GO:0003674;GO:0008150	GTGGTTGAACGGACGGCACAGAAACATCCCGAACATCCCGGCGCGGCGCCCGATGCGGCGGCCACGGCCGGCGCGACCGGCCAGTTGGCGCTGCCCTTCGTCCACCATTCCCGGTTCGACCGGGCCGATTTCGTGGCGGCGCGGTCGAACGAAGCGGCCCGCGCCCTGCTGCTGGGCGGCGCGGACTGGCCGGAATACCGCTTGGCCCTGTGGGGGGCGGCCGGCGCCGGCAAGACCCACCTGCTGCATGTCTGGGCCCGGGAAAGCGGCGCGGTGATGCTGGACGGCCGGGACGTCACCACGGCGACCGTCACCACGGCGACGCTGGGCCGGCTGTTCGCCGAATCGCCCGCCCGCCTCGCCGGCGTCGCGGTGGACGACGCCGACCGCGCCGCCGAG…	VVERTAQKHPEHPGAAPDAAATAGATGQLALPFVHHSRFDRADFVAARSNEAARALLLGGADWPEYRLALWGAAGAGKTHLLHVWARESGAVMLDGRDVTTATVTTATLGRLFAESPARLAGVAVDDADRAAEPRALLHLLNMAREHRLKVAMAARLPPARWPSPLPDLASRLRATMAAELRQPEDSLLRILLLRHLAARQIVVSQPVTEWLLRRLPRTASAIRDAAARLDQAGLMAGRRVTRALAVGALHDMLAPEDVMPEDLIPEGPVPDGPIPESLVQDDPVREGGMPDDGAG
chr_244	GO:0008152;GO:0034641;GO:0009165;GO:0044237;GO:0072522;GO:0006139;GO:0044710;GO:1901362;GO:1901360;GO:0009259;GO:0071704;GO:0018130;GO:0009987;GO:1901576;GO:0006164;GO:0006725;GO:0009152;GO:0009150;GO:0072521;GO:0009260;GO:0009058;GO:0019438;GO:0034654;GO:1901564;GO:0090407;GO:0055086;GO:0046483;GO:0044238;GO:0044271;GO:1901566;GO:0044249;GO:1901137;GO:1901135;GO:0046390;GO:0019693;GO:0006163;GO:…	GO:0003674;GO:0005575;GO:0005622;GO:0005623;GO:0005737;GO:0008150;GO:0009058;GO:0016874;GO:0034641;GO:0043167;GO:0044281	ATGCGTTCCGCCCCCCCTTCCCTGCCGGCCGCCACGTCTTCCGGCGGCGCCACCTATCGCGATGCCGGCGTGGATATCGCGGCCGGTGACGCGCTGGTCGATGCGATCAAGCCCGCCGCCAGGGCGACCGGCCGGCCCGGCACCATGGGCGGGCTGGGCGGATTCGGCGCGCTGTTCGACCTGAAGGCGGCGGGGTTCGCCGATCCGGTCCTGGTGTCCTGCACCGACGGGGTGGGTACCAAGCTGATGGTCGCGATCGAAAGCGGTCTGCACGAGACGGTGGGAATCGACCTGGTGGCGATGTGCGTCAATGACCTGGTCGTCCAGGGGGCGGAGCCGCTGTTCTTCCTGGATTATTTCGCGACCGGGCGGCTGGCGGTGGACGATGCGGCCAAGGTG…	MRSAPPSLPAATSSGGATYRDAGVDIAAGDALVDAIKPAARATGRPGTMGGLGGFGALFDLKAAGFADPVLVSCTDGVGTKLMVAIESGLHETVGIDLVAMCVNDLVVQGAEPLFFLDYFATGRLAVDDAAKVVRGIAEGCRGAGCALVGGETAEMPGMYGPGHYDLAGFSVGAAERSALLPAGIAAGDVLIGLPASGVHSNGFSLVRAIVTRSGLGWDAPCPFAAGPLAAGPSLAEALMTPTRLYVKPVLALHRQGLITGAAHITGGGLPGNLPRVLPAGLTAVIDGASWPVPPVFGWLARTGQVDVAEMLKVFNCGIGMVLIARDGDAVLSQLRAAGEEAFVIGRLEDGAAGAPAGLRFTAMPDFGPAGA
chr_245	GO:0008152;GO:0009058;GO:0032259;GO:0009987;GO:0044237;GO:0044710;GO:1901360;GO:0071704;GO:0006725;GO:0046483;GO:0044238;GO:0006807;GO:0044281;GO:1901564;GO:0034641;GO:0006139;GO:0055086;GO:0006796;GO:0006793;GO:0019637;GO:0009117;GO:0006753;GO:0009165;GO:0072522;GO:1901362;GO:0009259;GO:0018130;GO:1901576;GO:0006164;GO:0009152;GO:0009150;GO:0072521;GO:0009260;GO:0019438;GO:0034654;GO:0090407;GO:…	GO:0003674;GO:0008150;GO:0008168;GO:0009058;GO:0034641;GO:0044281	ATGCCCGAGACTCCGGCACCCGACATGCCGCGCCGCCCGATCGCGATCCTGATCAGCGGGCGCGGCAGCAACATGCGCGCGCTGATCGACGCGTGCGCCATGCCCGATTTTCCGGCCCGCATCGCGCTGGTGCTGAGCAACCGGCCCGACGCGCCGGGGCTGGAGGTGGCGCGGTCCGCCGGGTTGCGGACCGAAGTGGTCGACCATCGTCCGTTCCGCGGCGATCGCGCGGCGCATGAGCGGGCGATCGACGCGGCGCTGCGCGACGCGGGGGCCGAACTGGTCTGTCTGGCGGGCTATATGCGGCTGCTGACGCCCTTCCTGACCGGAGCCTGGGCGGGGCGGATGCTGAACATCCATCCCAGCCTGCTGCCGGCCTTCCCTGGCCTGCATACGCAT…	MPETPAPDMPRRPIAILISGRGSNMRALIDACAMPDFPARIALVLSNRPDAPGLEVARSAGLRTEVVDHRPFRGDRAAHERAIDAALRDAGAELVCLAGYMRLLTPFLTGAWAGRMLNIHPSLLPAFPGLHTHERALAAGVKLHGCTVHLVTEAMDEGPILGQAAVPVHAGDTPGQLAARVLEQEHVLYPAALRRHLTRDATADTEPAAGPLLFL
chr_246	GO:0046483;GO:0006807;GO:1901360;GO:0008152;GO:0034641;GO:0006139;GO:0009987;GO:0006725;GO:0044237;GO:0071704;GO:0044238;GO:0006796;GO:0006793;GO:0009165;GO:1901362;GO:0044710;GO:0019637;GO:0019438;GO:0044281;GO:1901576;GO:0018130;GO:0034654;GO:0090407;GO:0044271;GO:1901293;GO:0006753;GO:0016310;GO:0044249;GO:0055086;GO:0009058;GO:0009117;GO:0006165;GO:0046939;GO:0009132;GO:0009218;GO:0009163;GO:…	GO:0003674;GO:0005575;GO:0005622;GO:0005623;GO:0005737;GO:0008150;GO:0009058;GO:0016301;GO:0034641;GO:0043167;GO:0044281	ATGGCGACCGAACGTACCCTGTCGATCATCAAGCCGGACGCGACCCGGCGCAACCTGACGGGCAAGATCAACGCGGTGTTCGAGGATGCGGGCCTGCGCATCGTCGCCCAGAAGCGCATGCAGTTGACCGAGGCGGTGGCCGGCGCGTTCTACGCCGTGCACAAGGACCGCCCGTTCTTCGGCGACCTGGTCTCGTTCATGGTGTCGGGCCCGGTGGTCGTGCAGGTGCTGGAAGGCGAGAACGCCGTCCTGAAGCACCGCGACGTCATGGGCGCCACCGACCCCAAGAAGGCCGCCCCCGGCACTGTCCGCGCCCAGTTCGCCGAGAGCATCGAGGCCAACTCGGTCCATGGCTCCGACAGCCCGGAAAACGCGGCCAACGAAATCGCCTTCTTCTTC…	MATERTLSIIKPDATRRNLTGKINAVFEDAGLRIVAQKRMQLTEAVAGAFYAVHKDRPFFGDLVSFMVSGPVVVQVLEGENAVLKHRDVMGATDPKKAAPGTVRAQFAESIEANSVHGSDSPENAANEIAFFFSQIEILP
chr_247	GO:0006200;GO:0046434;GO:0009166;GO:0009167;GO:0009164;GO:0009161;GO:0046130;GO:1901360;GO:0009169;GO:0044710;GO:0009199;GO:0042454;GO:0009207;GO:0009205;GO:0009203;GO:0046034;GO:0046128;GO:0046483;GO:1901564;GO:1901565;GO:0034641;GO:0006163;GO:0019637;GO:0044281;GO:0009141;GO:0009143;GO:0009144;GO:0009146;GO:0006807;GO:0006195;GO:1901575;GO:1901361;GO:0009150;GO:0009154;GO:0009158;GO:0046700;GO:…	GO:0003674;GO:0008150;GO:0009056;GO:0034641;GO:0043167;GO:0044281	GTGAGTCTGCTTGTCATTTCCGACCTGGTCCTTCGCATCGCGGGGCGCGCCCTGCTGGACGGCGCGTCGCTGAGCGTCGATCCGGGGCGCAAGATCGGGCTGGTCGGGCGCAACGGGGCGGGCAAATCGACCCTGCTGGCGGCGATTGCCGGGGATATCGCGCCCGATGGGGGCATGATCCGCCTGTCTTCGCGCGCCCGCATGGCGCGCATCCGCCAGGAGGCACCGTCGGGGGACGCCAATCTGCTGGACACGGTGCTGGCGGGCGATACCGAGCGGACCGACCTGATGCGCGCGGCCGAGCGGACGGCGGACCCGCTGCGGCTGGCCGACATCCATGAGCGGCTGCGGGCCATCGGGGCCGACAGCGCGCCGTCGCGGGCGGCGAGCATCCTGTCG…	VSLLVISDLVLRIAGRALLDGASLSVDPGRKIGLVGRNGAGKSTLLAAIAGDIAPDGGMIRLSSRARMARIRQEAPSGDANLLDTVLAGDTERTDLMRAAERTADPLRLADIHERLRAIGADSAPSRAASILSGLGFDSAAQARPVSDFSGGWRMRVALATALFLNPDLLLLDEPTNHLDLEATIWLEGWLARFAGAALIVSHDRGLLDRSVDAIAHLDQRTLSLTPGGYEEFVRIRTEQALQQARAAERIAAQRAHMQSFVDRFRAKATKARQAQARLKALEKLPVIEAVVEAAPTRFAFPEPAPLPPPMLTLDRVTVGYEGRPILSGLTLRLDMEDRIALLGANGNGKSTFAKLIAGRLAPMQGGMAHSPKLRVGYFAQHQAEELVPEDSPVAHMAR…
chr_248	GO:0051179;GO:0044699;GO:0009987;GO:0006810;GO:0044765;GO:0044763;GO:0051234;GO:0055085;GO:0034219;GO:0008643;GO:0071702;GO:0005215;GO:1901476;GO:0022857;GO:0015144;GO:0022891;GO:0022892;GO:0016020;GO:0016021;GO:0044425;GO:0031224;GO:0044464;GO:0005623;GO:0071944;GO:0005886	GO:0003674;GO:0005575;GO:0005623;GO:0005886;GO:0006810;GO:0008150	TTGGACACCGAAATCGGAGACGATACGCCGGTCGGCCATTACGACGCGCCGCACGGCGTCGCCGCCGCGGAATTCGCCCTGGCGCTGGGCACCTTCGCCATCGGCACCGGCGAATTCGCGATCATGGGCATGTTGCCGGAAATGGCGTCGTCGCTGGGCATCACCATCCCGTCCGCCGGCCACGTCATCGCCGCCTATGCGCTGGGCGTCGTCGTCGGCGCGCCGCTGATCGCGGTGTGCGGCGCGCGGCTGCCGCGCCGCACGTTGCTGATGATCCTGATGGGGGTCTTCGTCCTGGGCAACCTGCTGGCGCCCCTCTCGCCCGACGCCCGCACGCTGGAGATCATGCGCTTCCTGACCGGACTGCCCCATGGCGCGTTCTTCGGGGTCGCCGCGCTG…	LDTEIGDDTPVGHYDAPHGVAAAEFALALGTFAIGTGEFAIMGMLPEMASSLGITIPSAGHVIAAYALGVVVGAPLIAVCGARLPRRTLLMILMGVFVLGNLLAPLSPDARTLEIMRFLTGLPHGAFFGVAALVAASLVDRAHRGRAVGRVMAGLTISNVIGAPFATWGGEFLGWRTTYALIGLVSVASLLLVARNVPADPPHPGASPLRELGALRRTQVWFTLGTGAVGFGGMFAVYTYLSDVLVNVSGYPAYAVPFIQALWGVGMVIGNLIGARLVDINLNMTVIAALVWSMLTLGLFSVTAVNPWAVVPVILLLGGIIALVPALQTRLMDVAADAQTLAASLNHSAFNVANALGAWLGGLVIGAGYGAQSVGWAGAALALGGLAIFLAALAVRFVG…
chr_249	-	-	ATGACCCCGATGCACGCGGCCGCCAGGCGGCCGGACGACACACCCGCCGGGACGGCGCCCCCCGAGCGGGAGATGGACCCGCGGGCGGTGCAGTTGGCCCGGATTTACAGCCTGCTGCAGGTTACGGTGCTGCTGGCGGTGCTGGTGCTGTCGATCTGGCTGATCGGCGACGTGCTGATGGTGGTGTTTGCCGCGACGCTGGTCGCGGTGATCCTGCATAACCTGGCGATCCGCCTGGAGCGGGCGACGCGCCTGCCCTACTGGCTGGCGTTGAGCCTGGTGGTCGCGGGGGTGCTGGGGGCGTTCGTCGCGCTGTTCTGGAGCAGCGGGCCGGCGATTTCCGAACAGGCGGCCCGGCTGCGCGCCGCGCTGGCCACCCAGGCGCATTCGCTGCGGGGC…	MTPMHAAARRPDDTPAGTAPPEREMDPRAVQLARIYSLLQVTVLLAVLVLSIWLIGDVLMVVFAATLVAVILHNLAIRLERATRLPYWLALSLVVAGVLGAFVALFWSSGPAISEQAARLRAALATQAHSLRGQLNASPLGRTVLDHLPQSLGGNEAGGDVGVGSRIAGSMTGVVSQAFGAAGTLAVILIAGLYFALSPGLYANGLLRLIPPGHRPAARAMLVVAGRTLWAWTAGQALDMAVVGILSGLGLWCIGVPLALALGVVAGMANFIPYIGAFVGAVPAVLVGLSQGTREGLLVLALYAAIQFFEGNVMAPLIQRHAVQMPPGLTILSQTVFGTILGLPGLILASPLTAALLAVMDHATPPLDETDRLGPPDDQPGDQPGDPACDQACDEA
chr_250	-	-	ATGCCGGCGGCATCGGCCGCGGCCAGGCCTTCGGTGCTGTCCTCGAGCACCAGGCAGCCGGCCGGAGGGACGTTCAGCCTGCGCGCGGCCTCGAGAAACAGATCGGGAGCGGGTTTGGGGCGGCGGACGTCATCCACCGTCACCACCGTGTCGAAGAGCGGCAGCAGGCCGGTATGGGTGAGCGACGCGACGACGATCTGCCGCGAGCCGCTGGACGCGACCGCCATGGGCAGCGCGGTGCGATAG	MPAASAAARPSVLSSSTRQPAGGTFSLRAASRNRSGAGLGRRTSSTVTTVSKSGSRPVWVSDATTICREPLDATAMGSAVR
chr_251	-	-	ATGAAACGGGAAACCGCGCTGCTGCTGGGGTTCTTCGCGATCACCGTCGGCACCGCCGCCGTCTTGTGGTCGTTCGCCCTGCCGAATTTCCGCCCGCTGGCCATCCCGCGCATGACGGCCGGCACCATCAGCGTCGGGCCGATGCACACCACGCACGGCCTGTCCGCCGCCGATCTCGCCACGCTGAACGACTGGCTGGCCCGCCATCACGGCGGCTGGGGTCCGCTGGGCCAGACCCCGCCATCCTCGGGCGACGCGACGCTCGACCTCGTGGCCGACCGCCCCGCCGGCCCGGACGGCAAGCCGGTGCCCTACCGCATCACCCTGTGGACGGGAATCAGCGCCGCCGACTGGAACGACACGCTCTTCCTCGAGGACCGGCCCGGCGCCGTGATCCGC…	MKRETALLLGFFAITVGTAAVLWSFALPNFRPLAIPRMTAGTISVGPMHTTHGLSAADLATLNDWLARHHGGWGPLGQTPPSSGDATLDLVADRPAGPDGKPVPYRITLWTGISAADWNDTLFLEDRPGAVIRVRQVSDADFAILRHLVDRYPYERSAFP
chr_252	GO:0008152;GO:0003824;GO:0030170;GO:0043168;GO:0043167;GO:0048037;GO:0005488;GO:0016740;GO:0008483;GO:0016769;GO:0080100;GO:0047310;GO:0070548	GO:0003674;GO:0008150;GO:0043167	ATGACAGCCCAGCATCCCGCACCCGACCGGCCCAAGCTCGACCGGCCCGTCCCCGATTCGGCCCCCATCGCGTTCCTCGACCTGCCGGCCCAGCAGGCGCGGCTGGGCGACGCCGTCAGGCGGCGCGTGGACGCGGTGATGGCCCATTGCCGCTTCGTCATGGGCCCCGAGGTCGCGGAACTGGAGCGGGCACTGGCCGCCTATTCCGGCGCCGCCGAATGCGTGGGCGTCTCGTCGGGCACCGACGCGATCCAGATCGTGATGATGGCCGAAGGCATCGGCCCGGGCGACGCCGTCTTCCTGCCGGCCTTCACCTATACCGCGACGGCCGAGGTCCCGCTGCTGCTGGGCGCGACGCCGGTCTTCGTCGATGTCGATCCCCGGACCTTCCAGATCGAC…	MTAQHPAPDRPKLDRPVPDSAPIAFLDLPAQQARLGDAVRRRVDAVMAHCRFVMGPEVAELERALAAYSGAAECVGVSSGTDAIQIVMMAEGIGPGDAVFLPAFTYTATAEVPLLLGATPVFVDVDPRTFQIDPDSLRARIADIRAAGRLRPRAVIGVDLFGQPAPWPALRTIAAHEGLFLMDDCAQSFGGALSGRKLGREATATTLSFFPSKPLGAYGDGGAILTDDPDRAELYRSLRTHGEGRTRYEVLRTGMNGRLDTLQAAVLLAKLEGFDAELARREAIARAYDAGLAGHVAIPARVPDSASAWAVYAVLTEDTPAREALQARLQGHGVPSAIYYPRPLHLQPAYQPHHDGARLPVAEDLASRILALPIHPELTDGEVARVIAAVQGQG
chr_253	GO:0009058;GO:0008152;GO:0044710;GO:0071704;GO:0044238;GO:0005975;GO:1901576;GO:0016051;GO:0000271;GO:0009059;GO:0044723;GO:0005976;GO:0043170;GO:0044262;GO:0009987;GO:0044237;GO:0044249;GO:0034645;GO:0033692;GO:0009103;GO:0044264;GO:0044260;GO:0006629;GO:0034637;GO:0044255;GO:0008610;GO:0008653;GO:1901137;GO:1901135;GO:0003824;GO:0016853;GO:0016857;GO:0016854;GO:0003978	GO:0003674;GO:0005975;GO:0006629;GO:0008150;GO:0009058;GO:0016853	ATGGCCACGCAATGCCCTGATACCCGGCTGTCCGCTGACAGGCTGCGCCCGGTCAACCGCATCGCCGTCAACATGATGCTCGATGGCGGGCTCGGCGCGCTCTCGGCGCCGCTGGCCCGCTGGTTGGCCGATCCGCATGGTGGCCTGCTGCACCCGCTCTGGTTCCTCGCGGGCGGGGCGATCACGTTCCTGCTCAGCAGCCTGCCGTTCCGCGTGCCGCTGCAATATTGGCGGTTCTCCGGCGTCGGCGACCTGCTGGGCATCGCCGGGGCGTCGTTCGCCAGCGCCGCCCTGTTCGCGCTGGGCCTGCACCTGACCGGCTTTCCGATCCCCACGCCGACCTTTCCCGTCATCCACGGCCTGGTGCTGCTGGTCTGCATGGGCGGGGCGCGAATCGTC…	MATQCPDTRLSADRLRPVNRIAVNMMLDGGLGALSAPLARWLADPHGGLLHPLWFLAGGAITFLLSSLPFRVPLQYWRFSGVGDLLGIAGASFASAALFALGLHLTGFPIPTPTFPVIHGLVLLVCMGGARIVYRVSYRRATRRQASSQVILIGSDNAADLLIRAVERDPDPPFRIAGILTQGRGQAGRRIHGVPILGHVDTLDAVLSRLRPDTLVPHRLVVTDADFRGEDLAAVLEVAERRGLVVQRAPVLTDLAPANRLELRPVAIEDLLNRPQVTLDHEGMAALLRGRTVMVTGAGGSIGSELTRQIAQYAPGRLLLLDHGEFALWQIDLELSERFPAVRRETILADIRDRERIEQVFARHRPELVFHAAALKHVPMVEANPCEGMLTNVIGTRIV…
chr_254	GO:0008152;GO:0016780;GO:0016772;GO:0008963;GO:0003824;GO:0016740;GO:0016757;GO:0051992;GO:0044425;GO:0016021;GO:0016020;GO:0031224	GO:0003674;GO:0005575;GO:0008150;GO:0016757	ATGAGCAATCCCCCCATCGATCCAACAGTTCCGGCCCTGGCCGCCGGACCCTTCGTCGTTCTGCTGGCCGCGACCTGGGCCGCCGCCGCGCTGATGGTGGCGGGCGCGATGCGGCTGGGGGTGATCGATCATCCGGGACATCGCAGTTCGCACACCCGTCCCACGCCGAAGGGCGGCGGGATCGGCATCGTGCTGGCGTTCGTCGCGGCGGTGCCGGTCGCGCGGCTGCTGGGCGGCCTGCCCCCGCTGGACGGCCCGGTGGCCGGGCTGCTGGGCGCCACGATCCTGCTGGGCGGCGTGTCGTGGCTGGATGACGTCCATCAATGGCCGCCCGTGCTGAAGCTGGCGGCGCAGTTCGCCGCCGCGATCCTGGTCGTGGCGACCGGGCCGTATCCGCAC…	MSNPPIDPTVPALAAGPFVVLLAATWAAAALMVAGAMRLGVIDHPGHRSSHTRPTPKGGGIGIVLAFVAAVPVARLLGGLPPLDGPVAGLLGATILLGGVSWLDDVHQWPPVLKLAAQFAAAILVVATGPYPHGVLSLIVGDVPGAVLGGVLSVLGLVYLTNAVNFMDGLNGLISGAVMLACLVLGGLMLGGPMPGGPMLGGPMLGGMGLGAMALILAAALAGFLPFNFPVGRIFMGDVGSQSCGLLIGAFGLACAAGQPAGAAWSAVPLMLAGVLYDVTYTLVRRWRRGARLMESHREHLYQLATTGGLSPVAVTLVQWGFVLWGGGIALLVTRGRLAAVTAMGLVLLPQLGWTWLVRHRLRRAVPRA
chr_255	-	-	ATGCATATGACCTCCCGCATGGCTGCCGCAGCCATCATCGCCACGTCGCTGCTGGGCGGCGCCGCCTCCGCCCAGGGCCTGGGAACCCCGTCGGGGCAGATCACCCTGGTGGCCCAGTCGGCCGATGTCGGCGTCGGCTGGACCTGGGGACATGGTACGCTGGTCTACGGCCATCACCGCTACAGCTTCACGGTCAAGGGCGGCACGGTCGTCGCCGTCGGCTACTCGAAGGTCGTCGGGACCGGCACGGTCTATAATCTCAAGCACCTGCACGATTTCGACGGCACCTATGTCGCCGGCAACGGCGAAGCGACGCTGGGCAACGGCGTCGGCGGCTCGGTGCTGCATAACGGCAACGGCGTGACCATCCGCATCGACACCGTATCCAAGGGCGCCCGC…	MHMTSRMAAAAIIATSLLGGAASAQGLGTPSGQITLVAQSADVGVGWTWGHGTLVYGHHRYSFTVKGGTVVAVGYSKVVGTGTVYNLKHLHDFDGTYVAGNGEATLGNGVGGSVLHNGNGVTIRIDTVSKGARLATAAQGLELTLDQ
chr_256	GO:0080090;GO:0019222;GO:0031326;GO:0031323;GO:0050789;GO:2000112;GO:0060255;GO:0065007;GO:0010468;GO:0019219;GO:0009889;GO:0050794;GO:0051171;GO:2001141;GO:0051252;GO:0006355;GO:0010556;GO:0090304;GO:0044249;GO:0034641;GO:0006807;GO:0034645;GO:1901362;GO:1901360;GO:0032774;GO:0006139;GO:0044260;GO:0071704;GO:0010467;GO:0018130;GO:1901576;GO:0006725;GO:0009987;GO:0009058;GO:0009059;GO:0008152;GO:…	GO:0001071;GO:0003674;GO:0003677;GO:0005575;GO:0005622;GO:0005623;GO:0008150;GO:0009058;GO:0034641	ATGGCCCAGAATTCGGCGATGTCCGATCAGTTGATCAACACCCTGCGCGACACGGTCGTTGCGATGGTCCGCCGCGACGGTCCCGACCTGTCGGCCCGTCAGCTCGGCGTGTTCCTGACCTGCTACCTGCAGGACGGTGCTCACACGGTGCGCGGCCTGGCCGCGGCGCTGAACGTGTCCAAGCCGGCGATCACGCGCGCGCTGGACCGGCTGGGCGAGCTGGACCTGGCCCGCCGCAAGGTCGACCCGATGGACCGCCGCTCGGTCCTGGTGCAGCGCACGCTGAAGGGCGCGGCCTATCTGCGTGAACTGCGTTCGATCATGAACGAGGCCGCGGGCGCGCCGGCCGCCACGCGCGGCACCAAGGTCGTCCGCGAAGAGCGCGCGACCCGCCGCGCC…	MAQNSAMSDQLINTLRDTVVAMVRRDGPDLSARQLGVFLTCYLQDGAHTVRGLAAALNVSKPAITRALDRLGELDLARRKVDPMDRRSVLVQRTLKGAAYLRELRSIMNEAAGAPAATRGTKVVREERATRRAG
chr_257	GO:0008152;GO:0071704;GO:0044238;GO:0043170;GO:0006508;GO:0019538;GO:0008233;GO:0016787;GO:0003824;GO:0008238;GO:0070011;GO:0004177;GO:0005488;GO:0008235;GO:0008237;GO:0043169;GO:0046914;GO:0043167;GO:0046872;GO:0030145;GO:0044464;GO:0005623;GO:0005737;GO:0005622;GO:0044424	GO:0003674;GO:0005575;GO:0005622;GO:0005623;GO:0005737;GO:0008150;GO:0043167;GO:0051604	ATGGAAGAATTGCCGTGCCTGCTGCCGCCGACGCGCGGCCGTCGCGCCCGCGAGCGCACGATTCACGCCGTGCAGAAACAGGATGTCCCCTCTCTGCCGCAGCGAATCGGCGCGGCCGGCGCCGCCTTCCTGCGCGATGGCGGCTTCCGGGGCGAACCCGGCGAACTGGCGCTGGTCCCGGGCCCCGGCGGAGTCGCGGCGGCGGTGCTGGGGGTGGCCGGTGGCGCCGACCCGTTCCAGTTCGGCACCCTGGCCGGCGCGCTGCCCCCCGGGCCGTGGAAGATCGCGCTGCCCGATGCGATCGCGCCGCAGACCGCGGTGCTGGGCTTCTGCCTGGGCGCCTATCGCATGCCCGCCTTCGGGCGGACGACCGAACCCGCCCCGGCGATGCCGCGCCTG…	MEELPCLLPPTRGRRARERTIHAVQKQDVPSLPQRIGAAGAAFLRDGGFRGEPGELALVPGPGGVAAAVLGVAGGADPFQFGTLAGALPPGPWKIALPDAIAPQTAVLGFCLGAYRMPAFGRTTEPAPAMPRLVVPAGAESAAGIARAVWLGRDLINTPPNLMGPAELARAARHDLRALGAAVQVIKGRDLAAAYPTIAHVGAGSARPPRVLVARWQGSGAGAGAPLLSLVGKGVCFDTGGYDLKPAAGMLRMKKDMGGAALMLALARLVIVRDLPIRLELRLGCVENSISGQAMRPSDVVTTRSGRTVEIGNTDAEGRLVLCDLLTEACESDPALLIDAATLTGAARVALGPDLPALFSNDDALADSLLQAGQACHDPLWRLPLWDGYADWLHSPVAD…
chr_258	GO:0008152;GO:0016787;GO:0017111;GO:0004386;GO:0003824;GO:0016818;GO:0016817;GO:0016462;GO:0035639;GO:0005488;GO:0003676;GO:0043167;GO:1901363;GO:0001883;GO:0001882;GO:0043168;GO:0000166;GO:1901265;GO:0032549;GO:0017076;GO:0005524;GO:0036094;GO:0030554;GO:0097159;GO:0032559;GO:0032555;GO:0032550;GO:0032553	GO:0003674;GO:0004386;GO:0008150;GO:0043167	GTGCGCGCCTCCTTCAGCCCTGCGGCGGCCACGCGTGTCAGGGCGGTTCTCGGCCCGACCAATACGGGCAAGACCCATCTGGCGATCGAACGATTGCTGGCGCATTCCAGCGGCATCATCGGTTTTCCGCTGCGGCTGCTGGCGCGCGAGAATTACGAGCGCATGGTCGCCGCCAAGGGCGCGGCCGCAGTGGCGCTGATCACCGGCGAGGAGAAGATCGTCCCGCCCGGCGCGCGGTGGTTTTCCTGCACCGTCGAGGCGATGCCGCTGGACCAGATGGTGGAGTTCGTCGCCGTGGACGAGATCCAGCTTTGTGCCGATCCGGACCGCGGCCACGTCTTTACCGACCGGCTGCTGCGCGCGCGCGGGCTGGTCGAGACCATGTTCCTGGGCGCCGAG…	VRASFSPAAATRVRAVLGPTNTGKTHLAIERLLAHSSGIIGFPLRLLARENYERMVAAKGAAAVALITGEEKIVPPGARWFSCTVEAMPLDQMVEFVAVDEIQLCADPDRGHVFTDRLLRARGLVETMFLGAETIRPLMRRLVPGVEIETRPRLSSLAYLGASKLTRLPPRSAIVAFSATEVYAIAELIRRRRGGCAVVMGQLSPRTRNAQVALYQEREVDYLVATDAIGMGLNMDVNHVAFAGLSKFDGSRVRPLTPAEVAQIAGRAGRGMRDGTFGTTGTCPALPDETVEAVETHRFDPIERLFWRNSDLDFSSPDALLASLNHAPPARGLGSGNEASDVLTLSSLAAIPEIRSLARSRTATRMLWDACQIPDFRKLGDETHTRLCARVFTHVVRDG…
chr_259	GO:0006950;GO:0050896;GO:0009987;GO:0034605;GO:0044699;GO:0051716;GO:0044763;GO:0009266;GO:0009408;GO:0009628;GO:0033554;GO:0097159;GO:0003723;GO:0003676;GO:1901363;GO:0005488;GO:0003727;GO:0003677;GO:0043021;GO:0043023	GO:0003674;GO:0003677;GO:0003723;GO:0006950;GO:0008150	ATGGCCGAGACCGAGTCGATTGCGGCGCAGCGGCTGGATATGTGGCTGTGGTGCGCGCGCTTCGCCCGCAGCCGCCCGGATTGCGCACGCCTCGCGCAAAGCGGGCTAGTGCGCATCAACCGCCAGCGGACGGAGAAATCACACGCCCAGGTGCGGCGCGGCGATATCCTGACCCTGCCCGGCCCGGGCGGCCGTGGCGTCATGGTGCTGCGCGTCGTCGCGCTGGCGCCCCGGCGGGGGCCGGTCGCGGCGGCGCGGCAGCTTTACGAGATCGTGCCGGAACCGGGCGATGCCGCGCCGATGCAGCCGATGCCATAG	MAETESIAAQRLDMWLWCARFARSRPDCARLAQSGLVRINRQRTEKSHAQVRRGDILTLPGPGGRGVMVLRVVALAPRRGPVAAARQLYEIVPEPGDAAPMQPMP
chr_260	GO:0008152;GO:0044710;GO:0055114;GO:0051536;GO:0009055;GO:0051540;GO:0005488;GO:0043169;GO:0051539;GO:0043167;GO:0046872	GO:0003674;GO:0008150;GO:0043167	ATGACCTACGTGGTCACCGAAAACTGCATCCGCTGCAAATTCATGGATTGTGTCGAGGTCTGCCCGGTCGATTGCTTCTATGCCGGCGAGAACTTCCTGGTGATCAATCCCGACGAATGCATTGATTGCGGCGTCTGCGAACCCGAATGCCCGGCCGAAGCCATCGTTCCCGACAGCGACGATCGGGCCGCGGCGTGGGCCGAGATCAACGCGTCCTATTCCGCCAAATGGCCGAACATCACCCGCAAGGGCACGCCGCCGGCCGATGCCGACGCATGGAAGGACAAGCCCGGCAAGAAGGACATGCTGTCGCCGGAGCCGCATAAGGACTGA	MTYVVTENCIRCKFMDCVEVCPVDCFYAGENFLVINPDECIDCGVCEPECPAEAIVPDSDDRAAAWAEINASYSAKWPNITRKGTPPADADAWKDKPGKKDMLSPEPHKD
chr_261	GO:0044710;GO:0008152;GO:0055114;GO:0006818;GO:0044699;GO:0015992;GO:0055085;GO:0015672;GO:0009987;GO:0006812;GO:0006811;GO:0006810;GO:0034220;GO:0044765;GO:0044763;GO:0051234;GO:0051179;GO:0015990;GO:0015988;GO:0016491;GO:0003824;GO:0015002;GO:0016682;GO:0016679;GO:0008827;GO:0016020;GO:0016021;GO:0044425;GO:0031224	GO:0003674;GO:0005575;GO:0006810;GO:0008150;GO:0016491	GTGATTTCCGTCCTGCTGACCGCGGCGGCGTTCGGCATCGTCATCGCGCACGGCTTCTCGCCGGCCGGCACGCTGGCGGCGATCGCGGTGCTGGCCATCGTCCAGGTCTTCGTCCACCTGGTGTTCTTCCTGCACATGAACAGCTCGTCCGAGCAGCGCTGGAACGTCATGGCCTTCGCCTTCACGATCATGACGGTCTTCATCCTGATCCTAGGCACCCTGTTCATCATGCACGACACCGCCATCAACATGATGTCGCGCTGA	VISVLLTAAAFGIVIAHGFSPAGTLAAIAVLAIVQVFVHLVFFLHMNSSSEQRWNVMAFAFTIMTVFILILGTLFIMHDTAINMMSR
chr_262	GO:0044710;GO:0022904;GO:0009987;GO:0008152;GO:0055114;GO:0044699;GO:0015992;GO:0055085;GO:0006810;GO:0015672;GO:0006818;GO:0006812;GO:0006811;GO:0034220;GO:0044765;GO:0044763;GO:0051234;GO:0051179;GO:0006091;GO:0044237;GO:0022900;GO:0015980;GO:0045333;GO:0009060;GO:0019646;GO:0016491;GO:0003824;GO:0015077;GO:0015002;GO:0005215;GO:0008324;GO:0022891;GO:0022890;GO:0022892;GO:0015075;GO:0022857;GO:…	GO:0003674;GO:0005575;GO:0005623;GO:0005886;GO:0006091;GO:0006810;GO:0008150;GO:0016491	ATGGCGCACGATATGACTGTTGATGCGGCCCACGCCCACGAGGAACACCACGAATCTCCGGTGGTGTTCGGGTTCTGGCTGTATCTGATGACCGACTGCCTCATCTTCGGCACCCTGTTCGCGGTGTTCGCGGTGATGCGCAACCAGTTTGCCGGTGGCCCCACCGGCAAGGAACTGTTCGACCTGACGGGCGTCGGGATCGAAACCGCGATCCTGCTGCTCAGCTCGATCACCTATGGTTTCGCGATGATCTGCGCCCACCAGACCAAGCTGGGGGCGATGCGGGCCTGGCTCGTCATCACCTTCCTGCTGGGCGCGGGCTTCCTGTTCATGGAAATCCGCGAATTCTCGCACATGGTCGCCGAAGGTAACGGCCCGGACCGCAGCGCGTTCCTGTCG…	MAHDMTVDAAHAHEEHHESPVVFGFWLYLMTDCLIFGTLFAVFAVMRNQFAGGPTGKELFDLTGVGIETAILLLSSITYGFAMICAHQTKLGAMRAWLVITFLLGAGFLFMEIREFSHMVAEGNGPDRSAFLSSFFTLVGTHGLHVTCGMLWMAVLMVQSTGKTVLSERMMNKLTCLSLFWHFLDIVWICVFTFVYLMSVI
chr_263	GO:0009987;GO:0008152;GO:0044710;GO:0055114;GO:0044699;GO:0015992;GO:0051179;GO:0006810;GO:0015672;GO:0006818;GO:0006812;GO:0006811;GO:0034220;GO:0044765;GO:0044763;GO:0051234;GO:0055085;GO:0006091;GO:0044237;GO:0015980;GO:0045333;GO:0009060;GO:0022900;GO:0016491;GO:0003824;GO:0046872;GO:0005488;GO:1901363;GO:0043169;GO:0046914;GO:0015077;GO:0043167;GO:0015002;GO:0020037;GO:0005215;GO:0008324;GO:…	GO:0003674;GO:0005575;GO:0005623;GO:0005886;GO:0006091;GO:0006810;GO:0008150;GO:0016491;GO:0043167	ATGTTAGGAAAATTAAGCTGGTCGGACATCCCCTTCGATGTGCCGATTCTCGTCGGAACGTTCGCCGGCGCCGCGATCGCCGGCCTGGCCGTCCTCGGGCTCATCACCTATTACGGCAAGTGGGGCTATCTCTGGAAAGAGTGGCTGACCTCGGTCGACCACAAGAAGCTGGGCGTGATGTATATCGTCCTGGCCCTGGTCGCCCTGTTCCGCGGCTTCGCGGACGCCGTCATGATGCGCTCGCAACTGGCGCTGGCCTATGCCGGCAATCCCGGCTACCTGCCGCCGCACCATTACGACCAGATCTTCTCGGCCCACGGCACGATCATGATCTTCTTCATGGCGATGGCCTTCATGACCGGGCTGATGAACGTGGTCGTGCCGCTGCAGATCGGCGCG…	MLGKLSWSDIPFDVPILVGTFAGAAIAGLAVLGLITYYGKWGYLWKEWLTSVDHKKLGVMYIVLALVALFRGFADAVMMRSQLALAYAGNPGYLPPHHYDQIFSAHGTIMIFFMAMAFMTGLMNVVVPLQIGARDVAFPFLNSLSFWMTTVAFVLINISLFIGEFSQCGWLAYPPLSELQFSPGVGVDYYIWAVQLSGVGTLLTGVNFFTTIVKMRAPGMTYMKMPVFTWTIFCTTVLIMLAFPILTVALGLLGLDRYLGMHFFTNDGGGNQMLYLNVIWAWGHPEVYILILPAFGAFSEITQTFSRKPLFGYNTMVYATCSIMVLSLLVWLHHFFTMGAGANVNAFFGIMTMIIAIPTGVKIFNWLFTMYKGRVEFHATMYWVIGFMITFTIGGMTGV…
chr_264	GO:0055114;GO:0009987;GO:0044710;GO:0008152;GO:0044699;GO:0015992;GO:0051179;GO:0006810;GO:0015672;GO:0006818;GO:0006812;GO:0006811;GO:0034220;GO:0044765;GO:0044763;GO:0051234;GO:0055085;GO:0022900;GO:0006091;GO:0044237;GO:0022904;GO:0015980;GO:0045333;GO:0016310;GO:0042773;GO:0006119;GO:0006796;GO:0006793;GO:0042775;GO:0006122;GO:0005488;GO:0015077;GO:0005215;GO:0008324;GO:0022891;GO:0022890;GO:…	GO:0003674;GO:0005575;GO:0006091;GO:0006810;GO:0008150;GO:0009058;GO:0016491;GO:0034641;GO:0043167;GO:0044281	TTGGCGGGATGTGACTGGGCTACCCTCAACCCCAAGGGCATTATCGGCGTCCAGGAAAAGAGCCTGCTGCTGACGTCGACCTATGCGATGCTGCTGGTCGTGGTGCCGGTCATCGTGCTGACGCTGCTCTTCGCGTGGCAGTACCGCCATACGAACACCAGCGCCGACTATCTGCCGAAATGGTCGCATTCCAACAAGATCGAGGTGGTGATCTGGACGGTCCCCAGCCTGATCATCCTCTTCCTGGCCGTCCTGACCTACCAGACCTGCCAGTCGCTCGACCCCTATCGCCCGCTGAACGACGAAACCAACGTCAAGCCCATCCACGTCGATGTCGTCGCCCTGGACTGGAAGTGGCTGTTCATCTACCCCGACGAGGGGATCGCCACCGTCAACCAG…	LAGCDWATLNPKGIIGVQEKSLLLTSTYAMLLVVVPVIVLTLLFAWQYRHTNTSADYLPKWSHSNKIEVVIWTVPSLIILFLAVLTYQTCQSLDPYRPLNDETNVKPIHVDVVALDWKWLFIYPDEGIATVNQLAFPVNTPVDFRITSDSVMNSFFIPQLGSQIYAMAGMQTQLHLIASEAGNYLGESANFSGRGFSDMRFRALTMSNDDYAAWIQKVKASSEQLDSTNYPKLAAPSEANPVEYFSHAAPGLFDGIVAKYNNGMVMDKSTGKMLHVQSAMSDMNMKE
chr_265	GO:0016020;GO:0016021;GO:0044425;GO:0031224	GO:0005575	ATGCCGCGCCCCGCCGGCGCAGGCACCGCCGCCGGGGCCATCGACCAGGGACTGCGCGCCTATATGCTCCGGGTCTATAACTGGATGGCATCGGGGCTGCTGCTGACCGGGATCGTGGCCTATCTCGTGGCCAATACCGCCCTGCGCGAGGCGTTCTTCGCCCAGGTCGTCACGCCGATGGGCGCTGTCGCCGTCCGGCCGACCGGCCTGGGCATGCTGGCGATGATCGCGCCGCTCGGCTTCGTCCTGGTCATGTCGCTCGGCATCAACCGCCTGTCGCGCCAGGCGGTGCAGACCCTGTTCTGGCTGTTCTGCGCCGTCATGGGTGCCAGCCTGTCCAGCATCCTGCTCACCTTCACCGGCGTGTCGGTCGTGCGGGTGTTCTTCATCACGGCGGGC…	MPRPAGAGTAAGAIDQGLRAYMLRVYNWMASGLLLTGIVAYLVANTALREAFFAQVVTPMGAVAVRPTGLGMLAMIAPLGFVLVMSLGINRLSRQAVQTLFWLFCAVMGASLSSILLTFTGVSVVRVFFITAGTFSAMSIWGYVTRTDLTRFGSFLIMGLFGLVIAGLVNMFMHSAAVYMLYSVVGVLVFVGLAAFDTQRIKLTYQQFAYYEGPDAAAKRSVYDALTLYLNFINLFQFLLQFMGVRNNQNN
chr_266	GO:0016070;GO:0006139;GO:0044260;GO:0044238;GO:0009987;GO:0006725;GO:0044237;GO:0043170;GO:0090304;GO:0071704;GO:0034641;GO:0006807;GO:0008152;GO:1901360;GO:0046483;GO:0008452;GO:0008664;GO:0003824;GO:0016886;GO:0016874;GO:0044464;GO:0005623;GO:0005622	GO:0003674;GO:0005575;GO:0005622;GO:0005623;GO:0008150;GO:0016874;GO:0034641	ATGCGGTTGTTCGTGGCCTTCGAGATCGGACCGCCGCTGCGCGACGCGATGGCCGCGCTGCGCGGCAGCCTGGGCGGCGTGCGCTGGACCGAGCCGGAGACTTATCACCTGACCCTGCGCTTCATCGGCGAGGTGCGCGAGCGCGCGCGGCAGGAGGAGATCCATCACGCGTTGGCCGCGATCCGCGCGCCGTCCTGCCTGCTGGTGCCCGAGGGGCCGGGCCTGTTCGCACACGGCGACGGGCGCGACACGCTATGGATCGGCATCGCACGGACCGACGCGCTGATGCACCTGCAGCGCAAGATCGACACCGCGCTGACCCGCGCGGGAATCGCGATCGCCGACCGGCGGAAATTCATTCCGCACGTCACCATCGGCACCCTGCCGCGCCAGTTCCCG…	MRLFVAFEIGPPLRDAMAALRGSLGGVRWTEPETYHLTLRFIGEVRERARQEEIHHALAAIRAPSCLLVPEGPGLFAHGDGRDTLWIGIARTDALMHLQRKIDTALTRAGIAIADRRKFIPHVTIGTLPRQFPGTAPSAAAPAVQSPTHSTALSAWMARWGATPLPPLEAAQFTLYRSVRGAGQPVYVPLADYDFGQ
chr_267	GO:0008152;GO:0044710;GO:0055114;GO:0016614;GO:0005488;GO:0016491;GO:0003824;GO:0043167;GO:0043169;GO:0046872;GO:0005509;GO:0048037;GO:0048038;GO:0016901;GO:0004344;GO:0008876;GO:1901363;GO:0097159;GO:0020037;GO:0009055;GO:0046906;GO:0016020;GO:0044464;GO:0005623;GO:0071944;GO:0042597;GO:0030288;GO:0030312;GO:0030313;GO:0031975;GO:0044462;GO:0016021;GO:0044425;GO:0031224	GO:0003674;GO:0005575;GO:0005623;GO:0005886;GO:0008150;GO:0016491;GO:0030312;GO:0043167	ATGGCAGCCGGCGTAATGGGTGCGGCGCTGTGCGCGAGGACGGAACCGGCGCGGGCCGCGGATTCCGCGCCCGGCGCGACGGGTGCGGCGATCCTTTATGCGGACGACCATCCCGGCGACTGGCCGACCTATGGCCGGACCTATTCCGAGCAGCGCTACAGCCCGCTGGCGCAGATCGACCGGTCCAACGTCCGGACGCTGAAACTGGCCTGGTATGCCGACCTGAATACCAATCGCGGGCAGGAAGGCACGCCGCTGGTCGTCGACGGCGTGATGTACGCGACGACGAACTGGAGCAAGATGAAGGCGCTGGACGCCGCCACCGGCCGGCTGCTGTGGGAATATGATCCACACGTGCCGGGCGCCATCGCCGACAGGGGATGCTGCGACACGGTCAAT…	MAAGVMGAALCARTEPARAADSAPGATGAAILYADDHPGDWPTYGRTYSEQRYSPLAQIDRSNVRTLKLAWYADLNTNRGQEGTPLVVDGVMYATTNWSKMKALDAATGRLLWEYDPHVPGAIADRGCCDTVNRGAAYWNGKVYFGTFDGRLIALDARTGSLVWSVNTIPPDAALGHQRSYTVDGAPRIAKGRVIIGNGGAEFGARGFVSAFDAETGRLDWRFFTVPNPTNAPDHAASDGILMTRAYGSWSPTGAWTAQGGGGTVWDSIVYDPVTDLVYLGVGNGSPWNYKYRSNGVGDNLFLDSIVALRPETGAYVWHFQETPMDQWNYSAVQQIMTLDLPIDGAMRHVVVHAPKNGFFYILDARTGAFLSGRNYVYVNWASGLDPKTGRPLYNPDAL…
chr_268	GO:0044710;GO:0008152;GO:0055114;GO:0016491;GO:0003824;GO:0005488;GO:1901363;GO:0043167;GO:0009055;GO:0097159;GO:0043169;GO:0020037;GO:0046872;GO:0046906;GO:0046914;GO:0005506;GO:0016614;GO:0008875;GO:0016616;GO:0033717;GO:0047121;GO:0016627;GO:0016020	GO:0003674;GO:0005575;GO:0008150;GO:0016491;GO:0043167	ATGACATTCGGCGTGATGGTACTGGGCCTGCTGGCGGGCGTTGCATCGGCACGGCCCGATGCGGCAGGTGCGCCGGCACGGCATGACATGACCGGCCGGGCCACGCCGATCGATCGGGCCCTGGTCGATCGGGGGGCCTATGTCGCGCGGCTGGGCGGCTGCGCGGCGTGCCATACCGCGCTGCACGGCCGTGCCTATGCCGGCGGGCTGGAGATCAGGACCCCGATCGGTGCGATCTACTCGCCCAACATCACCCCCGATCCGCGTCACGGGATCGGCCGCTACAGTTTCGCGGATTTCGACCGCGCGGTGCGGCGTGGCGTGCGGCGGGACGGGGCGAGCCTGTATCCCGCGATGCCCTATCCCGCGTTCGCGCGCATGACCCAGGAGGACATGCGC…	MTFGVMVLGLLAGVASARPDAAGAPARHDMTGRATPIDRALVDRGAYVARLGGCAACHTALHGRAYAGGLEIRTPIGAIYSPNITPDPRHGIGRYSFADFDRAVRRGVRRDGASLYPAMPYPAFARMTQEDMRALYAYFIHGVRPVSQANRPVEIAWPLSMRWPLAVWRALFTPAPAAFAPAPGEDPVVARGEYLVTGPGHCGACHTPRGFAMQEVALDARGGAAYLSGGAPIDNWVAPSLRSDPVLGLGRWSEEDLYYFLKSGRTDHAAIFGGMADVLAWSTRYFTDGDLRAIARYLKSLPAVPPARGDYVYDPSTAEMLDEGKIAGVAGAEIYLRECAVCHSVDGAGIPRLFPPLAGNPVVVTDDPTSVVNVVTNGGVLPPTDRAPSAVAMPAYGAT…
chr_269	GO:0036049;GO:0036047;GO:0008152;GO:0071704;GO:0009987;GO:0044237;GO:0044267;GO:0044260;GO:0035601;GO:0006464;GO:0043412;GO:0036211;GO:0044238;GO:0019538;GO:0043170;GO:0006476;GO:0036048;GO:0036046;GO:0018193;GO:0018205;GO:0051287;GO:0005488;GO:0000166;GO:1901363;GO:1901265;GO:0043168;GO:0050662;GO:0043167;GO:0036094;GO:0048037;GO:0097159;GO:0070403;GO:0016787;GO:0003824;GO:0019213;GO:0034979;GO:…	GO:0003674;GO:0005575;GO:0005622;GO:0005623;GO:0005737;GO:0006464;GO:0008150;GO:0016810;GO:0043167	ATGCGCAACATCGTCGTCCTGACGGGCGCCGGGATCAGCCGGGAGTCCGGCCTGCACACATTTCGCGACGGCGACGGGGTCTGGAGCCGTTACGACATCGCGGAGGTCTGCACGCCGGCGGCCTTTCGCCGCGACCCGCTGCTGGTGAACGGTTTCTATAACGACCGCAGGGCGGAGGTGATGCGGGCGGCGCCCAATGCGGCGCATCACGCGCTGGCGCGGCTGGAGCGGGCCGCGCGCGACGGGCAGTGGGCGGGCGACATCCTGGTCGTGACCCAGAACATCGACGATCTGCACGAGCGCGCGGGCAGCCGCGACGTCGTGCATATGCATGGTGAAGTCCGCCGGGTGCGCTGCATATCGTGCGGCGCGACGCCGGGCTGGGACGATGATTGCCTG…	MRNIVVLTGAGISRESGLHTFRDGDGVWSRYDIAEVCTPAAFRRDPLLVNGFYNDRRAEVMRAAPNAAHHALARLERAARDGQWAGDILVVTQNIDDLHERAGSRDVVHMHGEVRRVRCISCGATPGWDDDCLPHTPCPRCGAASLRPDIVWFGEMPLHMERIQAALAACDLFVTIGTSGTVYPAAGFVAQVCAHADTLDINLRPPAEPGLFDRSMVGPASRTVPCWVAEVLAG
chr_270	GO:0016020;GO:0016021;GO:0044425;GO:0031224;GO:0044464;GO:0005623;GO:0071944;GO:0005886	GO:0005575;GO:0005623;GO:0005886	ATGCCTCCTGGCCTGCACGCCGCCGTCACCCGCGATTGGGGACATGCGGTCACGGAATTCAGCAACACGTTCCTGCTCGCCTTTCCGGCCCTGTTCTCCATCGTCAACCCGCTGGGCGCCGCGCTGATCTTCACCCAGGTGACGGAAGGCCGGCCGCGTTCCGAATCGCGCGCGCTGGCCCGGGCCGTGGCCCTCTATTCCGCCAGCCTGCTGATCGCCTCGATCTGGATCGGCAGCGCCATCCTGGCCTTCTTCGGCATCACCATCGATTCGCTGCGAATCGCCGGCGGCCTGGTGGTGGCGGTGCGCGCCTGGGCTCTGCTGCAGGCGCCCGAGGCCGCCGCCGCCCGCAAGGAACAGCAGGCCCTGCAGGGCGGCCGCACCGCCGCCGCCCCAAGC…	MPPGLHAAVTRDWGHAVTEFSNTFLLAFPALFSIVNPLGAALIFTQVTEGRPRSESRALARAVALYSASLLIASIWIGSAILAFFGITIDSLRIAGGLVVAVRAWALLQAPEAAAARKEQQALQGGRTAAAPSWTEMAFFPMTMPFTVGPGTISVAIALSAARPTDGDWPAFFVALSVAAIVVAATIWLAYAYAERLMALLGVTGARIVSRLAALILLCIGVQILSSGIKGLALGIVRAAVGSS
chr_271	-	-	ATGTTCCTGAAGCGGCAGAACACGTCAGGCACGCCCCGTATTCCGCCCGGCTGGCAACGGCTGCTGCGGCATCTGCCCCATGCGCTCGGGCTGGGGCTGATGATCGCCGCCATCCTCGTCGTCCAGCACCAGGTCCGCGACCTGCATTGGGACGACATCCTCGCCGCCCTGCGCACGATACCCACCACCACCCTGGTGTTGGGGGTCGGCTGCACCCTGCTCTCCTATTTCATCCTGTCCTTCTATGACTGCCTGGCGGTGGTCCAGGTGGGGCGGCGCATGTCCTTCCGGCGTACCGCCTTCGCCTCGTTCTGTTCCTACGTCCTGTCGCACAATCTGGGATTCGCCGCGATTTCCGGGGCGGCGGTGCGTTTTCGACTCTACGGCAACTGGGGCCTC…	MFLKRQNTSGTPRIPPGWQRLLRHLPHALGLGLMIAAILVVQHQVRDLHWDDILAALRTIPTTTLVLGVGCTLLSYFILSFYDCLAVVQVGRRMSFRRTAFASFCSYVLSHNLGFAAISGAAVRFRLYGNWGLGTFDIAQIIAFCSATYLLGAGALVGAVLVLEPGAIPVLGARIPHALLSAVGVAMWIGVVGYILLGLRLASLRLWRYTVALPRPGMALAQTLVAATEVAATAGIAYIFLPGGIGLGYGVFLAIYIASYTAGLVASVPGGLGVFDGAMMLALSPYLPPSQIVSTILVFRLFYYIIPLFLAGLMFAGHELFLRGDAVLARKDRPGAGAPREPLRGPRNARPSHVIRESEADFSVVVATGAVSICGALLIALTILDPASWTRAGGLHHLV…
chr_272	GO:0006430;GO:0019752;GO:0090304;GO:0044249;GO:0034641;GO:0006807;GO:0044281;GO:0034645;GO:0034660;GO:1901360;GO:0006139;GO:0044710;GO:0044260;GO:0006520;GO:0071704;GO:0010467;GO:0044267;GO:0009987;GO:0006725;GO:0009058;GO:0009059;GO:0008152;GO:0043436;GO:0046483;GO:0016070;GO:0044238;GO:1901564;GO:0006082;GO:0019538;GO:0044237;GO:0043170;GO:0006399;GO:0043038;GO:0043039;GO:0006418;GO:1901576;GO:…	GO:0003674;GO:0003723;GO:0005575;GO:0005622;GO:0005623;GO:0005737;GO:0006412;GO:0008150;GO:0009058;GO:0016874;GO:0034641;GO:0043167;GO:0044281	ATGCCCGAACAGAACCGCAACGTCCCCAATTCCCTGCCCAAGGCCTGGCCGTTCGACGAGGCCCGGAAGCTGGCGGCCCATGTCGAGAAAAAGGGCGCCCCGGCCGATGCGCCGGCCCTGCTGGAAACCGGATACGGGCCGTCCGGCCTGCCGCATATCGGCACGTTCGGCGAGGTCGCGCGCACCTCGTGGGTGCGCCAGGCCTATACCAGGCTGACCGGCCGCCCGACCCGGCTGCTGGCCTTCTCGGACGACATGGACGCGCTGCGCAAGGTGCCGGACAACGTGCCCAACGGCGACATGCTGCGCGGACATCTGGGCAAGCCGCTGTCGCGCATCCCCGATCCGTTCGGCACGCATGAATCCTTTGCCGCCCACAATAATGCGCGGCTGCGCGCG…	MPEQNRNVPNSLPKAWPFDEARKLAAHVEKKGAPADAPALLETGYGPSGLPHIGTFGEVARTSWVRQAYTRLTGRPTRLLAFSDDMDALRKVPDNVPNGDMLRGHLGKPLSRIPDPFGTHESFAAHNNARLRAFLDGFGFAYEFASSTDYYTGGRFDAALRRVLEVHDEIVAVIAPTLGPDRRATYSPVLPIHPRTGHVMQVRMDAIDAAAGTVRWTDDAGETFETPVTGGHAKMQWKADWAMRWYALGVDYEMSGKDLIDSVKLSGRICRILGGEPPAGLTYELFLDENGQKISKSKGNGISVEEWLRYAPPESLGQYMFNAPQRAKRLFFDVIPKAADEYLANVARAGETPADDAALLANPAWFIHGGAIGADDGSPLSFGMLLNLASVANAETADV…
chr_273	GO:0008152;GO:1901360;GO:0046483;GO:0034641;GO:0006807;GO:0006139;GO:0009987;GO:0006725;GO:0071704;GO:0044238;GO:0044237;GO:0046434;GO:0009166;GO:0009167;GO:0009164;GO:0044281;GO:0009161;GO:0046130;GO:0009169;GO:0044710;GO:0009199;GO:0042454;GO:0009207;GO:0009205;GO:0009203;GO:0046034;GO:0046128;GO:1901564;GO:1901565;GO:0006163;GO:0019637;GO:0009141;GO:0009143;GO:0009144;GO:0009146;GO:0006195;GO:…	GO:0003674;GO:0003677;GO:0004386;GO:0005575;GO:0005622;GO:0005623;GO:0006950;GO:0008150;GO:0009056;GO:0009058;GO:0016779;GO:0034641;GO:0043167;GO:0044281	ATGCCGCCCGCGCTTGTGGCGCGTCACGGATCGTGCTCGCTGCTGACGCCGGACGGCGAGGTGCTGACCCTGCCGACCGAGGACGCGCTGCGCGCCTTGCGCGACTGGGCGCCGCCGCTGGTGGTGCATGCGCCGCTGACCGCGCGGCGCATGCGCCTGCAATCCCCGTCACATTTGCCGCCGTGGCTGGACCTGCTGGAACTGTTCCTGTTCGTGCTGCCGGGCCGGACGATTCCGCCGACCGTGCGCGGCCTGGCCCTGGCGCTGGGGCTGGACGAGGCGCGGATCGGCGCCGGCGAAGCCGACCTGCTGCCCGAGCTGGCCGATATCCTGCTGGACCATGCGACCGCCCTGCGCGCCACGCCGTCCGGCGAGGAAATGGCCGCCCTGGCGGTCAGG…	MPPALVARHGSCSLLTPDGEVLTLPTEDALRALRDWAPPLVVHAPLTARRMRLQSPSHLPPWLDLLELFLFVLPGRTIPPTVRGLALALGLDEARIGAGEADLLPELADILLDHATALRATPSGEEMAALAVRMARAGWAWGAPVLQALGAAHPLPPERLQPGDAIRVWRRLPKWEETAPRPAPSNHPVSAADARRRLAEMLGPQAESRAGQADFAGAASAAFAPRMVRGDPHMVLAEAGTGTGKTLGYVAPASLWAERNGGTVWISTYTRHLQRQIEGELARLYPDPAVRRRHVVLRKGRENYLCLLNMEEAVNIAASRPGASSATVALSMIARWAGATADGDLTGGDLPGWFGDLFGRGMLAGIADRRGECIHGACPHYQRCFVEHSIRRAREADLV…
chr_274	GO:0080090;GO:0019222;GO:0031326;GO:0031323;GO:0050789;GO:2000112;GO:0060255;GO:0065007;GO:0019219;GO:0009889;GO:0050794;GO:0051171;GO:0010556;GO:0010468;GO:2001141;GO:0051252;GO:0006355;GO:0050896;GO:0006950;GO:0005488;GO:0003676;GO:0003677;GO:1901363;GO:0097159;GO:0044464;GO:0005623;GO:0005737;GO:0005622;GO:0044424	GO:0003674;GO:0003677;GO:0005575;GO:0005622;GO:0005623;GO:0005737;GO:0006950;GO:0008150;GO:0009058;GO:0034641	ATGGCGACCGGAACAGTAAAGTGGTTCAACGCGACCAAGGGCTACGGATTCATCATGCCCGAGGATGGCGGCAAGGACGTGTTCGTGCACATTACCGCCGTCCAGGCGGCGGGCCTGCGCGGCCTGGCTGAAAACCAGCGCGTCAGCTACGAAGTCGTGACCGAACGCGGCAAGGCGGCGGCGTCCGACATCAAGCCGCTCTGA	MATGTVKWFNATKGYGFIMPEDGGKDVFVHITAVQAAGLRGLAENQRVSYEVVTERGKAAASDIKPL
chr_275	GO:0044267;GO:0008152;GO:0044238;GO:0009987;GO:0044237;GO:0071704;GO:0019538;GO:0006457;GO:0044260;GO:0043170;GO:0042026;GO:0006950;GO:0050896;GO:0005488;GO:0035639;GO:0043167;GO:1901363;GO:1901265;GO:0043168;GO:0000166;GO:0001883;GO:0032549;GO:0017076;GO:0001882;GO:0005524;GO:0036094;GO:0030554;GO:0097159;GO:0032559;GO:0032555;GO:0032550;GO:0032553;GO:0044464;GO:0005623;GO:0005737;GO:0005622;GO:…	GO:0003674;GO:0005575;GO:0005622;GO:0005623;GO:0005737;GO:0006457;GO:0006950;GO:0008150;GO:0043167	ATGGCAGCCAAGGACGTAAAGTTCGGCGGTGACGCACGCCAGCGCATGCTGCGGGGCGTGGACATTCTGGCCGATGCGGTAAAGGTGACCCTGGGCCCCAAGGGCCGTAACGTCGTGCTCGACAAGAGCTTCGGCGCGCCGCGCATCACCAAGGACGGCGTGTCCGTCGCCAAGGAAATCGAACTGGCCGACAAGTTCGAGAACATGGGCGCCCAGATGGTGCGCGAAGTGGCGTCGAAGACCAACGACGTCGCCGGTGACGGCACCACGACCGCGACCGTTCTCGCCCAGGCGATCGTCCGCGAGGGTGCCAAGGCCGTTGCGGCGGGCATGAACCCGATGGACCTCAAGCGCGGCATCGACAAGGCCGTGATCGCGGTCGTCGAAGAGCTGAAGAAG…	MAAKDVKFGGDARQRMLRGVDILADAVKVTLGPKGRNVVLDKSFGAPRITKDGVSVAKEIELADKFENMGAQMVREVASKTNDVAGDGTTTATVLAQAIVREGAKAVAAGMNPMDLKRGIDKAVIAVVEELKKNTKKITTPAETAQVGTISANGETEIGEMISQAMQKVGSEGVITVEEAKGLHTELDVVEGMQFDRGYISPYFITNAEKMVADLDSPYILIHEKKLSSLQPMLPLLESVVQSGRPLLIIAEDVDGEALATLVVNKLRGGLKIAAVKAPGFGDRRKAMLEDIAILTGGQVISEDLGIKLETVTLAMLGRAKKVRIEKENTTIVEGAGASDDIKGRCAQIRAQIEETTSDYDREKLQERLAKLAGGVAVIRVGGSTEVEVKERKDRVDDA…
chr_276	GO:0009987;GO:0006457;GO:0044267;GO:0044260;GO:0071704;GO:0008152;GO:0044238;GO:0019538;GO:0044237;GO:0043170;GO:0050896;GO:0006950;GO:0005488;GO:0043167;GO:0035639;GO:1901363;GO:1901265;GO:0001882;GO:0043168;GO:0000166;GO:0001883;GO:0032549;GO:0017076;GO:0005524;GO:0036094;GO:0030554;GO:0097159;GO:0032559;GO:0032555;GO:0032550;GO:0032553;GO:0005737;GO:0044464;GO:0005623;GO:0005622;GO:0044424	GO:0003674;GO:0005575;GO:0005622;GO:0005623;GO:0005737;GO:0006457;GO:0006950;GO:0008150;GO:0043167	ATGACGAACTTTCGTCCCCTGCATGACCGCGTGGTCGTCCGTCGCCTGACCGGCGAGGAGAAGACGGCCGGCGGCATCATCATCCCCGACACCGCCAAGGAAAAGCCGATGGAAGGCGAGATCATCTCGGTCGGCCCCGGCGCGCGGAACGAGCAGGGACAGATCGTCGCCCTGGACGTCAAGGCGGGCGACAAGGTGCTGTTCGGCAAGTGGTCGGGCACCGAAGTGAAGATCAATGGCGAGGAGCTGCTGATCATGAAGGAAAGCGACATCATGGGCGTGATCGGCTGA	MTNFRPLHDRVVVRRLTGEEKTAGGIIIPDTAKEKPMEGEIISVGPGARNEQGQIVALDVKAGDKVLFGKWSGTEVKINGEELLIMKESDIMGVIG
chr_277	GO:0008152;GO:0003824	GO:0003674;GO:0008150	ATGACCCTGCGGCTTCAGCTTCGCGATTATCGCCTGACCACCGCCGAGATTCTCTATCGCCTGCCGGACCACCCCGCCCTGCTCCAGACCTATATCTGGCAGAACATGGACATGGCCCCGTCCTTTCCGGAACTGCGCCGCTTTCTGGATTTCTGGACGCGGTCGCTGGATGGGCGGCTGCATTCGGTGCGGGTCGCCCAGCAGGCGCGCCTGGCCGTGCCGTCGGTGCGCCATGCCGGCGCGTGGCTGACCATTCATTGA	MTLRLQLRDYRLTTAEILYRLPDHPALLQTYIWQNMDMAPSFPELRRFLDFWTRSLDGRLHSVRVAQQARLAVPSVRHAGAWLTIH
chr_278	-	-	ATGAGCAATGTCGTCAACCTCCGGCGCGAACGCAAACGCCGGGACCGGCAGCAGAAAGCGGCCGTCGCGGCCGAAAACCGTGCCCTGCACGGGCGCACGCGCGGCGCGCGCGACCTGCAGCGGCAGCAGGCCGAACACCTGGCGCGCACGCTGGACGGCGCGCGCCGCGACGATGCGCCGGACGCACCCGGGCAGGACTGA	MSNVVNLRRERKRRDRQQKAAVAAENRALHGRTRGARDLQRQQAEHLARTLDGARRDDAPDAPGQD
chr_279	GO:0009116;GO:0034641;GO:0006807;GO:1901360;GO:0006139;GO:0044710;GO:1901657;GO:0071704;GO:0055086;GO:0044281;GO:0009987;GO:0044238;GO:0006725;GO:0008152;GO:1901564;GO:0046483;GO:1901135;GO:0044237;GO:0009058;GO:0043094;GO:1901566;GO:0044249;GO:1901576;GO:0042278;GO:0046129;GO:0009163;GO:0072521;GO:0072522;GO:1901362;GO:0042451;GO:0043174;GO:0043101;GO:0018130;GO:1901659;GO:0034654;GO:0009119;GO:…	GO:0003674;GO:0006790;GO:0008150;GO:0009058;GO:0016757;GO:0034641;GO:0044281	GTGATCGGCCTGATCGGCGGTTCGGGCCTGTACGATGTCGACGGGCTCGAGGACAAGGAATGGCGCACGGTGGAAACGCCCTGGGGCATGCCGTCCGACCAGTTGCTGTTCGGCCGCCTGGACGGGGTGCGCTGCGTCTTCCTGCCGCGCCACGGGCGGGGGCACCCGATCCCGCCGTCGCGCCTGAACTATCGCGCCAACATCGCGGCGCTGAAGATGTCGGGCGTGACCGACATCGTGTCGCTGTCGGCCGTGGGCTCGTTGAAGGAAGACCTTCCCCCCGGCCGGTTCGTCATCATCGACCAGTTCATCGACCGCTCCTTCGCCCGGGAAAAGAGCTTCTTCGACACGGGCTGCGTCGCCCATGTCTCGATGGCCGATCCGCTCTGCCCGCGCATC…	VIGLIGGSGLYDVDGLEDKEWRTVETPWGMPSDQLLFGRLDGVRCVFLPRHGRGHPIPPSRLNYRANIAALKMSGVTDIVSLSAVGSLKEDLPPGRFVIIDQFIDRSFAREKSFFDTGCVAHVSMADPLCPRIGDTLEDTARALGLDVTRGGTYLVMEGPQFSTRAESNLYRSWGCSVVGMTNMPEAKLAREAEICYATVAMVTDYDCWHPDHDSVTVDAVVKVMLSNADKARALVKSVIPALGKPRGPCRAGCDRALEHALITAPDKRDPALLARLDAVAGRILSRA
chr_280	GO:0044710;GO:0009987;GO:0055114;GO:0008152;GO:0006810;GO:0015992;GO:0055085;GO:0006812;GO:0006811;GO:0051179;GO:0034220;GO:0044765;GO:0006818;GO:0044763;GO:0051234;GO:0015672;GO:0044699;GO:0005488;GO:1901363;GO:0043169;GO:0046914;GO:0043167;GO:0005506;GO:0046872;GO:0020037;GO:0009055;GO:0046906;GO:0097159;GO:0008121;GO:0016491;GO:0015077;GO:0016681;GO:0005215;GO:0008324;GO:0003824;GO:0022891;GO:…	GO:0003674;GO:0006810;GO:0008150;GO:0016491;GO:0043167	ATGCGGCCGACGGCGCGGCTCGCCGCGCTGCTGTTCCTGGCGTCCCCTGCCGCCGTCCATGCCCAGTCGGCACCCTATGCCGCGCCCCGGCACCTCCATTGGGGATTCGAGGGGCCGCTCGGGCATTTCGACATGGCGTCGGTCCAGCGCGGCTATGCGGTCTATGCCCAGGTCTGCTCGGCCTGCCACGCCATGAACGCGCTGACCTATGGCGACCTCGCGGCGCTCGGCCTGACGGACGAACAGGTGCGGCAGATCGCGGCCGGCCAGCGCGTGCCCGGCGGCACCGACGACCAGGGGCGGCCGGTCACCCGCCCGGCCACCGCGGCCGATCATTTCCGTGCACCCTTCGCCAGCCCCCAGGCCGCGGCGGCGGCCAACGGCGGCGCCGTCCCCCCC…	MRPTARLAALLFLASPAAVHAQSAPYAAPRHLHWGFEGPLGHFDMASVQRGYAVYAQVCSACHAMNALTYGDLAALGLTDEQVRQIAAGQRVPGGTDDQGRPVTRPATAADHFRAPFASPQAAAAANGGAVPPDQSRLALVYPGGPDRIYALLTGYGAQPPAGYRPSHPGAFYNPYAANAEISMPPPLHDGQVAFTDGTAATTAQEARDVTNFLAWAAYPHLAERHRLGVQVTLYLLFLAVLTFVLKRRIWSNVH
chr_281	GO:0044710;GO:0008152;GO:0055114;GO:0009987;GO:0006091;GO:0022900;GO:0044237;GO:0022904;GO:0045333;GO:0015980;GO:0015979;GO:0009055;GO:0016491;GO:0003824;GO:0005488;GO:0046872;GO:0043169;GO:0043167;GO:1901363;GO:0020037;GO:0046906;GO:0097159;GO:0046914;GO:0005506;GO:0045158;GO:0016020;GO:0044425;GO:0031224;GO:0016021;GO:0070469;GO:0044464;GO:0005623;GO:0005622;GO:0044424;GO:0009579;GO:0044436;GO:…	GO:0003674;GO:0005575;GO:0005622;GO:0005623;GO:0006091;GO:0008150;GO:0009579;GO:0015979;GO:0016491;GO:0043167	ATGAGCGACGCAGGGTCCGGCGACGCCGCGAACGCGCGGGACAAGGGCGGCGTGCTCGCCTGGCTCGATGCCCGCCTGCCGGTCGTCTCGGGCTTCCGCAAGGAATATGTCGAATACCGGATGCCCATCAATCTCAACGGATTATGGAATTTCGGCGCAATCCTGACCGTCATGCTGCTGATCATGCTGGCGACGGGAATCTTCCTGGCCGTGAACTACACGCCGACCGCGGCCGGTGCCTTCGCGTCGGTCGAGGCGATCGAGCGCCAGTTGCCCAGCAGCTGGCTGCTGCGCGCCGTTCACGCCGGGGGCGCCAGCCTGTTCCTGGCGGCGCTCTACGTGCATCTCTTCCGGGGCCTCTATTACGGCTCGTACAAGCGCCCGCGCGAAATCCTGTGG…	MSDAGSGDAANARDKGGVLAWLDARLPVVSGFRKEYVEYRMPINLNGLWNFGAILTVMLLIMLATGIFLAVNYTPTAAGAFASVEAIERQLPSSWLLRAVHAGGASLFLAALYVHLFRGLYYGSYKRPREILWLTGLVLLLMVMVAAFAGYVLPWGQMSYWGADVAGKAVDAIPFIGPGLEHVLQGGDAPGDVSLHRFFILHMVVAFGVLGVVVVHVAALHFTGSNNPLGIEPRTPDETVPFHPYYTSKDALGLVLFGVLFAALIFFMPGLVFEAENFRPANPLHTPADIEPAWYFLPFYGMLQSVPSKFGGLLAAMGSILVLFLVPWLDTSPIRSARFRPFYRVCMGLLVLCFVLLGLVGRHHAEGGWMVVGRLAVVYYFAHFLVLLPLSARTERRIV…
chr_282	-	-	ATGACCCTATCCTTGTCCTTCCAGTTCGCCGCCCAGTTCGCTGCCCAGTTCGCCGCGCGGCACCGGTTCTGCCTGCCTTCCATACCGGCGAGCGAGGGTTCCTTGCAATCATTGGCGCAAACAGGCACCCGTATTGCCGCGCCCGACGCGGCCCGCGACCGAGATGAGAGGCATTGGCTATGA	MTLSLSFQFAAQFAAQFAARHRFCLPSIPASEGSLQSLAQTGTRIAAPDAARDRDERHWL
chr_283	GO:0044710;GO:0008152;GO:0006779;GO:0006778;GO:0044249;GO:0034641;GO:0006807;GO:1901362;GO:1901360;GO:1901576;GO:0051186;GO:0051188;GO:0071704;GO:0033014;GO:0033013;GO:0018130;GO:0009987;GO:0006725;GO:0009058;GO:1901564;GO:0055114;GO:0046483;GO:0044271;GO:1901566;GO:0044237;GO:0019438;GO:0042440;GO:0006783;GO:0006782;GO:0046501;GO:0042168;GO:0046148;GO:0016634;GO:0004109;GO:0003824;GO:0016627;GO:…	GO:0003674;GO:0005575;GO:0005622;GO:0005623;GO:0005737;GO:0008150;GO:0009058;GO:0016491;GO:0034641;GO:0051186	ATGAACGAACCCCGCGCGTCCATTCCCCGCGACATGCTGGCCCATGACGCGCTCAAGGACCCGGCCCGCGCATGGTTCGAGGCATTGCGCGACCGGATCTGCGACGCGTTCGAGCAGATCGAGCGCGCGGCGGAGGACGTGCAGACCCTGCCCGGACGGACCGCGCCCGGCAGTTTCGTACGCACGCCGTGGGACCGGACGAACGAGGACGGATCGCCCGGCGGCGGCGGGGTGATGAGCCTGATGCGCGGGCGGGTGTTCGAGAAGGTGGGGGTCAACGTCTCGACCGTAACGGGCGTGTTCAGCCCGGAATTCCGCGGTACCATCCCGGGGGCGGCCGAGGATCCGCGCTTCTTCGCCACGGGGATCAGCCTGGTGGCGCATATGAGCAACCCGCTG…	MNEPRASIPRDMLAHDALKDPARAWFEALRDRICDAFEQIERAAEDVQTLPGRTAPGSFVRTPWDRTNEDGSPGGGGVMSLMRGRVFEKVGVNVSTVTGVFSPEFRGTIPGAAEDPRFFATGISLVAHMSNPLVPAAHFNTRLIVTTEGWFGGGGDITPMFPDSPAAQADAARFHAGFRAACDRHDPAYYPRFKQWCDEYFFLPHRGEPRGLGGIFYDRLDSGDADADFAFTRDVGLAFLETYPALVRDRMAARWTAAQREAQLVRRGRYVEFNLIHDRGTLFGLKTGGNTEAILMSLPPEARWP
chr_284	-	-	ATGAAAGCGGGCCGAATTGGGGGCAAGATCGGCATCTCCATGCCTAGTGCCCCGAACCTGAAATCCCGGGATTTCACGGTCATGGCGGACACTAGCTAA	MKAGRIGGKIGISMPSAPNLKSRDFTVMADTS
chr_285	-	-	ATGCGCCGGCGCCAGTTCCTCGCCACGGCGGGCCTTGCGATGCTCGGGACCATGGGGGCGGCCCGCGCGGCCGGCACGCTGCGGAATATCGCCGAGATCGTGCCCGCCGGCGGGGTGATCGCCGATCCCAGCCTGCTGGTGGCGGGCGGAGCCGAGAGCGAAGCGGGCAAATGGGGCGGCGTGCTGTCCGACGCGCTGGCCCGGGGCCTGGGCCAGCCGGCGCCCCTGCCGCGGCACCTGACCAGCGGCCAGGACGGGGTGACGGGCGCCAACCTGTTCGATACCCAGACCGTGCCCGACGGCACCACGGCCCTGCTGGTGCCGGGGGCGGCGCTGACGGCGGCGCTGGCCGGCGACCCGCGGGCGCATTTCGATTTCGGCCGCTGGGTACCGCTGATG…	MRRRQFLATAGLAMLGTMGAARAAGTLRNIAEIVPAGGVIADPSLLVAGGAESEAGKWGGVLSDALARGLGQPAPLPRHLTSGQDGVTGANLFDTQTVPDGTTALLVPGAALTAALAGDPRAHFDFGRWVPLMMSLLSPVVVGRVELHRTLRDLVRDRPVRVAVSAANSGIALATLLAMNVFGLRPVPVPGFGSRKDALAALADGRVDVVQLSDPMPPRDQAALFDALAGGGAVPLFTLSDAVPVAAGGHAVPTMAARFTQERGRAPSGLLYEAWKVVAAAASLDAALVLPMLTPPAQVAGWRHAVAVAQESGAVAALTAGNGRKLVTGPDCGPRLRDMTGEISAVLTLRRWLAVHTPEWRLG
chr_286	GO:0006200;GO:0009987;GO:0046434;GO:0009166;GO:0009167;GO:0009164;GO:0044281;GO:0009161;GO:0046130;GO:1901360;GO:0009169;GO:0044710;GO:0009199;GO:0042454;GO:0009207;GO:0009205;GO:0009203;GO:0046034;GO:0046128;GO:0046483;GO:1901564;GO:1901565;GO:0034641;GO:0006163;GO:0019637;GO:0009141;GO:0009143;GO:0009144;GO:0009146;GO:0006807;GO:0006195;GO:1901575;GO:1901361;GO:0009150;GO:0009154;GO:0009158;GO:…	GO:0003674;GO:0006810;GO:0008150;GO:0009056;GO:0034641;GO:0043167;GO:0044281	GTGACCGGCCCCGACCAGGCCGGCGACCTGTGCGCCCGCAATGTCACGGTCCGCTACGGCCGGCGGACGGTGCTGCAAGACCTGTCGCTCGGCCCGCTGCCCGCCGGGCGCGTTTCGGCTCTGCTCGGCCCCAACGGCAGCGGCAAGTCCACCCTGCTGCGCGCCCTGGCCGGGCTGGAACGCACCGATGCCCAGGTCCGGCTGGGCGCGACCGACCTGTCGCGCCTGCGCCCGGCCGCGCGGGCGCGCCATTGCGTCTATCTGCCGCAGGCCCTGCCGCCGCCCGTGCATCTGCAGGTGCTGGAATCCGTCATCGCCGCCCGCCGCGCCGGCCCCCATGCGGGCGGGTGGCAGGACGACGAGGTGACCGAATCGCTGGAGATCCTGGCCCGCCTGGGC…	VTGPDQAGDLCARNVTVRYGRRTVLQDLSLGPLPAGRVSALLGPNGSGKSTLLRALAGLERTDAQVRLGATDLSRLRPAARARHCVYLPQALPPPVHLQVLESVIAARRAGPHAGGWQDDEVTESLEILARLGVDQLALRYMDALSGGQRQLVGLAQALVRRPDVLLLDEPLSALDLHHQFSVMDMVRQETRARGMVTVVVLHDLNIALQQADYAVMLSDGKIEGAGPPMQVVTAPVLRQVYGVRARIEHCSRGRPHVVVDGVE
chr_287	GO:0006810;GO:0051234;GO:0051179;GO:0005215;GO:0016020;GO:0016021;GO:0044425;GO:0031224;GO:0044464;GO:0005623;GO:0071944;GO:0005886	GO:0003674;GO:0005575;GO:0005623;GO:0005886;GO:0006810;GO:0008150	ATGACCGACCACGCCACCCTGGCCGATACGGACGCCGGCCCGGGCGCCGGCCGGGCCGTGGGCGCCGCCATGTCCTCCGCGCGGCAGGCGGGGCTGGTCCGGCAATCCTATCGCCGGCTGCTGCGCCGGCGGGGGCTGGTGCTGCTGGTCCTGGCGGTGTTGATCCTGCTGTCCATGCTGCTGGATTTCGCGCTGGGGCCGGCGGGCCTGCCGCCCGCGACCCTGCTGCACATCCTGCTGCATCCGCATGACGGACCGGTGGGGCAGAGCGTGATCGTCTGGCAGATCCGCCTGCCCTATGCGCTGATGGCGGTCTGCGTCGGCGCCGCGCTCGGCCTGTCGGGCGCGGAAATGCAGACGATCCTGAACAACCCCCTGGCCAGCCCCTTCACGCTGGGC…	MTDHATLADTDAGPGAGRAVGAAMSSARQAGLVRQSYRRLLRRRGLVLLVLAVLILLSMLLDFALGPAGLPPATLLHILLHPHDGPVGQSVIVWQIRLPYALMAVCVGAALGLSGAEMQTILNNPLASPFTLGVSAAAAFGASLAIVLQWRIPGVPADWVVSADAFAFAVGSAFLLDLVSRLRDASTSTVVLFGIALVFTFHALVSLVQFVASEDALQDLVFWTMGSLTRANWGKLAILAGACAVILPLSFRAAWALTALRMGEERAASFGVDVRRLRVAALLRISVLSALAVSFVGTIGFVGLIAPHIARRLLGEDHRFYLPGSVLVGCLIMSLSSIAARNVLPGVVVPVGIVTALVGIPFFLAIVLRRQVAS
chr_288	-	-	ATGCTGTGGGGCGTCGCGATCGGAATCGGCGGCCAGGCCCGGGCCGAGACGATCACCGACCTGGCGGGCCGGCAGGTCGACATCCCCGCCCACGTGCATCGGATCGTCCTGGGGGAGGGCAGGCTGGTCTACGCGCTCGCCCCCCTGGAAAAATCCCATCTGTTCGATCGCATCGTCGGCTGGCAGGGCGAATTCCGCGAGGCCGACGTCCAGAGCTACGACAAATATGCGGCGTTGTTCCCGGCGGCGGCCAAGGTCGCGCTGATCGGCAAGACCACGGCCGACACGGTCAGTCCCGAGAAGGTGCTGGACCTGCGCCCCGACCTGGCGATCCTGGCCGTCAGCGGCCACGGCCCCGGCGCGGCCAGCGAACTGGTCGCGCAACTGCAAAGCGCGCAT…	MLWGVAIGIGGQARAETITDLAGRQVDIPAHVHRIVLGEGRLVYALAPLEKSHLFDRIVGWQGEFREADVQSYDKYAALFPAAAKVALIGKTTADTVSPEKVLDLRPDLAILAVSGHGPGAASELVAQLQSAHVPVVFVDFRADPLRDTVRSMRILGAVLDRRREAEDFIAFYQSHLDHIRARLATLPDSARPSVFLEMLAGTRESCCHTAGKGNMGAFIDAAGGRNIAAPLLPGYIGDIDLEQVIAADPDFYVVDGTKGPDYRGPGVRMGAEIDPATARASVRQVLQRPGIATLAAVRDGHAYGLWHSFYDSPYNILAVEIMAKWFHPDLFRDLDPDATRAELYRRFLPVADSGTYWVSATPGGMETPQATAKP
chr_289	-	-	ATGCCGGGGCCCCGCGTGCCCGGCCACACGCTGGTCCGCACCCAGGCCGAAATCGAAATCGGCCGCCGCCGTCCCGGCCTGGACGATACGAGCTGGCGTGCCCTGGTCAGCGGCAAGCTGCGTCCCGCCCGCACGCTCGACCTGCACGGCCAGAACGTGCAGGCGGCCTTTTCGCGGCTGCATGCGTTCCTGATCCAGGCCAGGGCGGACAATCTCCGCTGCGTCGAGGTCATTACCGGCCTCGGCTCCGGCCAGCGGGGCGGGGTCCTGCGGCGCGAACTGCCCTTCTGGCTGGGGCGGCCCGACCTGCGGCCGCTGATCCTGGCCGTCACCCATCCGCATGCCGCCAACCAGGGATCGGTCCGCATCCTGCTGCGCCGCGCCGCACACAGGAAAAGC…	MPGPRVPGHTLVRTQAEIEIGRRRPGLDDTSWRALVSGKLRPARTLDLHGQNVQAAFSRLHAFLIQARADNLRCVEVITGLGSGQRGGVLRRELPFWLGRPDLRPLILAVTHPHAANQGSVRILLRRAAHRKS
chr_290	GO:0044710;GO:0008152;GO:0055114;GO:0016491;GO:0005488;GO:1901363;GO:0020037;GO:0003824;GO:0009055;GO:0046906;GO:0097159;GO:0004601;GO:0016684;GO:0016209;GO:0043167;GO:0043169;GO:0046872;GO:0046914;GO:0005506;GO:0004130	GO:0003674;GO:0008150;GO:0016491;GO:0043167	GTGGCCGCCTATGGCGGCGTGATCGGTTACTTGACTCATTTCGACCATGAAACGGCGCCGACCCTGTCGGTCAGTTCTCCCACGCTGAAGGACCCGACGGCCGCGGCGGCCTTCGCCGCGATTCGCGAGGCCCGGTGCGATTACTGCCACGCCCGCAGCACGGACCTGCCGTTCTATTTCCACGTGCCGGTGGCGAACCAGTTGATGCGGCGCGACCTGGACCAGGGCCTGCGCCATTTCCGCATCGAGCCGGTGCTGGCCGCCTTCCAGAACGGCACCGTGCCGTCCGAGGAGCAATTGTCGCGGATCGAGGAAGTGATCCGCCAGAACCGCATGCCGCCCACGCTCTACCTGCTGATGCACTGGCACGCCCATCTGTCGCAGGCGCAGCGTGATGCG…	VAAYGGVIGYLTHFDHETAPTLSVSSPTLKDPTAAAAFAAIREARCDYCHARSTDLPFYFHVPVANQLMRRDLDQGLRHFRIEPVLAAFQNGTVPSEEQLSRIEEVIRQNRMPPTLYLLMHWHAHLSQAQRDALLSWIAAERRAHYATPGVAARFAAEPVQPVPETIPVDAGKVALGQRLFFDKQLSGNGTVSCASCHALDHGGVDGRVTALGINNQHGPINVPSVYDSAFNMSQFWNGRAATLADQAAGPVMNPLEMGAHDWNGVADKLRQDPTYVSAFQAAFGSDGIDKQRITDAIAEYEKTLITPDSRFDRYLKGDEQALSAQEKNGYALFKSIGCSGCHSGVALGGQAYEAMGLEGDYFTDRGGKLTDADRGRYMVTHANADAERFKVPNLRNIA…
chr_291	GO:0006306;GO:0019222;GO:0090304;GO:0034641;GO:0006807;GO:0050789;GO:1901360;GO:0006139;GO:0006305;GO:0006304;GO:0044260;GO:0040029;GO:0071704;GO:0065007;GO:0032259;GO:0010468;GO:0060255;GO:0009987;GO:0006725;GO:0043412;GO:0044728;GO:0043414;GO:0008152;GO:0046483;GO:0044238;GO:0044237;GO:0043170;GO:0006259;GO:0032775;GO:0008168;GO:0016740;GO:0016741;GO:0003824;GO:0005488;GO:0003676;GO:0003677;GO:…	GO:0003674;GO:0003677;GO:0008150;GO:0008168;GO:0034641	ATGACGTCCCCGCGCAAGGCAGGCGCCAAGGCCAAGGCGGCGGCCGTGCCGCGCACGCTGCGCTATGCGCTCGATCCGCATGTGCTGTACCGGGGCGATTGTCTGCGCGTGCTGCGCAGGATGGACCCCGAATCGGTCGATGTCGTCGTGACGTCGCCACCCTACAATATCGGGCTGGGCTACCGGACCTACAGCGACCGGATGACCGAAGCCCAATACCTGGACTGGATGATGGCGATCGCGGCCGAACTGCACCGCGTCCTGCGCCCCGACGGGTCGTTTTTCCTCAATATCGCCGGGTCGTCCTCGCAACCCTGGATTCCCTTCGAACTGGCGACCCGCCTGCGCGCGACCTTCCACCTGCAGAACCATATCAGCTGGATCAAATCCGTCTCGGTG…	MTSPRKAGAKAKAAAVPRTLRYALDPHVLYRGDCLRVLRRMDPESVDVVVTSPPYNIGLGYRTYSDRMTEAQYLDWMMAIAAELHRVLRPDGSFFLNIAGSSSQPWIPFELATRLRATFHLQNHISWIKSVSVDEDTFGHFKPVNSPRYLHRNHEHLFHLTRSGTVELRRLDIGVPYKDKSNIARRGHEQDRRCRGDTWFIPYETVQDKAQKFHHPGTFPVQLPRMCIRLHGRPGAVVLDPFMGTGTTLVAAHAEGARAIGIDLDTDYVNIARERLARMMNDAMK
chr_292	GO:0030203;GO:0006807;GO:0071704;GO:0000270;GO:0008152;GO:1901564;GO:1901135;GO:0043170;GO:0006022;GO:0009254;GO:0003824;GO:0016787;GO:0016798;GO:0004553;GO:0016020;GO:0019867	GO:0003674;GO:0005575;GO:0008150;GO:0016798	ATGACCAAGACCCTGCGGGGAGCCGCCGTTGCGGCGATCGCCCTGCTGTCCGCCTGCGCCGCCACCATCCCGGGCGGCGGCCGGCCCGTCCCCTTCGCCGACCTCCAGGGCTGGGGCGCGGAGGAAGCCGCGGCCGCGCTGCCGACTTTCCTGGCCGAATGCCGCCATCTGGGGCGCCTGCCGGTCGAAGCGAGCCTGGGAACCGGCAGCCTGGGGACCAGCAGCCCGGGGACCAGCCTGAGCACCGGCGACCAGGGCTCCGGCGACGCCCCCAGTGGCAGCCCGGGCGGCAGGTTGGGCACGCATGTCGGCGACTGGCTGCCGTCCTGCCGCGCCGCCGCATCGCTTCCCGTGGGTGACGGCCCGGCGGCGCGGCAATTCTTCGAGACCTGGTTCCAG…	MTKTLRGAAVAAIALLSACAATIPGGGRPVPFADLQGWGAEEAAAALPTFLAECRHLGRLPVEASLGTGSLGTSSPGTSLSTGDQGSGDAPSGSPGGRLGTHVGDWLPSCRAAASLPVGDGPAARQFFETWFQPTLMTPSALFTGYYEPEIRGALSRGGIFQTPVYRVPDDLVRTRATDGRMVTGRWENGKFVPYWTRAQIDAGALAGRNLELLWVADPADLFFLQIQGSGRVRLPSGQVVRLGYGGKNGRDYVPLGRVLVRQGEMDEDAVSMQSIRAWLSAHPDRARAVMEENPDYVFFDMLDNLHPDQGAPGAMGVPLAPGRTAAVDQRAIPLGAPIWVETTLPAPANASWRRLVFAQDTGTDIQGPGRADLFLGWGDQAEQVAGAMRQDGRMVVFV…
chr_293	-	-	ATGGGCTTGGTGATGGATTTCTCGTTCAGTCATTTTCCGTTCGACCTGGTGCTGTTCGGCCTGATCGCCGCGTTCCTGGCGCTGCGCCTGCGCAGTATCCTGGGGACCCGCGTGGGCGTTGAACCCGCGCCCCCGCCTGGTGCTGCACTTCGCCCCGGCCCGGTGATCGACGCCCGCGCCGAACCGCCCGCCCCGGTGGCCGAGTACGACGTGCCCGCGCCGGAAACCCGGGTCGGCCAGGTCCTGGCCGCCATCGCCCGGCAGGAACGTGATTTCGTGCCCGCGCAGTTCCTGCGCGGGGTGGAAACATCGTTCCGCCAGATCGTGCAGGCCTTCGCCGCCGGCGATACCGCCATGCTGCGCGATCGCCTGACCGCGAATGCCTTCGCCGCGTTCGAC…	MGLVMDFSFSHFPFDLVLFGLIAAFLALRLRSILGTRVGVEPAPPPGAALRPGPVIDARAEPPAPVAEYDVPAPETRVGQVLAAIARQERDFVPAQFLRGVETSFRQIVQAFAAGDTAMLRDRLTANAFAAFDAAIRARQQAGETQKSEVRAIAGLSIVDAEIQPRDGAAHARIDVRIVSDQVSLTLDKDGHPVAGTDAVTEFSDLWTFERLLGVPIGGAAWRLAASRSA
chr_294	GO:0008104;GO:0071702;GO:0033036;GO:0006810;GO:0045184;GO:0051234;GO:0051179;GO:0015031;GO:0009987;GO:0070271;GO:0043933;GO:0022607;GO:0051262;GO:0006461;GO:0016043;GO:0065003;GO:0071840;GO:0051259;GO:0071822;GO:0044085;GO:0006457;GO:0044267;GO:0044260;GO:0071704;GO:0008152;GO:0044238;GO:0019538;GO:0044237;GO:0043170;GO:0005737;GO:0044424;GO:0044464;GO:0005623;GO:0005622	GO:0005575;GO:0005622;GO:0005623;GO:0005737;GO:0006457;GO:0006810;GO:0008150;GO:0022607	ATGTCCGACACGACTCAGCCCCCCGCCGACGGCGCCCAGAGCATTCCGCCGGCGCTGCCGCTGACCATTAATGTCCAATATATCAAGGACCTGTCCTTCGAGGTTCCTTCGGGTGCGGAAATCTTCGCGACCTTGCGCGCGAATCCCCAGATCGCCGTGAACATCGACGTGCAGGCGAGCCGCCTGCAGGCCGACCAGCCGATCTTCGAAGTCGTGCTGGCGATCAAGGCCGAGGCGTCGGAAGCGCCGGAGACCGAGGGCGCCGCCCCGGGCCGCACCGTCTTCGTCGCCGAACTGGCCTATGCCGCCGTCGCGACCCTGACCAACGCGCCGGACGAGCTGGTCGAGCCGATCCTGCTGGTGGAAGTACCGCGCCTTATCTTTCCGTATGTGCGCAAC…	MSDTTQPPADGAQSIPPALPLTINVQYIKDLSFEVPSGAEIFATLRANPQIAVNIDVQASRLQADQPIFEVVLAIKAEASEAPETEGAAPGRTVFVAELAYAAVATLTNAPDELVEPILLVEVPRLIFPYVRNIISEVTRDGGFPPVVLQPIDFVALWQAKRQANNFPQTAGNA
chr_295	GO:0006810;GO:0009987;GO:0055085;GO:0044765;GO:0044763;GO:0051234;GO:0051179;GO:0044699;GO:0005215;GO:0016020;GO:0016021;GO:0044425;GO:0031224;GO:0044464;GO:0005623;GO:0071944;GO:0005886	GO:0003674;GO:0005575;GO:0005623;GO:0005886;GO:0006810;GO:0008150	TTGACGCAGACAGAAATTCTGCCCCCCCGACCATCGATCGCCGAGCGGATCGGCATCCCGCGCCCGTTGCTATGGGGCTTTGTCGGCCTGCTTCTGTTCATGGTCGGCGATGGGGTCGAGGCCGGCTATCTGGCCCCCTATCTTGAAAATCACGGCGTTTCCGCGCGTGCCGTGGCCTTGCTGTTCACCGTCTATGGCGTCGCGGTTTCCATCTCGTCCTGGCTGTCCGGGCCGCTGTCCGACCTTTGGGGACCGAAGCGCGTGATGTGGATCGGCCTTGGGATCTGGGCCGTCTTCGAAGTGCTGTTCCTGCTGCTGGGCGTTTCGACCGGCAGCTATCCGGCCATGCTGGTCGCCTATACGGTGCGCGGCCTGGGCTATCCGCTGTTCGCCTACGGG…	LTQTEILPPRPSIAERIGIPRPLLWGFVGLLLFMVGDGVEAGYLAPYLENHGVSARAVALLFTVYGVAVSISSWLSGPLSDLWGPKRVMWIGLGIWAVFEVLFLLLGVSTGSYPAMLVAYTVRGLGYPLFAYGFLVWIAAATPPRQLGSAAGWFWFAFSGGLPTLGSLFASFAIPVVGEVTTFWLSLGLVIAGGLVALLLTREPRGAARLAARDVSVRGIFFGSISILWREPKTFVAMIVRTIDTASEYAFLVIMPAFFTRVVGFSLPQWLQLLSIVFLSNILFNLASGMLADRLGHRTVVSIAGCLGSAISVPVFYYVPLAHHGNFLLAALAGIFYGATVAAFVPLSGLVPQICPKEKAAALSALGLGAGASTWVGPAIVTWFESWHGIEGIIWIFSG…
chr_296	GO:1901564;GO:0044271;GO:1901566;GO:0071704;GO:0009987;GO:0006725;GO:0034641;GO:0044237;GO:0044249;GO:0009058;GO:0006807;GO:0033013;GO:0033014;GO:0008152;GO:1901576;GO:0019438;GO:0046483;GO:1901362;GO:1901360;GO:0018130;GO:0003824;GO:0016829;GO:0016835;GO:0016836;GO:0004852	GO:0003674;GO:0008150;GO:0009058;GO:0016829;GO:0034641	ATGGACGCCGTCTCGGCGCTGGGCTGGCGGCCCGTGGCCCTGCCGGCCCTGCGGGCCGAACCGGTGGGGCAGGGGCCGCTTGCGGCGCGCGGCGCGCAGGCCGTCCTCGTCACCAGCGGCCAGGCGGTCGCGGCGCTGGCCGGCCGGCTGCCGCCGGATCTGCCGATGCTTGTGGTGGGCGCCGCCACGGCCCGGCGCGCACGCGACGCCGGCTTCACCCGGGTCACGGCGGCCGGCGGCACGGCCGACGCGCTGGCCGACCTGGTGCTGTCGGCACGGCATGCCGGCGACGGCGCACTGCTGCTGGCGACCGCCGCGGGCTATGGGCACACGCTTGCGGACCGCCTGCGGCGGAGCGGTTTTCGGGTCATCCGGCGCCGCGTCTACCGCGTCCGGCCG…	MDAVSALGWRPVALPALRAEPVGQGPLAARGAQAVLVTSGQAVAALAGRLPPDLPMLVVGAATARRARDAGFTRVTAAGGTADALADLVLSARHAGDGALLLATAAGYGHTLADRLRRSGFRVIRRRVYRVRPAMPPPAALRALLQDGGIAAALFFSAETARQFLRRLPRDLRDRLRDVRAIAISDGTAQILDAIPWRAIERAATPDQAAMLDRLGPVAAPSRRDAGPPGA
chr_297	GO:0006779;GO:0071704;GO:0009987;GO:0008152;GO:0044237;GO:0044249;GO:0034641;GO:0006807;GO:1901362;GO:1901360;GO:0033014;GO:0033013;GO:0018130;GO:1901576;GO:0006725;GO:0009058;GO:1901564;GO:0046483;GO:0044271;GO:1901566;GO:0019438;GO:0006778;GO:0051186;GO:0051188;GO:0044710;GO:0042440;GO:0046148;GO:0006783;GO:0042168;GO:0006782;GO:0046501;GO:0018160;GO:0044267;GO:0018198;GO:0044260;GO:0018193;GO:…	GO:0003674;GO:0006464;GO:0008150;GO:0009058;GO:0016765;GO:0034641;GO:0051186	TTGCAGGATATCGCAGCCCAGGCGGCCGCCCGCCAGCGCCAGGGCGTGGCCCGGACGCAGGGCCATGCCCGGCGGCAATTGCCGCTGCGCGTCGGCACCCGGGGCTCGCCGCTGGCGCTGGTGCAGACGCGGGCCTTCCTGACGGTGCTGACCCGCTTCTGTCCGGTGTTGCGCGACATGGGCGCGTTCCAGGAGCACCAGATCAGCACGACGGGCGACCAGGTGCAGAATCGCCGCCTGGCCGAAATCGGCGGCAAGGGCCTGTTCGCCAAGGAAATCCATGACGCGCTGGCCGACGGGCGGGTCGATTTCGCGGTGCACAGCCTGAAGGACCTGGAAACCACGCTGCCGCCCGGCCTGGTGCTGGCCTGCACCCTGCGGCGCGAGGACGCGCGCGAC…	LQDIAAQAAARQRQGVARTQGHARRQLPLRVGTRGSPLALVQTRAFLTVLTRFCPVLRDMGAFQEHQISTTGDQVQNRRLAEIGGKGLFAKEIHDALADGRVDFAVHSLKDLETTLPPGLVLACTLRREDARDVLILGPGLAAETKDGDAPFAALPRGALVGCASVRRQAQMLHVRPDLRFGLLRGNVQTRLDKLAARQCDATLLALAGLRRLGMEDRADIVLDPDIMVPAAGQGIVGVTVRESDVELRELLAAIEDYEARAVATAERALLAELDGSCRTPIGGYARLIPGQDGDDPVLRLTGLVAREDGSFLLRRVVTGAPADAERMGRELGRSLRADSPADIFAP
chr_298	GO:0008152;GO:0071704;GO:0044238;GO:0043170;GO:0090304;GO:0034641;GO:0006807;GO:0034660;GO:0034470;GO:1901360;GO:0006139;GO:0044260;GO:0010467;GO:0008033;GO:0009987;GO:0006725;GO:0046483;GO:0016070;GO:0044237;GO:0006399;GO:0006396;GO:0009451;GO:0044281;GO:0046085;GO:0044710;GO:1901657;GO:0042278;GO:0006400;GO:0072521;GO:0043412;GO:0009116;GO:0009119;GO:0046128;GO:0055086;GO:1901564;GO:1901135;GO:…	GO:0003674;GO:0005575;GO:0005622;GO:0005623;GO:0005737;GO:0008150;GO:0034641;GO:0044281;GO:0051604	ATGACCCTATCGTCCTCCCCCGCCCCTGTCCCTGCCCCCGTCCTGGCAATCGAATCGTCGTGCGACGACACGGCCTGCGCCATTCTGGACGCCGACGGCACAGTGCTGGCCGACACCGTGCTGTCGCAGGCCGGCCATGTGCCGTTCGGCGGCGTGGTGCCCGAAATCGCGGCGCGGGCCCATCTGGCGGCGCTGCCGGCCCTGGTGCGCCGCACCCTGGACGATGCCGGGATGCGTGCGGCGGATATCGGCGCGGTGGCGGCCAGCACCGGGCCCGGCCTGATCGGCGGACTGATCGTGGGGGCCGGCCTGGCCAAGGGGGTGGCCGTGGCGCTGGACCGGCCCTTCGTCGCCGTGAACCATATCGAGGCGCATGCCCTGACCGCCCGCCTGCCCGGC…	MTLSSSPAPVPAPVLAIESSCDDTACAILDADGTVLADTVLSQAGHVPFGGVVPEIAARAHLAALPALVRRTLDDAGMRAADIGAVAASTGPGLIGGLIVGAGLAKGVAVALDRPFVAVNHIEAHALTARLPGLVPGGAAFPYLLLLVSGGHCQCIAVEGVGRYRRLGGTIDDAAGEAFDKVAKMLGLGWPGGPAVEALAREGDPAPWPLPRPLLGRPGCDFSFSGLKTAVAQKLAPFAGDALPRAVAAGIAASFQDAVADIVADRVAHALEMMPQATLLVAAGGVAANGALRARLAALADAHGLPFAAPPLRLCTDNAVMVGWAAIETIRACRALGLPAGQDLDLLPRPRWPLEQMAERFAPLHGRAPSSSMCPSSMCPDSM
chr_299	GO:0032259;GO:0008152;GO:0003824;GO:0016740;GO:0016741;GO:0008168;GO:0003676;GO:0097159;GO:0005488;GO:1901363	GO:0003674;GO:0008150;GO:0008168	ATGAACTACCGTCACGCCTTTCATGCCGGCAATTTCGCCGATTGCATGAAGCATGTCCTGCTGGTGCTGATCCTGCAGGCGCTGGCGCGCAAGCCGGCCGCGTTTTCGGTGCTGGATACCCATGCTGGGATCGGCCGCTACAACCTGACCGGCGAACAGGCCGGGCGCACCGGGGAGTGGCGCGCGGGGATCGGCCGCCTGCTGGAATCGGCCGCGCCGGGCGTGCCCGACGCCTATCTGGACCTGGTGCGCCGGGCCGGGGCGCCCGCCGCCTATCCGGGGTCGCCGCTGATCGCCGCGATGATGCTGCGCCCGCAGGACAGGCTGGTCTGCTGCGAGCTGCATCCCGAGGACAGTCGCGCGCTGCGCGCCGTCTTTGCCGGCAATCCGCAGGTTTCG…	MNYRHAFHAGNFADCMKHVLLVLILQALARKPAAFSVLDTHAGIGRYNLTGEQAGRTGEWRAGIGRLLESAAPGVPDAYLDLVRRAGAPAAYPGSPLIAAMMLRPQDRLVCCELHPEDSRALRAVFAGNPQVSVHARDGYQALGALLPPREAKRGLVLIDPPFEQPDEFARLAAGIATAHRRFATGIIAAWYPIKNRAPVRAFRDSLRDSGIRDIVALELTLRPPLDPARLNGSGLVVVNPPYGFVEQGLSALRALAHLSPDGTGEAGATRIAGE
chr_300	GO:0006072;GO:0044710;GO:0008152;GO:0071704;GO:0055114;GO:0009987;GO:0044238;GO:0044237;GO:0006796;GO:0006793;GO:0019637;GO:0044249;GO:1901576;GO:0090407;GO:0006644;GO:0006629;GO:0009058;GO:0044255;GO:0008610;GO:0008654;GO:0052646;GO:1901135;GO:0006650;GO:0046486;GO:0005975;GO:0046434;GO:0046168;GO:1901575;GO:0009056;GO:1901136;GO:0046167;GO:1901137;GO:0050662;GO:0016616;GO:0016491;GO:0003824;GO:…	GO:0003674;GO:0005575;GO:0005622;GO:0005623;GO:0005737;GO:0005975;GO:0006629;GO:0008150;GO:0009056;GO:0009058;GO:0016491;GO:0043234	ATGAACGCGACACGCATAGCCGTCATCGGGGCCGGGGCCTGGGGCATCGCGCTGGCCGTCCAGGCCGCGCGGGCCGGCGCGCGGGTCCATCTGTGGGCGCGGCACCCCGAAAGCCTGACGCCCGGGCGTGCCTTGCCGCGCCTGCCGCAGGTCGTGCTGCCCGAATCGATCACCGTGACCGGCGAGATGCCGCGGGAGGCCGACGCGGTGCTGCTGGCCGTGCCGATGCAGCATCTGCGCGCGGTGCTGGCGCACGTGCCGGCGGCGGGGCCGATGATCGCCTGCTGCAAGGGGGTGGAACGCGACACGCTGGCGCTGCCGCTGGAGGTGATCGCCGAACGGTTCCCCGGCCTGCCGCGCGCCGTGCTGTCCGGGCCGAATTTCGCGCACGAGGTGGCG…	MNATRIAVIGAGAWGIALAVQAARAGARVHLWARHPESLTPGRALPRLPQVVLPESITVTGEMPREADAVLLAVPMQHLRAVLAHVPAAGPMIACCKGVERDTLALPLEVIAERFPGLPRAVLSGPNFAHEVAQGLPTAAVLAGGELAPARDLADHLTTPEFRLYASDDAIGVQVGGAAKNVIAIAAGATIGAGLGENARASLITRGLAELGRLSQGLGGRAATLSGLAGVGDLILTCTGASSRNFSLGLALGQGESLETILRHRTTVAEGVSTAPAILALARRHDIAVPVIETVSLLLAGDIGMAEARDRLLSRPVGTE
chr_301	GO:0015931;GO:0044699;GO:0051179;GO:0071705;GO:0071702;GO:0006810;GO:0044765;GO:0051234;GO:0009987;GO:0055085;GO:0044763;GO:0015672;GO:0006812;GO:0006811;GO:0034220;GO:0035725;GO:0006814;GO:0030001;GO:0015932;GO:0005337;GO:0005215;GO:0022891;GO:0022892;GO:0022857;GO:1901505;GO:0015291;GO:0022804;GO:0015294;GO:0015293;GO:0008324;GO:0015075;GO:0015081;GO:0015077;GO:0015370;GO:0046873;GO:0022890;GO:…	GO:0003674;GO:0005575;GO:0006810;GO:0008150	ATGGCGGTTCTGCGCGGTATCCTGGGACTGGCCTGCCTGATCGGCCTGGCAATCCTGTTTTCGACCGACCGCCGGAGCATCCGGCCCCGGATCGTCCTGGCCGCCGTGGCGATGCAGGTGGCGCTCGGCGGGCTGGTCCTGTTCGTGCCGCCGGGGCGCCGGGCGCTCCATGCCGTGTCCGACGGGGTCAACCTGGTGCTCGGCTACGGCGCGGAGGGCATCCGGTTTTTGTTCGGCGGCCTGGTCGATCCGCGCATGCTCACCCTGTTCCCGGACGACGGCTTCATCTTCGCGTTCCGCATCCTGCCGCAGATCGTCTATATCTCGGCACTGATCGCCATCCTGTACCATTACGGCGTCATGCAGCGCACGGCCCGAATCCTGGGCGGCCTGGTCCGC…	MAVLRGILGLACLIGLAILFSTDRRSIRPRIVLAAVAMQVALGGLVLFVPPGRRALHAVSDGVNLVLGYGAEGIRFLFGGLVDPRMLTLFPDDGFIFAFRILPQIVYISALIAILYHYGVMQRTARILGGLVRAALGTTTIESFSAVTTIFLGQSEMPVAIRPYVPLLTRGELFAVMSSGTASVAGSVLAGYAGLGVPMEYLLAASVMAIPGGLLFAKIIMPSDEETRITRLDLDFGHERPANMFEAIAVGASSGVTVAVAVGSMLIAFIGLIALANGLTHGMGTWFGVADLSLERIFGVVFAPLAWLVGVPWHACGIVGAIMGQKLIFNEFVAYVTLSPLFHQATLDGRTLAIASFALCGFSNLSSVGILIAAFGSVAPERRSEIARIGLRAVLAGSL…
chr_302	GO:0044710;GO:0050896;GO:0006950;GO:0008152;GO:0006979;GO:0055114;GO:0016209;GO:0003824;GO:0016684;GO:0004601;GO:0004602;GO:0016491	GO:0003674;GO:0006950;GO:0008150;GO:0016491	ATGACCAGCGTCTATGATTTCACCCTGCCCGCCCTGGAGGGCGGCTCCATCAATCTGGGGGCCTTGCGGGGCAAGCCGCTGCTGATCGTCAATACCGCGTCGAAATGCGGCTTTACCCCGCAATATGAGGGGCTGCAGGCCATCTGGTCGTTCTATCGCGGCAGCGATCTGACGGTCATCGGCGTGCCGTCGAACGATTTCGGCGACCAGGAGCCCGGCAGCGACGCGGAGATCGCGACCTTCTGCAGCCGCAATTACAGCGTGACCTTTCCGATGGCCGCCCGCAGCCACGTGCGCGGCGACCAGACGCTGCCGCTGTTCCGCTGGCTGACACAGGAGGGCGGATTTCTGTCCCGGCCGCGCTGGAATTTCTATAAATACCTGGTCGGGCGCGACGGC…	MTSVYDFTLPALEGGSINLGALRGKPLLIVNTASKCGFTPQYEGLQAIWSFYRGSDLTVIGVPSNDFGDQEPGSDAEIATFCSRNYSVTFPMAARSHVRGDQTLPLFRWLTQEGGFLSRPRWNFYKYLVGRDGRLANWFVSLTSPESRRMRLAIERAILDH
chr_303	-	-	GTGCTGAAGGGTTTTCTGACCGTCGGAGGCTGGACGATGCTCAGCCGCGTGCTGGGGCTGGTGCGCGACCAGCTTCTGGCCGCGTTCCTGGGCGCCGGACCGGTGCAGGACGCCTATCAGGTCGCGTTCCGCCTGCCGAACATGTTCCGCCGGCTGTTCGGCGAGGGAGCGTTGAACGCGGCCTTCGTCCCGCTGTTTTCCGCCACCCTGACGACCGACGGCGAGGAGCATGCCCGCCGCTTCGCCAGCGAGACATTGAGCGTGCTGCTGGCCTGGCTGACGGTGATCGCGCTGCTGGGCGAGATCTTCATGCCGGTGGTGCTGCGGATTATCGCCCCGGGCTTCAGCCATGCCGGCAGCCGCTATGGGCTGGCGGTGAATTTGAGCCGCATCACCTTC…	VLKGFLTVGGWTMLSRVLGLVRDQLLAAFLGAGPVQDAYQVAFRLPNMFRRLFGEGALNAAFVPLFSATLTTDGEEHARRFASETLSVLLAWLTVIALLGEIFMPVVLRIIAPGFSHAGSRYGLAVNLSRITFPYLVLICGAALVSGVLNGLHRFGVAAAAYVTFNIVGIAAIFVLTPLTGDVARAAAWGITASGVVQLALLLEAARRAGFRLYLPVPHLTARIRTLIGRMAIGCLGSGITQINLLVDTMIGTLLPEGSVSLMYFADRVNQLPLGVLGAAAGTTLLPVLSRHVSAQDSDNAHLTQNRAIEYALILTVPSALALMVLARPVMATLFGHGAFSPRDAMLSAQSLRAYALGLPAFVLIKVLSPGFFARGDTATPVRIGLATLLLNFVLNLVL…
chr_304	GO:0009987;GO:1901360;GO:0046483;GO:0006807;GO:0008152;GO:0034641;GO:0006139;GO:0006725;GO:0044237;GO:0071704;GO:0044238;GO:0051716;GO:0006281;GO:0050896;GO:0044699;GO:0044763;GO:0033554;GO:0006298;GO:0044260;GO:0006950;GO:0006974;GO:0043170;GO:0090304;GO:0006259;GO:0005488;GO:1901363;GO:0097159;GO:0003677;GO:0003676;GO:0030983;GO:0043566;GO:0003690;GO:0035639;GO:0000166;GO:0001883;GO:0001882;GO:…	GO:0003674;GO:0003677;GO:0006950;GO:0008150;GO:0034641;GO:0043167	ATGGCGCAGTGGTTTTCACTGAAGGCCGAACATCCCGAAGCCCTGCTGTTCTTTCGCATGGGCGATTTCTACGAACTGTTCTTCTCGGACGCCGAGGCGGCGGCCGGGGCGCTGGACATCGCGCTGACGGCGCGGGGCACGCATGGCGACATGCCGATCCCGATGTGCGGGGTGCCGGTGGGCGCGGCGCCGTCCTATCTGGCGCGGCTGATCCGGCGCGGCTTCCGCGTGGCGGTGGCCGAGCAGACCGAACCGCCGCGCAAGCCCGGCAAGGGCGGCCCGAAGGGGCCGCTGGCGCGCGCCGTGGTCCGGCTTGTGACCCCGGGCACCCTGACCGAGGACGAGTTGCTGGAGGCCGGGCGGCAGAACCTGCTGGTCGCCGTGGCCCCGCGCGCCGGG…	MAQWFSLKAEHPEALLFFRMGDFYELFFSDAEAAAGALDIALTARGTHGDMPIPMCGVPVGAAPSYLARLIRRGFRVAVAEQTEPPRKPGKGGPKGPLARAVVRLVTPGTLTEDELLEAGRQNLLVAVAPRAGRGAASHGWGVAWIDISTGTFETASIGGERLVDLLGRLDPAEILAAGEIELGDFASRRAPATVTPQAATARKRVAETFQAASLDAFGTFSDEEAVAAAMALDYIRRSQAGRMPRLSRPHPHEDGGILGLDPATRASLDLLRTREGGSEHTLLASVGRTVTAPGSRLLAEWIAAPLTRGAAIAARQDGWCWLVQEGGVRAALRQALRGAPDIARALGRLSLGRGLPRDAASVRDGLAIARRIARALADGRTAPPALVADAASHLGEAT…
chr_305	GO:0006807;GO:0008152;GO:0009399;GO:0071941;GO:0003824;GO:0016740;GO:0016779;GO:0016772;GO:0008773;GO:0070569;GO:0005488;GO:0043167;GO:0042578;GO:0043169;GO:0008081;GO:0046872;GO:0016787;GO:0016788;GO:0043168;GO:0016597;GO:0031406;GO:0035639;GO:1901363;GO:0001883;GO:0001882;GO:0000166;GO:1901265;GO:0032549;GO:0017076;GO:0005524;GO:0036094;GO:0030554;GO:0032559;GO:0097159;GO:0032555;GO:0032550;GO:…	GO:0003674;GO:0008150;GO:0016779;GO:0043167;GO:0071941	TTGTCCCCGTCCGCCGGGGATCTGACCCGAAGCCTCGCGGCGTCGCTCCGCTCGGTCACGACCGGCGCGCCCGTCCCGCGCGAGGAGGCGATCGGGCTGTTCCGCCGGCACCTGGCGCGCTTCCAGGCATCGGTGCGCGAGGAATTCGAGGCCCATCGCCTGCATGGTGCGTCGGCCGCCAAGCAGTTGGCGCTGCATACCGACGGGATGATCCGCACGCTGGTGGATTTCACGCTGGATTGCGCGCTGGCGGATGCGATCGGACCCGGCGCGCGGCATCTGGCGGTGGCGGCCACAGGCGGGTACGGGCGCGGCATGCTGGCCCCGTTCAGCGACATCGACCTGCTGTTCCTGACCCAGGAGGAGCCGTCGGCCGATATCAGCCTGGTCGTCGAATAT…	LSPSAGDLTRSLAASLRSVTTGAPVPREEAIGLFRRHLARFQASVREEFEAHRLHGASAAKQLALHTDGMIRTLVDFTLDCALADAIGPGARHLAVAATGGYGRGMLAPFSDIDLLFLTQEEPSADISLVVEYILYFLWDLGLKVGHATRSIPQCIAEAEADTTVRTTLLDARLLAGDDALFAMFEARYIVACVEAGAARFITDKRKERTARHHRFGDSPYLVEPNVKEGRGGLRDLQTLYWMCRYTFGTRHVADLLSPGFGALGLLTEQEAKRARRSWNFLWSVRLHLHYISGRAEERLTFDVQPVVGARMGYTRHGRQVGVERFMRHYFLTVREVMRLTHVLEPAVMRQALGAAANAPQADGTMRDAGFTVLDGQILPARGTAFDDEPIQMMRLLEL…
chr_306	GO:0008152;GO:0044238;GO:0019538;GO:0043170;GO:0071704;GO:0006508;GO:0016787;GO:0003824;GO:0008233;GO:0008238;GO:0004181;GO:0004180;GO:0070011;GO:0008235;GO:0008237	GO:0003674;GO:0008150;GO:0051604	ATGCCCGACACCGCGCCCGACACTGCGCCCGACGACCCGTCCCTGATCGCCTATGGGCAGCTTGCGCAGCATTTCGCGCGCATCGGCCGCATCCGCAATGCGCTGGGCATCCTGGGCTGGGACAAGGACGTGATGATGCCCGCCGGTGCCGGCGACAGCCGGGCCGAGAGCATCGCGACGCTGAACGTGCTGTGCCACGAGATGCTGACCGACCCGGCGGTCGAGACCCTGCTGCAACAGGCGCACGCCCCCGCCGGGTCATGGGAAGCCGCGAACCTGGCCGAGATGCGCCGGGCCTATCTGCATGCGGCCTCGGTGCCGGCGGACCTGGTCGAGGCCACGTCGCGCGCGGCCTCGCGCTGCGAGATGGCGTGGCGCGAGGCGCGGCGCGACAGCGAT…	MPDTAPDTAPDDPSLIAYGQLAQHFARIGRIRNALGILGWDKDVMMPAGAGDSRAESIATLNVLCHEMLTDPAVETLLQQAHAPAGSWEAANLAEMRRAYLHAASVPADLVEATSRAASRCEMAWREARRDSDFAMLLPYLSEVLDRTRELAQAKGAALGLAPYDALLDQYDPGTRRTDIDPVFAELRRDLPALIADARAHQAALPASALPAGPFPMHRQEAVGRQVMQALGFDMARGRLDVSIHPFCGGAEDDVRITTRYDENDMLNALMGVVHETGHALYEQGLPPAWHTQPVGQARGMSLHESQSLLMEMQVARSRPFIDWLAPLLRDAFGGDDSDPAWSAESLYHAVTRVRPGFIRVDADEVTYPAHVLVRYQLETALIDGSLALRDLPEAFNAG…
chr_307	GO:0044710;GO:0055114;GO:0008152;GO:0003824;GO:0016701;GO:0016702;GO:0051213;GO:0016491	GO:0003674;GO:0008150;GO:0016491	TTGCCATCGGCGGCCGATCGTGGCGACATGCCGCCGATGGCACGTTTCCTTCCGATCCCGCGCCCGGCCGGCCCGCGCCTGGCCGCCGCCGCGCTGACCCTTCTTCTCTCCTGCGGGACCCCGGCGGCCTGGGCCGCCAAGCCCGCGCCGCCGCTCGACCCGTCCGCGCCGCTGGTGCCGGTCGCTCAAAGCGACGGGCGGGTGTGGAACGCGGTGGTCGTGCTGCCGGATGGACGCATGGTCCTGGATTATCCTGCCTGGACGGGCGGCACGGGCCCGTCGCTGACCGTGCGCGACGCGGACGGCACGCAGCGCCCCTATCCCGACGCCGGATGGCACGACGCAACGCGCGATCCGGCGCGGCGCTTCATCTCGGTCGAGGGGCTGCATCTGACCGGC…	LPSAADRGDMPPMARFLPIPRPAGPRLAAAALTLLLSCGTPAAWAAKPAPPLDPSAPLVPVAQSDGRVWNAVVVLPDGRMVLDYPAWTGGTGPSLTVRDADGTQRPYPDAGWHDATRDPARRFISVEGLHLTGDGALWVLDSGIGADGRAVPGGAKLARIDTTDGTVTRIVPIDPAVLRPGSHPAGVRIARGHGFVGDSGVAGLIVIDLGDGPGHGGQRRLLDHHPSLTAQRPIMTGGRVLRGANGHVAAVNVNHLEVSPDGQWLYYQPLCGPLYRIGTDLLTDTSVTGVELDDGATLWYNTPPLGGMTVDRDGTLYFDDVSTGSIFRFTAGRIYQRIVVDPRLRWPAEPYVTPGGQLYVPVAQLDRTPRFDGGRAEVRWPLDLYRVDVGALPPPAY
chr_308	GO:0008152;GO:0006520;GO:0019752;GO:0006807;GO:0044281;GO:0044710;GO:0071704;GO:0009987;GO:0043436;GO:0044238;GO:1901564;GO:0006082;GO:0044237;GO:1901576;GO:0009058;GO:0044249;GO:0009088;GO:0009067;GO:0044283;GO:0044711;GO:0008652;GO:1901605;GO:1901607;GO:0046394;GO:1901566;GO:0016053;GO:0006566;GO:0009066;GO:0043167;GO:0005488;GO:0030170;GO:0043168;GO:0048037;GO:0016829;GO:0003824;GO:0004795;GO:…	GO:0003674;GO:0008150;GO:0009058;GO:0016829;GO:0043167;GO:0044281	ATGCGTTACGTCTCTACCCGGGGTCAGGCCCCTGTCCGCGATTTTTCCGAGGTCCTGCTGGCCGGCCTTGCCGAGGATGGCGGGCTGTATCTGCCCGAGACCTGGCCCGTCCTGAGCGCCGATGACTGGCGCGCGCTGCGCGGCCTGTCCTATCCCGAACTGGCGGCGCGGATCATCGGGCCCTTCGCCGCCGGCAGCATCGCCCCCGAGACGGTGCGGCGCCTGTGCCATGAGGCCTATGCCGGGTTCGACCATGCGGCGATCGTGCCGCTGGTGCAGGTGGAAGACGGGCTGTTCGTCCAGGAACTGTTCCACGGGCCGACCCTGGCCTTCAAGGACATGGCGATGCAGTTGCTGGGCCGGCTGTTCGACCATGTGCTGGCCGAACGGGACGCGCAC…	MRYVSTRGQAPVRDFSEVLLAGLAEDGGLYLPETWPVLSADDWRALRGLSYPELAARIIGPFAAGSIAPETVRRLCHEAYAGFDHAAIVPLVQVEDGLFVQELFHGPTLAFKDMAMQLLGRLFDHVLAERDAHVTIVGATSGDTGSAAIEACRGRTRVKTVILHPEGRTSDVQRRQMTTVLEPNVTNLAVQGTFDDCQDLVKAMFADAPFRQEMRLSAVNSINWARIAAQIPYYVYAALALGAPDRAVAFAVPTGNFGNILAAWAARRMGLPVRALCVGSNRNDILTRFLRGNDMSVQGVVPSLSPSMDIQVSSNFERLLFELLDRDAASCARIMTDFRRTGRMAVPDATWRRAAELFHALALDDEATKTEIRKLYAQSGYLADPHSAIGIAAGRMFRE…
chr_309	GO:0008152;GO:0071704;GO:0044238;GO:0043170;GO:0006508;GO:0019538;GO:0003824;GO:0046872;GO:0005488;GO:0043169;GO:0043167;GO:0016787;GO:0008233;GO:0008237;GO:0070011;GO:0004175;GO:0004222	GO:0003674;GO:0008150;GO:0043167;GO:0051604	ATGACAGAGCAGATCAACGTCACCCGCCTCCCTTCCGGCCTGACGGTCGTTACCGAACATATGGAACGCGTGGAGACCGTATCCTTCGGCGCCTATGTGGCCGCCGGCACGTGCCATGAGCACGCCGCGGAGAACGGCGTCTCGCACTTCCTGGAGCATATGGCCTTCAAGGGGACGGACAGCCGCAGCGCCGCCGGGATCGCCGAGGAGATCGAGAATGTGGGCGGGCACATCAACGCCTATACCGCGCGCGAGCACACGGCCTATTACGTCAAGCTGCTGAAGGAAGACCTGAAGCTGGGGGTCGACATCATCGGCGATATCCTGACCCACAGCACCTTCGCCCCCGACGAGGTGGAGCGCGAGCGCGGGGTCATCCTGCAGGAGATCGGCCAGGCG…	MTEQINVTRLPSGLTVVTEHMERVETVSFGAYVAAGTCHEHAAENGVSHFLEHMAFKGTDSRSAAGIAEEIENVGGHINAYTAREHTAYYVKLLKEDLKLGVDIIGDILTHSTFAPDEVERERGVILQEIGQANDTPDDIIFDHFQETAFPGQPMGRPTLGTEPLIREMSRETLMRYMRTHYTTANTVIAAAGNLAHDDVVALVQRHFADLPAQAGSASFESRYLGGEFRKEKDLDQAHVVLGFPSVGYGDPDYYPVLLLSTLLGGGMSSRLFQEIREKRGLVYSVYSFNAPFRDGGLFGIYAGTGGDQIEELVPVTLEELRKVQTRIGQDELNRARAQLKSSLLMSLESTGSRCEQLARQLQIFGRLIPTAETVARIDAVGIGDVQRVAARLFRGRPT…
chr_310	GO:0008152;GO:0071704;GO:0044238;GO:0019538;GO:0043170;GO:0006508;GO:0016787;GO:0003824;GO:0008233	GO:0003674;GO:0008150;GO:0051604	ATGACCGGCGATCCGCTGGACCTGATCGGCGACCTGCTGGCCATGGCCCGCGCGGCCGGCGCCGATGCGGCCGACGCGCTGTACCTGGCGCGCACGACCCAGGGCGTGCAGGTCCGCAACGGCCGGACCGAGGACCTGGAACGATCCGAGACCCAGGACCTGGGCCTGCGGGTGTTCGTCGGGCGCCGGTCGTCCATCGTGTCGGCCACGGGGCTGGACCCCGAGCGGTTCGCGCCCCTGGTCGAGCAGGCGCTGGCCATGGCCCGCGTGGTGCCCGAGGACCCGCATGCCGGGCTGTCGCCCCTGGCGGAGACGGGGTTCGTGGACGGCACGGGCCTGGATCTGCTGGACATGGCGCGTCCGGACACCGCATCGCTGCTCGCGCGCGCGCGCGCGGCC…	MTGDPLDLIGDLLAMARAAGADAADALYLARTTQGVQVRNGRTEDLERSETQDLGLRVFVGRRSSIVSATGLDPERFAPLVEQALAMARVVPEDPHAGLSPLAETGFVDGTGLDLLDMARPDTASLLARARAAEDAALSVAGVTNSNGGSATASLSDIVLMSSAGFSGRYARSGHSVSASVLAGHGTGMQRDYDYHSAVHLADLDDPAAIGRSAGERTVARLNPGRPRTGRMAVVYDPRVSASLLGHLAGAVNGNAIARGTSFLKDRMGQRIMPAGLDILDDPTRPRGLAAHPFDGEGVRSGVLEIVRDGVLTNWALDSRSARQIGTTGNGRASRGPSAPPVPSLGSLYARPGTLTPAALMQDIAEGIYVIELMGSAINGLTGDYSRGAAGFMIRGGVL…
chr_311	-	-	ATGACCATTCCGACCCGTACCGTCCGGCCTCGCCTGGCGCGCCGTGCGGCGTTCCTGCTGCTGGGCGCGGCCCTCGCGATCGCGCAGGGCGGCCTGGCGTACCAGGCGGATGCCCGGCCGGGCGGCGGGATGTCGCTGGGCAGCCGGGGATCGCGGACCTATAGCGCCCCTGCCCCGACCACGACGGCGCCTTATGGCGCGGCACCGATGCAGCGTTCGATCACGCCGCAATCGCCGTCGCCCCTGGGCGGGTATTCCGGCAATCCCTCCGCCTTCCCGCGTTCGCCGTACGGAGCGCCTTATGGCGCGCCCTATGCGCGGCCGCATCCTTTTGCCGGCGGGTTTCTGGGCGGGCTGCTGGGGGCCGGCCTGTTCGGTGTGCTGTTCGGGCACGGGATT…	MTIPTRTVRPRLARRAAFLLLGAALAIAQGGLAYQADARPGGGMSLGSRGSRTYSAPAPTTTAPYGAAPMQRSITPQSPSPLGGYSGNPSAFPRSPYGAPYGAPYARPHPFAGGFLGGLLGAGLFGVLFGHGIAGGLHGGGSFFGFLIQLLLLGLLIGWLVRRFSGGAARRMSMPAAPGAYGQGPAPGQLTVTPDDYRAFQRLLVDIQAAWNQQNLPALQHMATPEMVGYFNAQLSDLASRGARNVVSDVRFERGDLAEAWSENGFDYATVAMRYSMVDITTDMVGHVIDGSSTERVTTTELWTFVRPSRGGAWLLSAIQQAR
chr_312	-	-	ATGCCGACGGAACAGCCGATTTCCCTCACCGCGGCGCAGGCGGCGGAATATGCCCGTCGGCATCGCGGCCGCGTCATCGGCGCCGCGATGACGCTGCTGGCGCTGGCCGCGATCATCTACGCGCTGGCACTGGTCAGGCTGTAG	MPTEQPISLTAAQAAEYARRHRGRVIGAAMTLLALAAIIYALALVRL
chr_313	GO:0008152;GO:0006778;GO:0006779;GO:0044249;GO:0034641;GO:0006807;GO:1901362;GO:1901360;GO:1901576;GO:0044710;GO:0051186;GO:0042440;GO:0006783;GO:0051188;GO:0071704;GO:0033014;GO:0033013;GO:0018130;GO:0042168;GO:0009987;GO:0006725;GO:0048033;GO:0009058;GO:0048034;GO:1901564;GO:0046148;GO:0046483;GO:0044271;GO:1901566;GO:0044237;GO:0019438;GO:0004659;GO:0016765;GO:0016740;GO:0003824;GO:0008495;GO:…	GO:0003674;GO:0005575;GO:0005623;GO:0005886;GO:0008150;GO:0009058;GO:0016765;GO:0034641;GO:0051186	ATGAGCCTCTCCCTTTCCGAGGACGCGACCCGCTTCGACGCCGCCCTGGTCGGGACCGAGGCCAGGGACTGGGTCGCGCTGCTCAAGCCCAGGGTGATCTCGCTGGTGGTGTTCACCGGGGCCGCCGGGCTGGCCATGGCGCCGGGCCGGATCAACCCGCTGATCGCCTGCATCGCCATCCTGTGCATCTGCATGGCCTCGGGCGCGGCCGGGGCGATCAATATGTGGTACGACCGCGATATCGACGCGGTCATGACCCGCACCGCCCGCCGCCCGATCCCCGACGGCCGCATCCGCGCCGATGCCGCGCTGGGCTTCGGCATCGGCCTGTCCGTGGCCTCGGTGCTGCTGATGTGGCTGGCCACCAACCTGCTGGCGGCCTGTGTGCTGGGGTTCTCG…	MSLSLSEDATRFDAALVGTEARDWVALLKPRVISLVVFTGAAGLAMAPGRINPLIACIAILCICMASGAAGAINMWYDRDIDAVMTRTARRPIPDGRIRADAALGFGIGLSVASVLLMWLATNLLAACVLGFSIFFYAVVYTMWLKRSTPQNIVIGGAAGAFPPMIGWAAATGSLGVMPVVMFAIIFLWTPPHFWSLSLYACKDYGRAGIPMLPVVRGARHTRWQILWYTLALSAVSLVPPALHLAGWLYAATAILLDAGFVLCAVRVLRDRQDADGTSLTGDKPARHAFRFSLAYLFLLFCGLLADHVLIGG
chr_314	GO:0009987;GO:0008152;GO:0044710;GO:0055114;GO:0044699;GO:0015992;GO:0051179;GO:0006810;GO:0015672;GO:0006818;GO:0006812;GO:0006811;GO:0034220;GO:0044765;GO:0044763;GO:0051234;GO:0055085;GO:0006091;GO:0044237;GO:0015980;GO:0045333;GO:0009060;GO:0022900;GO:0016491;GO:0003824;GO:0046872;GO:0005488;GO:1901363;GO:0043169;GO:0046914;GO:0015077;GO:0043167;GO:0015002;GO:0020037;GO:0005215;GO:0008324;GO:…	GO:0003674;GO:0005575;GO:0005623;GO:0005886;GO:0006091;GO:0006810;GO:0008150;GO:0016491;GO:0043167	ATGCCGACAGAGGGCCAGGTTCCAGCAGCGGTCGGAACCGGCAGCTTTCCGGCGCGACGCGGTCGCGTCTTCAGTCACAGGCATGTCGGCACGCTGTATCTGGCGCTTGCCGTCCTGGCCGGGCTGACCGGCGGCGCGCTGGCGCTGCCGCTGCAACTGGCCCAGGCCGGGCAGGGCGCCGCTTCCGGCGGCGGACTGGCCCGGGCCGCGATCGACCATGGCGCGCTGATGGTGCTGTTCTGCGCCTTGCCGGCCCTGACGGGCGGGTTCGGCACCTGGTTCGTGCCGATGCTGCTGGGCGCGCCCGACATGGCCTCCCGCCGGGCTTCCCTGCTGGCCTGGATCGGCCTTGCCGTCAGCTTCCTCCTGGTCCTCTCCGGCGTGCAGGTCGGGCTGGGC…	MPTEGQVPAAVGTGSFPARRGRVFSHRHVGTLYLALAVLAGLTGGALALPLQLAQAGQGAASGGGLARAAIDHGALMVLFCALPALTGGFGTWFVPMLLGAPDMASRRASLLAWIGLAVSFLLVLSGVQVGLGMLLWCAAMLGWSINMAATVLNMRRPGMDLRAMPLFAWAQALTALMMVVTLPVLAASLTRGLLAGAPHGAGQAVPALRAFSGPEIGLLLLPAAGIVCQLVETFSGVALRRRAAALGAMAVLSVGGATIWVHDLFSGGLAAQPAARPVIEQAATGLPMLVLLAVWGATVRAGRPVLRVPMLWACAFAALLLAGPALAWLGGVPAGHAVALPAALFATFGGFYYWIGKMTGHQCPESGGRLHVALATAGTLLCLAPHRPACVLAGVILL…
chr_315	GO:0032259;GO:0008152;GO:0008168;GO:0016740;GO:0003824;GO:0016741;GO:0008757;GO:0008170;GO:0004608;GO:0080101;GO:0000773	GO:0003674;GO:0008150;GO:0008168	ATGAGCGAAGTTCTTCAAGATGCCTCGCCCGAGGCCAGTGGGGCGGCGACCGCCGTTGGGGGCTATACGCCCGCCCCGCGTTCCGCCCTGGATGCCGAGGCCGTGAAAGCCGCCTATCGCCGTTGGGCGGGGGTCTATGACGCGCTGTTCGGCGGCGTGTCGGCATTCGGCCGCAAGCGCGCGGTCGCGGCGGTCAACAGCCTGCCCGGCACCGCGGTGCTCGAAGTCGGGGTGGGCACCGGCCTGGCGCTGCCGCATTACCGGTCGGACAAGCGCATCACCGGCATCGACCTGTCCGGCGACATGCTGGACCGCGCGCGCCAGCGCGTGGCGCGCATGAATCTGCGCCATGTCGACGCACTGCTGGAAATGGATGCCGAGGACACGCGCTTCGCCGAC…	MSEVLQDASPEASGAATAVGGYTPAPRSALDAEAVKAAYRRWAGVYDALFGGVSAFGRKRAVAAVNSLPGTAVLEVGVGTGLALPHYRSDKRITGIDLSGDMLDRARQRVARMNLRHVDALLEMDAEDTRFADGSFDVAVAMFVASVVPNPRRLLAELKRVVRPGGHILFVNHFLATGGVRLAVERSMARASRSLGWHPDFAIESLLPPADLARASIHPVPPAGLFTLVVLPRDPAAPSAETRA
chr_316	GO:0044238;GO:0042398;GO:0019752;GO:0044249;GO:0034641;GO:0006807;GO:0044281;GO:0044283;GO:1901566;GO:1901576;GO:0044710;GO:0044711;GO:0006520;GO:0043043;GO:0071704;GO:0019184;GO:0006749;GO:0043604;GO:0009987;GO:0009058;GO:0008152;GO:0043436;GO:1901564;GO:0008652;GO:0044271;GO:0006575;GO:0006082;GO:0044272;GO:0046394;GO:0016053;GO:0044237;GO:0006790;GO:0043603;GO:0006750;GO:0006518;GO:0016881;GO:…	GO:0003674;GO:0005575;GO:0005622;GO:0005623;GO:0005737;GO:0005829;GO:0006790;GO:0008150;GO:0009058;GO:0016874;GO:0034641;GO:0043167;GO:0044281	ATGTCCCGCCCGCTGAAGGTTGCCGTGCAGATGGATCCCCTGGCCGGGATCGACATAAACGGCGATTCGACCTTCGCCCTGATGCTCGAGGCCCAGGCGCGGGGGTACGAGCTGTTCGTCTACCACGTCCAGGGACTCAGCCTGCGTGAGGGCCGCCACGGCGCCGTCCGCGCCGAGCGCCTGACTGCCCGCGCCCGCCCGGCCGCCGTCCGGCGCGTCAGGGGCGACCATGCGACCCTGGGCGAGGAACGGATCCTGGACCTGTCGCAGATGGACGTCATCCTGATGCGGCAGGACCCGCCCTTCGACATGGCCTATATCACCGCCACCCATATGCTGGAACATGTCCACGGCATCGGCCCGGACCGCGCCCTGGTGGTCAACGACCCGGCGTCGGTG…	MSRPLKVAVQMDPLAGIDINGDSTFALMLEAQARGYELFVYHVQGLSLREGRHGAVRAERLTARARPAAVRRVRGDHATLGEERILDLSQMDVILMRQDPPFDMAYITATHMLEHVHGIGPDRALVVNDPASVRNAPEKLLVTHYPNLMPPTLVTWDQQAIRDFRAEWRDIIVKPLFGNGGAGVFRIREDDENLNALLEMHFARSREPLMIQRYEPAVRRGDKRIILADGQPIGAINRVPAEGEARSNMHVGGKAVQVALTPRDREICAAIGPMLREKGLIFVGIDVIGDWLTEINVTSPTGLQEMDRFDGINSAGLIWDCILRRLEGAGDGAGGFVA
chr_317	GO:0019222;GO:0031323;GO:0050789;GO:0080090;GO:0060255;GO:0065007;GO:0010468;GO:0019219;GO:0050794;GO:0051171;GO:0051252;GO:0031326;GO:0044249;GO:0034645;GO:1901576;GO:0032784;GO:0044260;GO:0071704;GO:2000112;GO:0010467;GO:0009987;GO:0009889;GO:0009058;GO:0009059;GO:0008152;GO:2001141;GO:0044238;GO:0044237;GO:0043170;GO:0006355;GO:0010556;GO:0032774;GO:0090304;GO:0034641;GO:0006807;GO:1901362;GO:…	GO:0003674;GO:0003677;GO:0003723;GO:0006412;GO:0008150;GO:0009058;GO:0034641	ATGGCCTTCATGACCGATGACGACGACGACGACGACCGCCCCCGCGCGCCGGATGGGGTGTCGCGCTACATGACGGCGGCCGGCCTAGCCGCGATGCGCGGCGAGCTGAACGCCCTGCTGCGCGACGAGCGGCCGCGAATCGTCGAAATCGTCTCCTGGGCGGCCGGAAACGGCGATCGCTCGGAAAACGGCGACTATCTCTACGGCAAGAAGCGCCTGCGCGAGATCGATCGCCGGGCGCGTTTCCTGACCCGCCGGATCGAGAAGGCGATCGTCGTCGATCCCGCCGCCCAGACCCGGCGCGACCGCGTCTTCTTCGGCGCCACCGTGACCTATGCGACCGAGACGGACGAGGAACGCACGGTCACCATCCTGGGGGTGGACGAGGCCGATCTCGCC…	MAFMTDDDDDDDRPRAPDGVSRYMTAAGLAAMRGELNALLRDERPRIVEIVSWAAGNGDRSENGDYLYGKKRLREIDRRARFLTRRIEKAIVVDPAAQTRRDRVFFGATVTYATETDEERTVTILGVDEADLAAGQVSLASPVARAVLGGRVGDEVRLMTPAGAEIIEILRIAYPEPDGAQQSASASVL
chr_318	GO:0044238;GO:0005975;GO:0071704;GO:0008152;GO:0005996;GO:0019318;GO:0044723;GO:0016853;GO:0030246;GO:0003824;GO:0005488	GO:0003674;GO:0005975;GO:0008150;GO:0016853	ATGCCGGAGCAGCGCATGATCGAACTGGCGGCGGGCTCGGCGCGGCTGGGATTGCTGCCCGGCCTGGGCGGAGCCGTCGCCTATTGGACGAGCGGCGGGCTCGATATCCTGCATGCCGTCGCGGACCCCAACCTGCTGGCCCAGCGGGGCCGCGCGGTCGCCGCCTATCCGCTGGTGCCGTTTTCCAACCGGGTGGCGGATGGCTGCTTCCAGTTCGACGGCGTGCCATACCGGATGCGGCCGAACTTCGCCGGCGAGCCCCATGTCATCCACGGCAATGGCTGGGAACATGCCTGGCGGCTGGAATTGCTGTCCGACGACAGCGCCACCCTGGGCCTGTCCTGGAATCCGCACCTGGATCCCCGTCATCCGAATCCGCAATGGCCCTTCGCCTATCGC…	MPEQRMIELAAGSARLGLLPGLGGAVAYWTSGGLDILHAVADPNLLAQRGRAVAAYPLVPFSNRVADGCFQFDGVPYRMRPNFAGEPHVIHGNGWEHAWRLELLSDDSATLGLSWNPHLDPRHPNPQWPFAYRAQLRFDLRQDGLSIGMMIENTDQHPQPAGLGFHPYFPRRGALHLGFSAGTVWTNDDRHLPALRVPATGEWSFEQMRLIGAQAIDHCYAEWSGAAFLRWPQDNLALTISADDPFRHLVLYTPPGRPFIAVEPVTHMNDALNHPGVADGGLRILAPGRKLEGHIRLALTGC
chr_319	GO:0090305;GO:0050896;GO:0006950;GO:0009991;GO:0090304;GO:0034641;GO:0006807;GO:0009432;GO:0044699;GO:0006139;GO:0051716;GO:0044260;GO:0071704;GO:1901360;GO:0071496;GO:0006281;GO:0009987;GO:0006725;GO:0006289;GO:0006974;GO:0044763;GO:0008152;GO:0007154;GO:0046483;GO:0044238;GO:0031668;GO:0009605;GO:0044237;GO:0043170;GO:0033554;GO:0006259;GO:0035639;GO:0005488;GO:0003676;GO:0003677;GO:0043167;GO:…	GO:0003674;GO:0003677;GO:0004386;GO:0005575;GO:0005622;GO:0005623;GO:0005737;GO:0006950;GO:0008150;GO:0009056;GO:0034641;GO:0043167	ATGCCCGCACCCGCCCGCGCCAAAGCCCGCCGTCCCGATCCGTCCGCCGAAATCGTGACCTTCCAGCCCGAACGGCAGCCGCCGAAGGAAAAGACGCGGCGCCTGACCATCAGCGCGCCCTACGAACCGGCGGGCGACCAGCCCCAGGCGATCGCCGAACTGGTCGCGGGGATCGCGGCGGGCGAACGCGACCAGGTGCTGCTGGGCGTCACCGGCTCGGGCAAGACCTTCACCATGGCCAAGATCATCGAGGCCACGCAGAAGCCGACCCTGGTGCTGGCGCCGAACAAGACCCTGGCCGCCCAGCTCTATGGCGAGATGAAGCAGTTCTTCCCCGACAACGCGGTGGAATATTTCGTCAGCTACTACGATTACTACCAGCCCGAGGCCTATGTCCCG…	MPAPARAKARRPDPSAEIVTFQPERQPPKEKTRRLTISAPYEPAGDQPQAIAELVAGIAAGERDQVLLGVTGSGKTFTMAKIIEATQKPTLVLAPNKTLAAQLYGEMKQFFPDNAVEYFVSYYDYYQPEAYVPRSDTYIEKDSQINEQIDRMRHAATQALLERNDVIIVASVSCIYGIGSVETYSRMVVRLETGGEIDRERLVKALVELQYRRNDAAFQRGTFRVRGESIDIFPVQNEDRAWRVSLFGDEIDSIIEFDPLTGDKTGDLQDISVYANSHYVTPRPTLNQAVVGIKHELRQRLAELADEGKLLEIERLQQRTTFDLEMIETTGVCKGIENYSRYLSGRKPGEPPPTLFEYLPEDALLIVDESHVTVPQIGGMERGDYARKSILSEFGFRLP…
chr_320	GO:0090305;GO:0008152;GO:0090304;GO:0034641;GO:0006807;GO:0006139;GO:0071704;GO:1901360;GO:0009987;GO:0006725;GO:0046483;GO:0044238;GO:0044237;GO:0043170;GO:0097159;GO:0005488;GO:0003676;GO:1901363;GO:0016787;GO:0003824;GO:0004518;GO:0004527;GO:0016788;GO:0008408;GO:0044464;GO:0005623;GO:0005622	GO:0003674;GO:0005575;GO:0005622;GO:0005623;GO:0008150;GO:0034641	ATGGATGGATTCCAACCGCCGCGACGCCCAGGTGAGCCGGCCCCCTTCGTGCGCGTCATCGACCTGGAGACCAGCGGCCGGGATGCGTCGGACGGCGGCGTCGTCGAGATCGGCTGGCAGGACGTGGTGCTGTGCGCGGATGGCGGCTGGGCGCTGGACGGCCCGCCCTGGGCCAGGCTGACCGATCCCGGCCGGCCGATCACGCCGGGCACCACCGCCATCCATCACATCACCGACGCGGATGTGCGCGGCGCGCCCGATTTCGCCGCGATCGCGCCCGCGATCCTGCGCCCGGACCGCCCGCCCGTGGCGCTGGCCGCCCATCGCGCCGCCTTCGAGCAAGGCTGGATCCGCGGCCTGCTGCCGCCGTCGGTGACCGTGGGGCTGCGCTGGATCTGC…	MDGFQPPRRPGEPAPFVRVIDLETSGRDASDGGVVEIGWQDVVLCADGGWALDGPPWARLTDPGRPITPGTTAIHHITDADVRGAPDFAAIAPAILRPDRPPVALAAHRAAFEQGWIRGLLPPSVTVGLRWICTYKGALRVWPDEPGHSNQGLRYSRRPDGLDRALGTPAHRAGPDAYVTAHHLRDMLAAASVESLLRWSREPALLARVPHGPLRGRRIGSLENAELDRLLATDRHRGPDLAFTLRTEQARRAGRDEARPAQHALPF
chr_321	GO:0008152;GO:0009987;GO:0044237;GO:0016310;GO:0006796;GO:0006793;GO:0071704;GO:0044260;GO:0044238;GO:0043170;GO:0044267;GO:0006468;GO:0006464;GO:0043412;GO:0036211;GO:0019538;GO:0003824;GO:0016740;GO:0016772;GO:0016301;GO:0035639;GO:0005488;GO:0000166;GO:1901363;GO:0001883;GO:0001882;GO:0043168;GO:0043167;GO:1901265;GO:0032549;GO:0017076;GO:0005524;GO:0036094;GO:0030554;GO:0032559;GO:0097159;GO:…	GO:0003674;GO:0006464;GO:0008150;GO:0016301;GO:0043167	GTGGCGGATGAACGGGACCTCGACAATACCGGGCTGTTCGGCGAAATCCGCCGGATGGTCCGGACATCGGGCGCGATGGGCGGGATCGCGGCCCGCATCGCGGGGCACAGGATGGGCCTGCGCACCGACCTCGCCACCCATGCAGGGGACCTGAAATCGGTGCTGGGCGGCCTGAAAGGGCCGCTGATGAAGGGCGCGCAGCTTCTCTCGACCATTCCCGGCGCGCTGCCCGAGGAATATGCCGTCGAACTGGCGCAGTTGCAGTCCAATGCCCCGCCGATGGGCTGGGGCTTCGTGCGCCGGCGCATGGCGACCGAACTGGGCCGCGACTGGGAACGCCGCTTCGCGCGGTTCGAGCACGAGGCCGCCGCCGCCGCCAGCCTGGGGCAGGTCCATCGC…	VADERDLDNTGLFGEIRRMVRTSGAMGGIAARIAGHRMGLRTDLATHAGDLKSVLGGLKGPLMKGAQLLSTIPGALPEEYAVELAQLQSNAPPMGWGFVRRRMATELGRDWERRFARFEHEAAAAASLGQVHRAILPDGRRVACKLQYPDMQATVDSDLRQFRMAVGLYYRIDSTIKQDDVLVELTARLQEELDYTREAANLRLYRLMLADYPKVSVPAPVEDLSTRRLLTMDWLDGRGVQTVLDANPTLEQRNAMALALFQAWYVPLYRYGVIHGDPHMGNFTVRDDYGLNLLDLGAIRIFHARFVQGIIDLYRALERDDEDLAYHAYQAWGFTDMSRETMRVLNEWARFIYEPLMQDRVRPIQESGDPQFGRAVAERVYAGLKRTGGVRPPREFVLV…
chr_322	GO:0071704;GO:0006508;GO:0008152;GO:0044238;GO:0019538;GO:0043170;GO:0008237;GO:0004175;GO:0008233;GO:0016787;GO:0004222;GO:0003824;GO:0070011;GO:0043169;GO:0046914;GO:0008270;GO:0043167;GO:0046872;GO:0005488	GO:0003674;GO:0008150;GO:0043167;GO:0051604	ATGCTTCTTTCCGCATGGTCCGACCGGCTGGGCTTACGCGCGGCCGGGGGCGCGGCCGGGGGATCGGCGGTGGCGGCAGCCACCATGGGCGACCTGCCGCGGTGGGACCTGTCCGACCTGTATGACGATCGCGATTCCGAGCGCCTGCGCCAGGACCTGGCCCAGGCCGGATCCGACGCCGAAGCCTTCGCCCGGGCCTGGCGTGGCCGCCTGGCCGACGTTCCGGCCGCCGAGCTGGCGCGCGCGATCGCCGAGTATCAGCGGATCGACGAAATCCTGGGCCGTGCCGCGTCCTATGCGCAATTGCTGTTCGCCGCCGATTCGTCCGATCCGGCGAACGGCCGTTTCTCGCAGTCGGTCAATGAACGGCTGACGGATATTTCGACCCACCTGCTGTTC…	MLLSAWSDRLGLRAAGGAAGGSAVAAATMGDLPRWDLSDLYDDRDSERLRQDLAQAGSDAEAFARAWRGRLADVPAAELARAIAEYQRIDEILGRAASYAQLLFAADSSDPANGRFSQSVNERLTDISTHLLFFTLELNRIGEQEMQDRLADPALAPWTPFLRDLRVFRPHQLSDEVEQVLHEKSVTGATAWCRLFDETMSALRIPLDGHDLTVGEALNRLSDPDRALRARAAAAIGTVFGDNIRLFALITNTLAKDKAISDGLRHYPRPGSYRNRSNMVEDAVVDALVQAVTSDYPRLSHRYYALKAKWLGLDKLEHWDRNAPLPSAEDRVIPWDEASRQVLGAYESFDPRMGVVARRFFDNAWIDAMPSPGKASGAFAHPTVPSAHPYLLLNYHGRT…
chr_323	GO:0008152;GO:0006807;GO:0006537;GO:0044238;GO:0019752;GO:0044281;GO:0044710;GO:0006520;GO:0071704;GO:0009987;GO:0043436;GO:1901564;GO:0006082;GO:0044237;GO:0009064;GO:0044249;GO:0044283;GO:1901576;GO:0044711;GO:0043650;GO:1901605;GO:1901607;GO:0043648;GO:0009058;GO:0055114;GO:0008652;GO:1901566;GO:0046394;GO:0016053;GO:0006536;GO:0009084;GO:0015930;GO:0016491;GO:0003824;GO:0016638;GO:0045181;GO:…	GO:0003674;GO:0008150;GO:0009058;GO:0016491;GO:0044281	GTGACGAAGATGGACCAGTTTCCCCAAGGCCGGGATCAGGACCTGGATCAGGGCCAGCGCTTCGTCGCCGACTGGCATGACAATGCCCGCGCCATCGCCGGGCTGTACGACCCGTCGCAGGAACATGATGCGTGCGGCGTCGGACTGGTGGCCGCGCTGGACGGCCGCAGGCGACGCGACGTGGTCGAGGCCGGGATTTCGGCGCTGAAGGCCGTCTGGCATCGCGGCGCCGTCGACGCCGACGGCAAGACCGGCGACGGTGCCGGCATCCATGTCGAAATCCCGCAGGATTTCTTCGCCGCCGCCATCCATAGCGGCGGCGAGGGCTGCGTGGACAGCCAGATCGCCGTCGGCATGATCTTCCTGCCCAAGACCGACCTGGCGGCGCAGGAACGCTGC…	VTKMDQFPQGRDQDLDQGQRFVADWHDNARAIAGLYDPSQEHDACGVGLVAALDGRRRRDVVEAGISALKAVWHRGAVDADGKTGDGAGIHVEIPQDFFAAAIHSGGEGCVDSQIAVGMIFLPKTDLAAQERCRQIIEAEILAFGYGIYGWRQVPINTACIGEKANATRPEIEQILIRNPRGTDEETFERDLYVIRRRIEKSAIANQVDLYVCSLSCRSVVYKGMFLAEHLTDFYPDLLDPRFVSRFAIYHQRYSTNTFPTWKLAQPFRRLAHNGEINTISGNANWMKSHETRLADPLLDPYMDDLKPVVQASGSDTAILDNVFELLTFAGRDAPMVKALMVPASVGGNSAMPQQHKDMYAYCNAVMEPWDGPAALCATDGRWVVAGLDRSGLRPLRYT…
chr_324	GO:0044710;GO:0008152;GO:0055114;GO:0009987;GO:0044237;GO:0071704;GO:0044281;GO:1901564;GO:0006807;GO:0044238;GO:1901576;GO:0044249;GO:0009058;GO:0006537;GO:0043436;GO:0006082;GO:0019752;GO:1901566;GO:0006520;GO:0044283;GO:0044711;GO:0043650;GO:0043648;GO:0016053;GO:0009064;GO:0008652;GO:0046394;GO:1901605;GO:1901607;GO:0006536;GO:0009084;GO:0016491;GO:0051536;GO:0003824;GO:0005488;GO:0051540;GO:…	GO:0003674;GO:0008150;GO:0009058;GO:0016491;GO:0043167;GO:0044281	ATGCTCAAATTCGTCACCGTGGCGCAAAGCCAGCCCGACAAGCGGTCGGTGTCCGAACGCAACGCGGATTTCGACGAGATCTATCGCGCCTTCGCCGTCGACCAGGCCGAACGCCAGGCAAGCCGCTGCTCGCAATGCGGGGTGCCGTTCTGTTCGATCCATTGCCCGCTGGGCAACAATATCCCCGACTGGCTGAAAATGACGGCCGAGGGACGGCTGGAGGAAGCCTATGCCCTGTCCTCGGCCACGAACAATTTCCCCGAGATCTGCGGCCGGATCTGCCCCCAGGACCGGCTGTGCGAGGGCAATTGCGTGATCGAGAAGGGCTTCGAGAGCGTCACCATCGGCGCCGTCGAACGCTTCATCACCGATACCGCCTTCGCCAATGGCTGGGTCGCG…	MLKFVTVAQSQPDKRSVSERNADFDEIYRAFAVDQAERQASRCSQCGVPFCSIHCPLGNNIPDWLKMTAEGRLEEAYALSSATNNFPEICGRICPQDRLCEGNCVIEKGFESVTIGAVERFITDTAFANGWVAPISPPVERAASIGIVGAGPGGLAAAMQLRELGYQVHVYDRYDRVGGLMVYGIPGFKLEKDIVARRHLYLEESGVRFHLGVGVADRDGEGRIAFATLRARHDAVLIATGVYKSRDIGGPGAGLPGIVKALDYLTASNRTSLGDNVAAFESGELNAAGKSVVVIGGGDTAMDCVRTAVRQGAKSVKCLYRRDRANMPGSIREVKNAEEEGVDFVWLAAPEAFLGDARVGAVRATRMKLGLPDASGRQSVEPVEGSAFVLEADLVVKAL…
chr_325	-	-	ATGCGCTCGGCCATCGGCTTCCCCCTGCAGGATTCGGACCGGCCGATCGGCGGCCACCCGTTTCGGCGGAACACCTACGCCACGGCTGGCCGCCAATAA	MRSAIGFPLQDSDRPIGGHPFRRNTYATAGRQ
chr_326	GO:0008152;GO:0044710;GO:0055114;GO:0009987;GO:0044237;GO:0003824;GO:0016491;GO:0003954;GO:0016651;GO:0050136;GO:0016655;GO:0008137;GO:0005488;GO:0050662;GO:0048037	GO:0003674;GO:0008150;GO:0016491	ATGGCGACGCGACGCGTGGCGACCGTCATCGGCGGATCGGGATTCCTGGGGCGCCATGTCGTCCAGCGCCTGGCGGAGGACGGGTACGTGGTGCGGGTGGTCGGCCGGCGCGCCGATCGCGCGGCGGCGCTGCGGCCGCTGGGCGATGTCGGGCAGATCGTGCCGCTGGGGGCGTCGATCCTGGATGAAGCCGCGCTGGTCCCGGTGATGGAAGGCGCCAGCCTGGTCGTCAACCTGGTGGGCATCCTGCGTCCCCAGGGACGAGGGGGACGGGGCCAGGGACGGAGGCAAGCGGACTTTTCGGCCATCCATGTCGAGGCCGCCGGACGGGTCGCGCGGCTGGCGGCCTCGGCCGGGGTCGCGCGCATGGTGCATGTCTCGGCCATTGGCGCCTCGGCC…	MATRRVATVIGGSGFLGRHVVQRLAEDGYVVRVVGRRADRAAALRPLGDVGQIVPLGASILDEAALVPVMEGASLVVNLVGILRPQGRGGRGQGRRQADFSAIHVEAAGRVARLAASAGVARMVHVSAIGASARSPSAYGRSKAAGEDAVLRDQPRATIVRPSLIFGAGDHFLTLFAAMARYSPVVPVYGAATRVQPVHVADVAEAIRRILASDGHQGEIYELAGPRVWTMEALIRWVVAFIGRRRLVFAMPRALAYWQALLLENLPGHLLTRDQLAMLSVDNVAQDGMRGLGTLGIDPVPVEMIAPTYLARYKIT
chr_327	GO:0090305;GO:0006139;GO:0044238;GO:0009987;GO:0006725;GO:0044237;GO:0043170;GO:0090304;GO:0071704;GO:0034641;GO:0006807;GO:0008152;GO:1901360;GO:0046483;GO:0005488;GO:0003676;GO:1901363;GO:0008408;GO:0004527;GO:0016787;GO:0016788;GO:0003824;GO:0004518;GO:0097159;GO:0004540;GO:0004525;GO:0004521;GO:0016893;GO:0016891;GO:0004519	GO:0003674;GO:0008150;GO:0034641	ATGACCACCACGTCTCCTTCGATCCAGTTGCATCGCGGCGACCTGCCGGACGATGTCTCCTTCCAAGGGACGATCGCGGTGGATACCGAGGCCATGGGGCTGAACCCGCATCGCGACCGGCTGTGCCTGGTGCAGATTTCCGCGGGCGACGGCAACGCGCACCTGGTGCAGATCGTGCCTGGCACGCCCAGCCCCAACCTGGCGCGGCTGATGGCGGACCGCACGGTCACCAAGCTGATGCATTTCGCACGGTTCGACGTGGCGATCCTGCAGCACGCGCTGGGCGTGACCGTGGCGCCGGTGATCTGCACCAAGATCGCCTCCAAGCTGGTGCGCACCTTCACCGACCGGCACGGGCTGGCGCATCTGTGCCGCGAATTGCTGGGCGTGGACCTGAGC…	MTTTSPSIQLHRGDLPDDVSFQGTIAVDTEAMGLNPHRDRLCLVQISAGDGNAHLVQIVPGTPSPNLARLMADRTVTKLMHFARFDVAILQHALGVTVAPVICTKIASKLVRTFTDRHGLAHLCRELLGVDLSKQQQTSDWGAAVLTPEQQAYAASDVLHLHALWAKLEALLHREGRRALAQACYDFLPARARLDLLGYEEPDIFAHRA
chr_328	GO:0005975;GO:0008152;GO:0071704;GO:0044238;GO:0030246;GO:0005488;GO:0016853;GO:0003824;GO:0016861;GO:0016860;GO:0019146	GO:0003674;GO:0005975;GO:0008150;GO:0016853	ATGACCCAATCCGCGTTGCATGACGATACCGGCACCGGCCCGGCCCATGATCGGCTTCTGTCCGACATCGCGGTCGCGTGCCGGGTCCTGGCCAGCGAGAGCAACGGCCTGGCGCAGCTTTCGGCCGCGCTGCGCGTGGGCGGCGCCGATCCCGCGGCGGATTCCGGCGGGCTGACGCCGCTGGCCCGGTCCTTCGGCCGGGCGGTCGAGGCGTTCTCGACCCTGCCGGGACGCGTGGTGGTGACGGGGATCGGCAAGTCCGGCCATGTCGGCCGCAAGATCCAGGCCACGCTGGCCTCGACCGGCACGCCGTCCTTCTTCGTCCATCCGTCCGAGGCGTCGCACGGCGACCTGGGCATGATCCAGTCCGGCGACGCGGTGCTGGCGCTGTCCAATTCC…	MTQSALHDDTGTGPAHDRLLSDIAVACRVLASESNGLAQLSAALRVGGADPAADSGGLTPLARSFGRAVEAFSTLPGRVVVTGIGKSGHVGRKIQATLASTGTPSFFVHPSEASHGDLGMIQSGDAVLALSNSGETPELADIIAHARRFGLMLAAMTGQAESTLARAADIALVVPDAAEACPMGLAPTTSATMQMALGDALAVALLERRNFTASDFGVFHPGGRLGIRLRRVGDLMHCGTAMPLGTPDISLRQVILEMTRKAFGCIGVIGTDGTLCGLITDGDLRRALDRDLETTRAADIMNPTPLTTRADILAAEALRIMNARPRPITSLFVLDDGGVPVGIVHVHDLLRAGVA
chr_329	-	-	GTGCCGCGCCGCGAGGATTTCGCACGCTCGGCGGCAGATGCGGCGCGGCAGCGCGGCATGCTGCACCAGCGTACGATCCGTCAGCGGCGCATTCCCCGCCCGCGCGACATCGCCCGCCGCCGCCAGATGGTGCGCTGGGCCAAATGGGCGCTGCCGGCCGCAGCGCTGGCCCTGCTGGGGTCGATCGCCGTATGGCCCGCGATCGACCGGATGATGAGCGCCCAGCGCAACGTCATGCACGAGATGGAAAACCTGCGCATCGCAAGCGGCAACATGCTGGGCGCCAGCTATCGCGGGCTGGACGATCACGGCCGGCCGTTCACGATCACGGCCGAGCAGGCGCAGCAGGTCGGCCCCGAACGGATCAACCTGTCCCGGCCCGCCGCCGACATGCTGACC…	VPRREDFARSAADAARQRGMLHQRTIRQRRIPRPRDIARRRQMVRWAKWALPAAALALLGSIAVWPAIDRMMSAQRNVMHEMENLRIASGNMLGASYRGLDDHGRPFTITAEQAQQVGPERINLSRPAADMLTQGGNWLMITSRDGVYMQHAQLLDLTGDVVLYRDDGIILNGVTADMNLKQGIVMSDEWVHAEGPFGVLDAQGFMLSQHDGVGLFRGPGRLVLNDDAHAHPPDARPATTPTPAAQTPAAQTPAAQTPAAQTSAAQTSAAQTEPTR
chr_330	-	-	GTGACCTGCCTGGTCCCGGCGGGAGACGCGCGGGCGCAGGCGATCGATCTGTCCCATGGCGGGCAGATCGTCGTGACGGCGGCGGGCGGCTTCGACTGGGACCAGAAGACGCAGACCGTGACCGCCTATGACCAGGCGCAGGCGGTGCGCGGCAACGTGACGGTGACGGGCGACCGGCTGATCGCCTTCTACCGCAAGAAGGCCGCCGCCCCCGGGGCGGCGCCGGCACCCGCAGCACCCGCACCGGCGACGCCGCCGGGTGTACAGGGCGGCGCAGGCCAGGGCGGCGCGAACCAGGCGGCGGGCAACCCCGATACCGGATCGAACGAGGTCTATCGCCTGCAGGCGCTCGGCCATGTCCATATCTTTACCGATACCGACCAGGCCTGGGGGGACAAG…	VTCLVPAGDARAQAIDLSHGGQIVVTAAGGFDWDQKTQTVTAYDQAQAVRGNVTVTGDRLIAFYRKKAAAPGAAPAPAAPAPATPPGVQGGAGQGGANQAAGNPDTGSNEVYRLQALGHVHIFTDTDQAWGDKAVYDIDQAVMVMTGKAMKMVTPQDVLTARDTMEYYSQTRVSIGRGDATVTTNDGRQIRADVLVGYSAPAAQPAKDGPAKGAPASGTPAKPGSDPLASSGKLEKVNAFGHVFVRTQTETVTGDRGVYVPDTGIARIVGNVHITRGQNQINGAAAIVNMHTGIATMTERPGARVSGLVVPNESNPTPGTNAAHGSSAATPGKAAR
chr_331	GO:0006200;GO:0046434;GO:0009166;GO:0009167;GO:0044281;GO:0009161;GO:0046130;GO:1901360;GO:0009169;GO:0044710;GO:0009199;GO:0042454;GO:0009207;GO:0009205;GO:0009203;GO:0046034;GO:0046128;GO:0046483;GO:0009164;GO:1901564;GO:1901565;GO:0034641;GO:0006163;GO:0019637;GO:0009141;GO:0009143;GO:0009144;GO:0009146;GO:0006807;GO:0006195;GO:1901575;GO:1901361;GO:0009150;GO:0009154;GO:0009158;GO:0046700;GO:…	GO:0003674;GO:0006810;GO:0008150;GO:0009056;GO:0034641;GO:0043167;GO:0044281	ATGAACGACGTAGCCCATGACGTAGCCCGCGACCTGGCCGACGCCGTCCGGGACGCGACGCCGCTCCAGGCATCCGCGGCGACCCACGGCCTGATCGCCAGCGGGATCGGCAAGACGTACAAGAAGCGACCGGTGGTCCGCAACGTGTCGATCCAGGTCCATCGGGGCGAAGCCGTGGGGCTGCTGGGACCGAACGGCGCGGGCAAGACCACCAGCTTCTACATGATCGTGGGGCTGGTGCAGCCCGATACCGGCTCGATCACGCTGGACGGCACGAACATCACCCAGTTGCCGATGTATCGCCGCGCGCGGCTGGGCATCGGCTATTTGCCGCAGGAAGCCAGCATCTTTCGCGGCCTGAATGTCGAGCAGAACATCATGGCGGCGCTGGAAGTGGTG…	MNDVAHDVARDLADAVRDATPLQASAATHGLIASGIGKTYKKRPVVRNVSIQVHRGEAVGLLGPNGAGKTTSFYMIVGLVQPDTGSITLDGTNITQLPMYRRARLGIGYLPQEASIFRGLNVEQNIMAALEVVESDPDRREAMLDGLLAEFGISHLRRAPSLALSGGERRRLEIARALASQPHYILLDEPLAGIDPIAVGEIRDLVSHLKDRGIGVLITDHNVRETLEVIDRAYIMHSGQVLMEGRPEEIVANEDVRRVYLGENFSL
chr_332	GO:0008152;GO:0044238;GO:0005737;GO:0032991;GO:0005840;GO:0043232;GO:0044464;GO:0044444;GO:0005623;GO:0030529;GO:0043229;GO:0043228;GO:0044424;GO:0005622;GO:0043226	GO:0005575;GO:0005622;GO:0005623;GO:0005737;GO:0008150;GO:0043226	ATGCAGATCAGTGTCGCTGGCAAGCAGATCGATCTCTCCGACGCCCTGAAATACCGGGTGACCGGCCATCTCGAACGGCTGGCCGACAAATATTTCGACCACGCGCTCGACGCCCAGGTGACGTTCAGCCGGGCCCGCTCCTTCTTCACGTGCGACATCAACCTTCACGCGGCGCGGGGCCTGACCCTGCGCGGCGAGGGTGAGGCCGCCGACGCGCACGGCGCCTTCGACGACGCGGCGGAACACATCGCCCGGCGCCTGCGCCGCTATCGCGGGCGGGTCCATGACCATCTGCGCACCCTGCCCCGCCGCCGGGCGCCGGAGGTCGGCCGCAGCTACATCCTGAAGCCGGCCGAAGGACAGGTCGTGGAGGGCGAAGTGAAGCAGGGCAGCGGCCCC…	MQISVAGKQIDLSDALKYRVTGHLERLADKYFDHALDAQVTFSRARSFFTCDINLHAARGLTLRGEGEAADAHGAFDDAAEHIARRLRRYRGRVHDHLRTLPRRRAPEVGRSYILKPAEGQVVEGEVKQGSGPYATIVAERLAEIATLSVSEAVMRLDLAASTLLMFRNSTSDQINVIYRRQDGNIGWLDPSPA
chr_333	-	-	ATGAGAATTACGACCCAGAACGGCCGGGTGGTTCTGCAAGCCGATCCGGCTGCGCCCGCCGACGTGCGGCACCTGACCGCAAACCAGCTTCTGTCGCTGGGCGTCTCGCGCCTGGCCTATATCAAGGCCGTGGTGATCGAAGGCCAGGATGTCTTCGCCATCCATGCCGCGGACGGCACGCCGATGGCGCTGACCGAGGATCAGGACACGGCGATCGAGGCCATCCTGCAACACGAGATGGTGCCCGCCCTGGTCCACTGA	MRITTQNGRVVLQADPAAPADVRHLTANQLLSLGVSRLAYIKAVVIEGQDVFAIHAADGTPMALTEDQDTAIEAILQHEMVPALVH
chr_334	GO:0050896;GO:0006950	GO:0006950;GO:0008150	ATGTTTCTGGGGTTCGATCATCTGGAGCAGATGCTGGAACGCGCGTCAAAAGGAACGTCGGACGGCTATCCTCCGTACAATATCGAGCAGGTCAGCCCTACGGCGCTGCGCATTACCCTGGCTGTCGCCGGGTTCGTCATGGACGATCTGCAGATCACCCAGGAAGACAACCAACTGGTGATCCGCGGCCGCCAGACCGATGATTCGCAGGGGCGGGTGTTCCTGCATCGCGGCATCGCCGCGCGGCAGTTCCAGAAGGCGTTCGTGCTGGCCGAAGGAATCGAGGTCGGCAGCGCGTGGCTCGATAACGGCCTGCTGCATATCGATCTGCTGCGTCCGAAACCCGAGGTCCGGGTTCGGCGTATCGAGATCACCCAGGGTCGCAATGCCAACGGCTCG…	MFLGFDHLEQMLERASKGTSDGYPPYNIEQVSPTALRITLAVAGFVMDDLQITQEDNQLVIRGRQTDDSQGRVFLHRGIAARQFQKAFVLAEGIEVGSAWLDNGLLHIDLLRPKPEVRVRRIEITQGRNANGSTEIDLPKARAQRMVRVIEEE
chr_335	GO:0008152;GO:0044267;GO:0044260;GO:0071704;GO:0009987;GO:0044238;GO:0019538;GO:0044237;GO:0043170;GO:0034645;GO:0044249;GO:0010467;GO:1901576;GO:0009058;GO:0009059;GO:0006412;GO:0016787;GO:0016810;GO:0016811;GO:0003824;GO:0042586;GO:0046914;GO:0043169;GO:0043167;GO:0005488;GO:0005506;GO:0046872	GO:0003674;GO:0006412;GO:0008150;GO:0009058;GO:0016810;GO:0043167	TTGTATCGCTACATCGCGTGCATGACGACGCATGACGAAACCGCAGCCGCCGATCCGATGCCGATCCTGGTGGCGCCGCAGGCCATCCTGCGGCAGAAGGCCCGGCTGGTCCGGCCGGAAGACACCGCCATCCTGCGCGATGCCCTGCCCCGGATGTTCGCCGCCATGTACCAGGCGCCGGGGATCGGCCTGGCGGCGCCGCAGGTCGGGCTGGGGTTGCGCTTCGCCATCGTCGATCTGGGCGAGGAAGACCAGCGCCGGCCGCTGGTGCTGGTCAATCCGGAAATCACCGCCGAGTCGGAAACCCTGGCCGCGCGTGAGGAAGGGTGCCTGTCGCTGCCCAACCAATATGCCGAAGTGGTGCGGCCCGAGCAGGTCCGCGTGCGCTACCGGACCCTG…	LYRYIACMTTHDETAAADPMPILVAPQAILRQKARLVRPEDTAILRDALPRMFAAMYQAPGIGLAAPQVGLGLRFAIVDLGEEDQRRPLVLVNPEITAESETLAAREEGCLSLPNQYAEVVRPEQVRVRYRTLEGAEQELDADGLLATCIQHEIDHLDGILFVDHLSALKRNMIMRRLAKEQRQKR
chr_336	GO:0006413;GO:0032259;GO:0009058;GO:0008152;GO:0006412;GO:0019538;GO:0044267;GO:0044260;GO:0044249;GO:0034645;GO:0009987;GO:0043170;GO:0071704;GO:0010467;GO:1901576;GO:0009059;GO:0044238;GO:0044237;GO:0071951;GO:0009451;GO:1901360;GO:0034470;GO:0006400;GO:0046483;GO:0019988;GO:0006807;GO:0034660;GO:0043412;GO:0036211;GO:0016070;GO:0034641;GO:0006139;GO:0008033;GO:0006725;GO:0090304;GO:0006464;GO:…	GO:0003674;GO:0006412;GO:0006464;GO:0008150;GO:0008168;GO:0009058;GO:0034641	TTGATTCTGGTGTCCTGCCCGGGAAATTCTTATGAGAATTTCCGGGATCAGCAGGCCGCCTGCGGCATCGCGGGGCATAGTCCGGTACGGAAAAGCCCCATAATCAATTCTCTGCAGGGCGTATTTCCCTCGATTTCCGAGGATGCGCCCCTTCCGGAACGGATCGTCATGCGCCTGGCCTTCATGGGAACGCCCGATTTCGCGGTTCCTGCCCTGCATGCCCTTCATGCGGCGGGGCACGAGATCGCGGTCGTCTACAGCCAGCCGCCGCGTCCTGCGGGGCGCGGCCAGGCAGTGCGGGCGCAACCCGTGCACCGCGCGGCCGAGGCGCTGGGCATTCCGGTCCGCACGCCGACCCGGCTGCGCGCCGATCATGCCGAACACGCGTTCTTCCGCGGC…	LILVSCPGNSYENFRDQQAACGIAGHSPVRKSPIINSLQGVFPSISEDAPLPERIVMRLAFMGTPDFAVPALHALHAAGHEIAVVYSQPPRPAGRGQAVRAQPVHRAAEALGIPVRTPTRLRADHAEHAFFRGLRLDAAVVAAYGLILPEAMLRAPRLGCLNIHASLLPRWRGAAPIQCAILAGDAESGVTIMQMDEGLDTGAMLLSDRIALTAETTATSLHDGLAAMGARLIVAALDDSGDDPGIVAVPQPAEGATYAARLTREDGRIDWTRDAAAIDRQVRALTPWPGAFTTLDGTVLKIGATAPAERRAGIAPGCAQDDRLTIACGTGALRILRLQRPGRAMMDAEAFLRGQAITAGTRLGS
chr_337	GO:0001522;GO:0008033;GO:0008152;GO:0009451;GO:0090304;GO:0034641;GO:0006807;GO:1901360;GO:0006139;GO:0044260;GO:0071704;GO:0009987;GO:0006725;GO:0043412;GO:0046483;GO:0016070;GO:0044238;GO:0044237;GO:0043170;GO:0034660;GO:0034470;GO:0010467;GO:0006399;GO:0006396;GO:0006400;GO:0031119;GO:0016853;GO:0097159;GO:0009982;GO:0003824;GO:0003723;GO:0003676;GO:0016866;GO:1901363;GO:0005488;GO:0016829	GO:0003674;GO:0003723;GO:0008150;GO:0016829;GO:0016853;GO:0034641	ATGAGCGGCGCCGTGCAGCGCTGGGCGGTGCGGCTGGAATATGACGGGCGCGACTTCGTGGGCTGGCAGCGCCAGGCGACCGGCCTGTCCATCCAGCAGGTGCTGGAGGATGCGGCCGGCCGCCTGGCGGGCGGAAGCATCGTGCCCAGCATCACCGCCGGGCGGACCGATGCCGGCGTGCACGCGACCGGCCAGGTGGCGCATCTGGATTTCCCGTCCACGCTGCGCCTGACGGCTTCGATCGTGCGCGACGCGCTGAATTTCCATATGAAGCCGCACCGGGTGGCGATCCTGTCGGCGTGCCCGGTCGACCTGGCATGGAATGCGCGATTCTCGGCGGTCCGCCGTTTCTATCGCTATCGCATCCTCAACCGTCGCAGCCGTCCCGCACTGGATGAA…	MSGAVQRWAVRLEYDGRDFVGWQRQATGLSIQQVLEDAAGRLAGGSIVPSITAGRTDAGVHATGQVAHLDFPSTLRLTASIVRDALNFHMKPHRVAILSACPVDLAWNARFSAVRRFYRYRILNRRSRPALDEGRVWLVKRALDERAMAEAARHLLGRHDFTSFRASACQARSPLRTLDRLDVARHGEDIVIETDARSFLHHQVRNMVGTLKLVGEGSWPPARVAEALAARDRRAAGPTAPPDGLYLTGVGYDPDPFRPERG
chr_338	GO:0006810;GO:0051179;GO:0051234;GO:0005215;GO:0004872;GO:0016020;GO:0044464;GO:0005623;GO:0071944;GO:0031975;GO:0044462;GO:0019867;GO:0030312;GO:0030313;GO:0005886;GO:0009279;GO:0044425;GO:0016021;GO:0031224	GO:0003674;GO:0005575;GO:0005623;GO:0005886;GO:0006810;GO:0008150;GO:0030312	GTGCCCGCGCAGCCCGTGCGGCACGCCCTCAACGGGCGGGCGGGCAGCGTGCTCGGCCCCTCGGTCCCGCAGACCGAGGAAATCTCGGTTTCGGCCGGCGGGCGCCATGCCGACGGGACCACCAACACCACGCCGGGCGGCGGCCTGATGCCGGTGCAGACCGCGCCGCGATCACAGAGCGGCGTGACGCGCGACTGGATCGCCAAGCAGCCGCAGACGGGCAATATTTCGTCGATGATCGCCAACCTGCCCGGCGTGGTCTATGCCAGCCAGAGCCCGCTGGGGACGGCAGGCGACCACATCACGATGCGCGGCATGAACGAGAGCCAGATCGGCTATCTGTTCGAAGGCGCGCCGCTGGCCGACCCGATCAATTACGAACCCTACACCTCGATGCTG…	VPAQPVRHALNGRAGSVLGPSVPQTEEISVSAGGRHADGTTNTTPGGGLMPVQTAPRSQSGVTRDWIAKQPQTGNISSMIANLPGVVYASQSPLGTAGDHITMRGMNESQIGYLFEGAPLADPINYEPYTSMLVDTENLGSVTVSQGAPDLNAPLFNAVGGQISATEMNPSHKYGGFLSLMGGTHSANKEFLRLDTGDIGNTGIRGFASFSYLSNNNWRGPGGLTRYHVDSKFVKEWGDGNSITAIFGFNRQEQTSWREPTAAQWRQYGTGLNYTPTYYPGNSTYYKLNFGDLNSLDVIVPMHFTLAHDLTLNVTPYFVHQNGPSVGGENIPASGGYYGTMQYGDLNQPYSYVNASGQRMLTTAGVDPWNQKTGAINTSIDWTTGINTLSFGYWYSYTM…
chr_339	GO:0055070;GO:0050801;GO:0042592;GO:0055076;GO:0065007;GO:0065008;GO:0055065;GO:0055080;GO:0048878;GO:0044699;GO:0009987;GO:0044763;GO:0030003;GO:0046916;GO:0019725;GO:0006878;GO:0006875;GO:0006873;GO:0055082;GO:0043169;GO:0005507;GO:0046914;GO:0043167;GO:0005488;GO:0046872;GO:0005737;GO:0044424;GO:0044464;GO:0005623;GO:0005622	GO:0003674;GO:0005575;GO:0005622;GO:0005623;GO:0005737;GO:0008150;GO:0042592;GO:0043167	ATGATCGGTCTGGAAGTCTGCGTCGATGACGCGCGCGGTCTTCGGGCGGCCCAGCAGGCCGGCGTGGCCCGGGTCGAACTCTGTTCCGCCCTGGCGCTGGGCGGCCTGACGCCGGATTGCGGCCTGATGCGGCTGGCCGCGTCGCTGCCGGTCCCGGCCTATGCGATGATCAGGCCCCGGGCCGGCGACTTCCTGTTCGACGATGACGAGGAAGCGATGATGCTGGCCGACATCGCGGCCGCGCGCGCGGCCGGACTGGCCGGTGTCGTGCTGGGGGCCAGCAGGGCGGATTTCACCCTGGATACGGCGATGCTGGCCCGGCTGTCGGCGGCCTGCGGCCCGATGGGGCGGACGTTGCATCGGGCCTTCGACCTCGTGCCCGATCCGGTGCGGGCCCTC…	MIGLEVCVDDARGLRAAQQAGVARVELCSALALGGLTPDCGLMRLAASLPVPAYAMIRPRAGDFLFDDDEEAMMLADIAAARAAGLAGVVLGASRADFTLDTAMLARLSAACGPMGRTLHRAFDLVPDPVRALEVAVELGFARILTSGGAPTAMEGAEGLRRVAAAASGRIEIMAGSGVNPANVAALVRRTGVGAVHGSCRGPARPSPAAVVSLGFGAERITADSGVVRAMVDALETCRNGP
chr_340	GO:0006200;GO:0046434;GO:0009166;GO:0009167;GO:0009164;GO:0044281;GO:0009161;GO:0046130;GO:1901360;GO:0009169;GO:0044710;GO:0009199;GO:0042454;GO:0009207;GO:0009205;GO:0009203;GO:0046034;GO:0046128;GO:0046483;GO:1901564;GO:1901565;GO:0006163;GO:0019637;GO:0009141;GO:0009143;GO:0009144;GO:0009146;GO:0006807;GO:0006195;GO:1901575;GO:1901361;GO:0009150;GO:0009158;GO:0009154;GO:0046700;GO:0009261;GO:…	GO:0003674;GO:0005575;GO:0006810;GO:0008150;GO:0009056;GO:0034641;GO:0043167;GO:0044281	GTGACGCCCCTGCTGCAGGTACGCGCCCTGCGCGTGGCCTATGGCGCAGGGCCGTTCTGGCGGCGGCGCCCCGTTCCGGTGGTGCGGGATGTGTCGTTCGATGTCGGACGCGGCGAGATCGTCGGGCTGATCGGCGAATCCGGGTCGGGCAAGAGCACGATTGCCCGCGCGATCGTCGGGCTGGCGCCGGTCAGCGGGGGAGAGATCCTGCTGGCCGGTGAACGGGGGGTGGCGCCGCGGCGGGCGCAGATGATCTTCCAGGACCCGTTCGCCAGCCTGGATCCGCGCATGACGGTGGGCGCGCAGCTTGCGGAAATCCTGGCCATCCACGGTCTGGCGGCCCCCGCCGCGCGGCGGTCGCGCGTCGTCGCGCTGCTCGAGCGGGTCGGATTGTCCGAA…	VTPLLQVRALRVAYGAGPFWRRRPVPVVRDVSFDVGRGEIVGLIGESGSGKSTIARAIVGLAPVSGGEILLAGERGVAPRRAQMIFQDPFASLDPRMTVGAQLAEILAIHGLAAPAARRSRVVALLERVGLSEAACDRLPRAFSGGQRARIGIARALAAEPELLIADEATAALDISVQAQVLNLLLDLRDELGLAVLFITHDLAVVRVLCDRALVLRRGEVVEAAETATLFAAPRHDDTRELLAAHRPAGGSA
chr_341	GO:0006200;GO:0046434;GO:0009166;GO:0009167;GO:0009164;GO:0044281;GO:0009161;GO:0046130;GO:1901360;GO:0009169;GO:0044710;GO:0009199;GO:0042454;GO:0009207;GO:0009205;GO:0009203;GO:0046034;GO:0046128;GO:0046483;GO:1901564;GO:1901565;GO:0006163;GO:0019637;GO:0009141;GO:0009143;GO:0009144;GO:0009146;GO:0006807;GO:0006195;GO:1901575;GO:1901361;GO:0009150;GO:0009158;GO:0009154;GO:0046700;GO:0009261;GO:…	GO:0003674;GO:0005575;GO:0006810;GO:0008150;GO:0009056;GO:0034641;GO:0043167;GO:0044281	GTGACGGCGGCGCCTGTCCTGGCCCTGGAAGAATTGCGGGTCGCGTTCGGCGGGGTCGCTGTGCTGGACGGCGTGTCGTTCACCATCGGACGGGGCGAAACCCTGGCCCTGGTCGGAGAATCCGGTTCGGGCAAGAGCGTCGCGGCGCTGGCGGTGATGGGGATGCTGCGCGGCGGACGGGTCAGCGGCGGCCGCATATTGTTCGGCGGCGCGGACGGCGCCGTCGACCTGGCCGCGATGTCCGAACGCGCGCTGCGCGCCTATCGCGGCCGGCGGATCGCCATGATCTTCCAGGAGCCGATGAGCGCGCTGAACCCCGCGATGCGCATCGGTGCCCAGTTGGGCGAATGCCTGGCCCTGCACCGTCCCGAACTGCGCGGCGGCACGCGGCGGGAGGCG…	VTAAPVLALEELRVAFGGVAVLDGVSFTIGRGETLALVGESGSGKSVAALAVMGMLRGGRVSGGRILFGGADGAVDLAAMSERALRAYRGRRIAMIFQEPMSALNPAMRIGAQLGECLALHRPELRGGTRREAAAGLLARTGIADPDRCLGAYPHRLSGGMRQRVMIAMALAGTPALLIADEPTTALDAGTRGRILALIRDLAAESGTSTLFITHDFGSAAAIADRVAVLYAGRILEDGPIGSVLRAPRHPYTRGLLAAMPDPDGMVLEGQGRRRLRTMAGAVPPPGARPEHCVFAPRCPQRADVCTAGRVDARSVDARRVACARAQDWLVAP
chr_342	-	-	ATGACGACACGGCCCCGGATCGCATTCGGCGGAATCCATACGGAATGCAGCACCTACAATCCCGTGCCGAGCCAAATCGAGGGTTTCCGCATCCTGCGCGGCGCCGACATGCCGGATGCGCCCTATTTCGCCTTCCTGAAGGATTTCGACGCCGCGTTCCTGCCGCTGCTGCACGCGCGGGCGGTGCCCGGCGGTCCGGTGTCGCACGCGGCCTACGAGGCGATGAAGCAGGAATTCCTCGACCGCCTGCGCGACAGCCTGCCGCTCGACGGGCTCTATCTGGCGATGCACGGCGCGATGTTCGTCGAAGGCATGTGGGATGCCGAGGCCGACTGGATCGGCGCGGCGCGCGCGCTGGTCGGTTCGGACTGCCTGGTGGCCGCCAGCTATGACCTGCAC…	MTTRPRIAFGGIHTECSTYNPVPSQIEGFRILRGADMPDAPYFAFLKDFDAAFLPLLHARAVPGGPVSHAAYEAMKQEFLDRLRDSLPLDGLYLAMHGAMFVEGMWDAEADWIGAARALVGSDCLVAASYDLHGNVSQPIVDALDIFSAYRTAPHIDVTRTMHRAVDMLVQALRTGIRPRIVWAPVPVLLPGERTSTEDEPARSLYARLPGFDARPGIWDAALMVGYVWADEPRATAAVVVTGTDAAALEQAAAESARAYWDARHDFVFGMETGSVAQCVDRALAAGTAPVIVADSGDNPTGGGVGDRADILAAFAARVDADGVVFAAIADAAACERAFAIGTGAETRFAIGATLDPAGGRVTLDCAVVRLADHADPREREAVLRHRGLTIVVSARRRP…
chr_343	GO:0006810;GO:0051179;GO:0051234;GO:0005215	GO:0003674;GO:0006810;GO:0008150	GTGCGGCGATCCCTGGTCCTTCATGTCGCCGCCTTTCTTGTCGCCCTGGCGGCCTGCCCGGCCTTTCCGAACCGCTCCCTGGCGCGCGGGCTGACGGTCATGCTGGCCGAGCCGCCGCGCAGCATGGATCCGGCCGACCAGAACGCCACCGCGACGCGCTCGATCCTCGCCCCGTTCTACGAGAGCCTGGTGCGCCAGGACGCCGACGGGTCGATCCGTCCCTGGCTGGCCACCGCATGGTCGGTGTCGCCCGACGGCATGGCCTGGATTTTCGCCCTGCGGCCGGGAATCATCTTCCATGACGGCACGCCCTGCGATGCCGACGCGGTCGTGGCCTCGTTGCGACGGCTGCTGGATCCCGACGCGGCACTTGCCGGGGCCGGCGCGTTCCGTGCGACG…	VRRSLVLHVAAFLVALAACPAFPNRSLARGLTVMLAEPPRSMDPADQNATATRSILAPFYESLVRQDADGSIRPWLATAWSVSPDGMAWIFALRPGIIFHDGTPCDADAVVASLRRLLDPDAALAGAGAFRATIASVRRQGASVVITLVHPYADLLSLLSITQAAIVSPLAAARGTLGRHADGTGPFMFVDWQDGAHVGARANPRYWGAPPALTRIEWVWSSEPSVTNMALQTGDADAVMPLAPVFAGLYASGQPAAARAVIHGGRGAAQFWAALNTTLPPLDDARVRRALGLAIDRQALVAGLLHGYGRPACHALTPDIAGSEPCAPGQERADPAAARALLQQAGLARGFSVTVVVQEPEEPIAEALQAMWRRIGVTLRIRRQEAGVWVQSAFAGPAD…
chr_344	GO:0006810;GO:0051234;GO:0051179;GO:0005215;GO:0016020;GO:0016021;GO:0044425;GO:0031224;GO:0044464;GO:0005623;GO:0071944;GO:0005886	GO:0003674;GO:0005575;GO:0005623;GO:0005886;GO:0006810;GO:0008150	ATGACCGCGCTGCTGAGGCGCACCGCCGCCCTGCCCTTCATCATGCTGGCGGTTTCGGCCATCATCTTCGCGGCGATCCACGCCCTGCCCGGCGATCCCGCGCGGCTGCTTGCGGGGCCGCAGGCGCCCGGCGGCGTCATCCGGGCGCTGCATGCCCGGCTCGGCCTCGACCTGCCCCTGCCGGCGCAATATATGCGCTTCCTGGCGCATGCGTTGCGTGGCGACCTGGGCCTGTCCCTGCGCGACGGCACCCCGGTACGGCACCTGCTGGCGACTCACCTGCCCTATACGCTCGCCCTGGGTGGCCTGGCCTACGGGCTGGCGCTGCTGGCCGGCGTGCCGGCGGGGGCACTGGCCGCCGCGCGGGCCGGGGCATGGCCGGACCGGCTGCTGATGGCG…	MTALLRRTAALPFIMLAVSAIIFAAIHALPGDPARLLAGPQAPGGVIRALHARLGLDLPLPAQYMRFLAHALRGDLGLSLRDGTPVRHLLATHLPYTLALGGLAYGLALLAGVPAGALAAARAGAWPDRLLMAATLVGSSLAGFWVALLGMELFAVRLHWLPLMGAGDWRHYVLPASVLALLPTALILRMTRAGLCEILDQDYIRTARAKGLPPWRIMTRHALRNAMVPVVTVAGLNLGGLISGAVVTETVFDWPGIGRLLVDAVRYRDYPVIQGVTLLSVLGVLVINLLAELAIMRLDPRQRGH
chr_345	GO:0006810;GO:0051234;GO:0051179;GO:0005215;GO:0016020;GO:0044425;GO:0016021;GO:0031224;GO:0044464;GO:0005623;GO:0071944;GO:0005886	GO:0003674;GO:0005575;GO:0005623;GO:0005886;GO:0006810;GO:0008150	ATGACGTTCCCGCGCCTCAGCCCGGAACTGATCCTGGGCGCCCTGCTGTGCGGGGGCGGGCTGCTTGCCGCCCTGTTCGGGCCCATGCTGCTGGGCGGCGATCCGGCGGCGCAGGACCTCTATCACGTGCTGCAGGCGCCCTCGCTCGCCCACCCCTGCGGGACGGATGCGTTCGGCCGCGACATCCTGCTGCGCCTGGTCCACGGGTTGCGCCTGACGATCCTGGAGATCCTGGTCAGCCTGGCGGTAGCCGCCGGCATCGGCATCCCACTGGGGCTGGCGGCGGGCATGGCGCCTGCCTGGCTGGACGGGACGATCATGACGATCTCGGACGTGCTGTTCGCCTTTCCGGGCCTGATCCTGGCACTGCTCGTCGTCAGCCTTCTCGGTCCGGGGCTG…	MTFPRLSPELILGALLCGGGLLAALFGPMLLGGDPAAQDLYHVLQAPSLAHPCGTDAFGRDILLRLVHGLRLTILEILVSLAVAAGIGIPLGLAAGMAPAWLDGTIMTISDVLFAFPGLILALLVVSLLGPGLFHALLAIAAFSVSAYVRLARNLTASLRHATWVEALRVLGASRTRIVIHHILPNAAGPLLVQATLSSGTVVLAAASLSFLGLGAQPPMPEWGTMMSDGRNALGAAFWPCLFPGLAIALSVIGLNCLGDGLRNGLRERSGPP
chr_346	-	-	ATGATGCAGGGACGCGGGGTGAAGCAGGGGCCGCTGCCCGGCAGTCCCGGCGCGATTTTCCGCGGCATGGTGCTGCTGGGACGGGGGCGGCGCGACGGCATGAACTGCTTCGGCGCGACCGCCGATTCGGTCCTGACCGCGCTGGCGCCGCGCGTGGCGCTGTGGCTGGTCGGCAGCCTGCTGACGCTCGCCCATGCGCCGACCGCGATCAACGGCACCAAGGTCCTGCTGTCGCTGTGCCTGGTTCTGGCCCCCACGCTGGTCACCCATCAACTGGCCCAGCTATGGGGGCGGCAGGCCCTGTGGCCGCGCTATATCACCGCCGCCCTGTGGTGCGACTGGCTGGTGCTGTTCATCATGCTGGGCACCGTCGCAATCCTGGGCACCGTCCTGGGCATG…	MMQGRGVKQGPLPGSPGAIFRGMVLLGRGRRDGMNCFGATADSVLTALAPRVALWLVGSLLTLAHAPTAINGTKVLLSLCLVLAPTLVTHQLAQLWGRQALWPRYITAALWCDWLVLFIMLGTVAILGTVLGMVLPRGIGAIGAGVILNGVVIVYNLWLTWFVARVGLALGAWRAVLLVLAIVAVFLALSELSVVLPPHYAPWQDFLAMPPPESR
chr_347	GO:0008152;GO:0044238;GO:0071704;GO:0019752;GO:0016053;GO:0044249;GO:0006807;GO:0044283;GO:1901576;GO:0044710;GO:0044711;GO:0006520;GO:0009987;GO:0009058;GO:0043436;GO:0008652;GO:1901564;GO:1901566;GO:0006082;GO:0044237;GO:0046394;GO:0044281;GO:1901605;GO:1901607;GO:0043648;GO:0046451;GO:0009067;GO:0009066;GO:0006553;GO:0009089;GO:0009085;GO:0043650;GO:0019877;GO:0006508;GO:0019538;GO:0043170;GO:…	GO:0003674;GO:0008150;GO:0009058;GO:0016810;GO:0043167;GO:0044281;GO:0051604	ATGCAGGGCGACGGCCCGCGGGAGGGGGGCAAGGGCGCCCTGGACCTGGCGCAGGCGCTGATCCGCGCGGCGTCGGTCACGCCGGACGACGGCAGTGCGATCGGGGTCCTGGCCGCCTGCCTGCGCGGCCTGGGCTTCACAGTCGTGGATTTGCCCTTCGGCGACGGCGCCCAGCGCACCCCCAACCTGTTCGCCCGGCTGGGGCAGGGGGCGCCGCATCTCTGCTTCGCCGGACATACCGACGTCGTGCCGCCCGGCCAGGCGGGCTGGAGCTGCGATCCGTTCGCGGCGGAATTGCGCGGCGGCGTGCTCTATGGCCGCGGGGCCTGTGACATGAAGGGCGGGATCGCCGCGTTCGTGGGGGCCGTGGAACGGGTTCTGGCCTCCGGCCGGCCCCTT…	MQGDGPREGGKGALDLAQALIRAASVTPDDGSAIGVLAACLRGLGFTVVDLPFGDGAQRTPNLFARLGQGAPHLCFAGHTDVVPPGQAGWSCDPFAAELRGGVLYGRGACDMKGGIAAFVGAVERVLASGRPLSGSVSLLITGDEEGAAAFGTVKVLEWMKDSGQIPDFCLVGEPTNPERLGDVIKIGRRGSLNARIVVPGIQGHVAYPHRADNPVHRLLAILSEVTARPLDEGTDWFEPSSLQVTSVDVGNDATNVIPGRAEARLNIRFNDLHTGQGLADWIAGIVTAHAPAAELHVRISGEAFRTEPTPELDVLVAAIRGATGRTPRLDTGGGTSDARFISRYCPVAEFGLVGASMHKVDEHVPVSDLLALTDIYAAFLERLVG
chr_348	GO:0008152;GO:0044238;GO:0019752;GO:0016053;GO:0044249;GO:0006807;GO:0009067;GO:0009066;GO:0044283;GO:1901576;GO:0044710;GO:0044711;GO:0006520;GO:0071704;GO:1901605;GO:1901607;GO:0009987;GO:0009058;GO:0043436;GO:0008652;GO:1901564;GO:1901566;GO:0006082;GO:0046394;GO:0006553;GO:0044237;GO:0009085;GO:0044281;GO:0043648;GO:0009089;GO:0046451;GO:0043650;GO:0019877;GO:0016740;GO:0003824;GO:0016746;GO:…	GO:0003674;GO:0005575;GO:0005622;GO:0005623;GO:0005737;GO:0008150;GO:0009058;GO:0016746;GO:0044281	ATGAACGACGAGCACGCCCTACGGACCCAGATCGAGGCGGCATGGGATCGGCGCGACACGCTGTCCTCCGCCACGACCGGCCCGGATCGCGACGCGGTCGAACAGGCGCTGGCCGGGCTGGATGCCGGCACGCTGCGGGTCGCCGGCCCGACCGACGCGGGCTGGGTGGTCAATGAATGGCTGAAGAAGGCCGTTCTGCTGTCGTTCCGGCTGAATGACAGCCAGGTGATGCCAGGCGCCCCCGCGCCGTTCTATGACAAGGTGCCGCTGAAATTCGCGGGCTGGGACGACGCCGCCTTCGGCCAGGGCGGTTTCCGCGCCGTGCCGGGCGCGATCGTTCGCCGGTCGGCCTATGTGGCGCCGGGCGTGGTGCTGATGCCCAGCTTCGTCAATGCCGGC…	MNDEHALRTQIEAAWDRRDTLSSATTGPDRDAVEQALAGLDAGTLRVAGPTDAGWVVNEWLKKAVLLSFRLNDSQVMPGAPAPFYDKVPLKFAGWDDAAFGQGGFRAVPGAIVRRSAYVAPGVVLMPSFVNAGARVESGTMVDTWVTIGSCAQIGRNCHISGGVGIGGVLEPLQAAPVIIEDDCFIGARSEVAEGVIVERGSVLSMGVFLGASTKIVDRATGEVFVGRVPAYSVVVPGTLPPREASSADGRPLPSLACAVIVKRVDERTRAKTSINELLRD
chr_349	GO:0009987;GO:0008652;GO:0044283;GO:0019752;GO:0044249;GO:0006807;GO:0044281;GO:1901576;GO:0044710;GO:0044711;GO:0006520;GO:0071704;GO:0044238;GO:0009058;GO:0008152;GO:0043436;GO:1901564;GO:1901566;GO:0006082;GO:0046394;GO:0016053;GO:0044237;GO:0009064;GO:0006526;GO:0006525;GO:1901605;GO:1901607;GO:0009084;GO:0016310;GO:0006796;GO:0006793;GO:1901362;GO:1901360;GO:0006561;GO:0006560;GO:0018130;GO:…	GO:0003674;GO:0005575;GO:0005622;GO:0005623;GO:0005737;GO:0008150;GO:0009058;GO:0016301;GO:0043167;GO:0044281	ATGAGTGACACGGGCAACGCGATCGCCGGCACCGAGGTGCAGAACCTGAAGGACGCGCAGGAACGCGCGGCCGTCCTGGCACAGGCGCTGCCGTTCCTGCGCCGCTATGCCGGCGACACCATCGTCGTCAAATATGGCGGCCATGCGATGGTGGAGGATTCGCTCTCCGAGGCATTCGGCCACGATATCGCGCTGCTGAAGCTGGTGGGCGTGAACCCGATCGTCGTGCATGGCGGCGGGCCGCAGATCAGCGCCATGCTGAACCGGCTGCAGATCCCCTCGACCTTCGTGGATGGGCTGCGCGTCACCGACGCCGCGATGGTCGACGTGATCGAGATGGTCCTGGCCGGCAAGGTCAACAAGCAGGTCGCCGGCCTGATCAACCAGGCCGGGGCCCTG…	MSDTGNAIAGTEVQNLKDAQERAAVLAQALPFLRRYAGDTIVVKYGGHAMVEDSLSEAFGHDIALLKLVGVNPIVVHGGGPQISAMLNRLQIPSTFVDGLRVTDAAMVDVIEMVLAGKVNKQVAGLINQAGALAVGISGRDGGLITARRLRRTVRDADSQIEKVLDLGFVGEPVRIDPRVLYALSGSGLIPVVAPVGAGEDGETYNINADTAAGAIAGAVHATRLLMLTDVPGVLDENGELIPELTAEEARRGIASGMISGGMIPKVETCLEAVRSGAKAAVILDGRVPHACLLELFTEAGPGTLIRGE
chr_350	GO:0007049;GO:0051301;GO:0044699;GO:0009987;GO:0044763;GO:0000910;GO:0022402;GO:0022607;GO:0071840;GO:0016043;GO:0032506;GO:0000917;GO:0090529;GO:0044085;GO:0035639;GO:0005488;GO:0000166;GO:1901363;GO:1901265;GO:0001882;GO:0043168;GO:0043167;GO:0032561;GO:0001883;GO:0032549;GO:0017076;GO:0005525;GO:0036094;GO:0097159;GO:0019001;GO:0032555;GO:0032550;GO:0032553	GO:0003674;GO:0007049;GO:0008150;GO:0022607;GO:0043167;GO:0051301	TTGCGCGAAGCCGGGCGGCTGCTGTTCGCCGGATCGTGCGATTTCTTCTTCGGCGCCCAGCGGCTGGACCAGTTGCCGCCCACCGACATGCCGGAAATCGCGTTCGCGGGCCGGTCGAATGTCGGCAAGTCCAGCCTGGTCAACGCGTTGACGGGGCGCAAGGCCCTGGCCCGCGCGTCGTCCGAGCCCGGTCGGACCAAGCAGCTCAATTTCTTCAATCTTGCCGGGCGGCTGACCCTGGTGGACATGCCGGGCTATGGCTATGCCAAGGCCGCCAAGGCGGTGAAGGAAGACTGGCAGGGGCTGATGTTCGATTATCTGCGCGGCCGGCCGACCCTGAAGCGGGTGATCCTGCTGCTGGATTCCCGGATCGAGATCAAGGAATCGGACCGGGCGGTC…	LREAGRLLFAGSCDFFFGAQRLDQLPPTDMPEIAFAGRSNVGKSSLVNALTGRKALARASSEPGRTKQLNFFNLAGRLTLVDMPGYGYAKAAKAVKEDWQGLMFDYLRGRPTLKRVILLLDSRIEIKESDRAVMTLLDRAAVTFQIVLTKCDAPRPGALAAKRAQAAELVRQHPAAYPDILATSSESGLGIPELRAELATLALSQAQ
chr_351	GO:0008104;GO:0016043;GO:0071840;GO:0033036;GO:0009987;GO:0051179;GO:0061024;GO:0051205;GO:0070727;GO:0016044;GO:0034613;GO:0044763;GO:0051668;GO:0051641;GO:0044699;GO:0006810;GO:0051234;GO:0071702;GO:0045184;GO:0015031;GO:0016020;GO:0031224;GO:0016021;GO:0044425;GO:0044464;GO:0071944;GO:0005886;GO:0005623	GO:0005575;GO:0005623;GO:0005886;GO:0006810;GO:0008150;GO:0061024	ATGGATACCAAGCGCTTTATCGTGGCGACCCTGCTGTCCGCCATGGTCCTGGTCGGCTTCGAATATTTCATGCCGAAGCAGACCCATCAGCAGGCCGCGCAGCAATCGGCGCAGGCCACCAGCCAGACCCCGCCGGCCAACCGGCCGGTACCGGCCGCGCCGATCGCGGGGGCGAGTTCGCAGCCGCAATCCATTCCGGCGCCGCAGGCCGAAACCCGTCTGCCGATCGACGGGCCGAAGGTCAGCGGGTCGATTGACCTGCTGGGCGCGCGCCTGGACGACATGGTGCTGCGCGACTATCACGAGACGATCCGCAAGGGCAGCCCGCTGGTCCGCATCCTGGAGCCGGCGCGCGATCCGCAGCCCAACTATGTCGAGATCGGCTGGATGAACCTGCCG…	MDTKRFIVATLLSAMVLVGFEYFMPKQTHQQAAQQSAQATSQTPPANRPVPAAPIAGASSQPQSIPAPQAETRLPIDGPKVSGSIDLLGARLDDMVLRDYHETIRKGSPLVRILEPARDPQPNYVEIGWMNLPGGQVRVPDANTVWTADAPKLTGEKPVTLSWDNGQGVTFQIIVSIDSHYMFAVEQRIVNHSAQPVALYPFARVDRAYTPVETGGYLVHEGPISVIDGRMDESSYKSLRTGATPPANQSWTRAGQNGWAGITDKYWLTAVIPQQGTAVTGSYGYQANQGAGIYQVGFIAQAPTTVAPGMTAATTSHVFAGAKEVNLLEHYESSLHIPDFWKAVDFGWFAFLTRPIFYVLDWLNTLLGNFGLALMAFTLLVKGLFFPLATRQFRSMGKM…
chr_352	GO:0016020;GO:0044464;GO:0005623;GO:0071944;GO:0005886	GO:0005575;GO:0005623;GO:0005886	GTGAAAGCGCGCCTGGGCGCGATCCTCTCCCGGCCGCTGATCGGCCTGATTCGCGCCTATCAATGGATCTTCCGCCCCGTGATGGGGATGAATTGCCGATTCGTCCCGTCCTGCAGCGATTACGCGCTGGAGGCGATCCGCCGCCACGGGCCGTTTCGCGGCACGATTTTGGCGGCGTGGCGGATCTTGCGTTGCAATCCGTGGAATATCGGCGGATACGATCCCGTGCCCGAGCGGGGGCCTGCGCGCGGTCCCTGCTGTTCCTCCCACAGATAA	VKARLGAILSRPLIGLIRAYQWIFRPVMGMNCRFVPSCSDYALEAIRRHGPFRGTILAAWRILRCNPWNIGGYDPVPERGPARGPCCSSHR
chr_353	GO:0090305;GO:0090304;GO:0034641;GO:0006807;GO:0034660;GO:1901360;GO:0034470;GO:0006139;GO:0044260;GO:0071704;GO:0010467;GO:0008033;GO:0009987;GO:0006725;GO:0008152;GO:0046483;GO:0016070;GO:0044238;GO:0044237;GO:0043170;GO:0006399;GO:0006396;GO:0001682;GO:0016787;GO:0004549;GO:0000049;GO:0004540;GO:0016893;GO:0004518;GO:0004519;GO:0004526;GO:0004521;GO:0016788;GO:0003824;GO:0016891;GO:0003723;GO:…	GO:0003674;GO:0003723;GO:0008150;GO:0034641	GTGCTGCAGGCGCTGGAGCGGGGCGATTCCGATCCGGCGCGGATCGGCTTTACCGTGACAAAGAAGGTCGGGAACGCCGTCGTCCGCAACCGGACGCGCCGCCGGCTGCGCGAAGCCATGCGGCAGGTCGCGCATGAGGCGCCGCTCAGCGGCGTCGATCTGGTCCTGATCGGGCGTGGCGGCACGCGGGGGCGCGATTTTTCGGCGCTGTTGGGCGATCTGCGCCGCGCGCTGCGCAAGGCGGGCGTGCGGGGGGATTCGTGA	VLQALERGDSDPARIGFTVTKKVGNAVVRNRTRRRLREAMRQVAHEAPLSGVDLVLIGRGGTRGRDFSALLGDLRRALRKAGVRGDS
chr_354	GO:0071704;GO:0044238;GO:0034645;GO:0044260;GO:0044267;GO:0019538;GO:0009987;GO:0010467;GO:0044237;GO:0043170;GO:0044249;GO:0009058;GO:0009059;GO:0008152;GO:1901576;GO:0006412;GO:0003735;GO:0005198;GO:0005737;GO:0032991;GO:0005840;GO:0043232;GO:0044464;GO:0044444;GO:0005623;GO:0030529;GO:0043229;GO:0043228;GO:0044424;GO:0005622;GO:0043226	GO:0003674;GO:0005198;GO:0005575;GO:0005622;GO:0005623;GO:0005737;GO:0006412;GO:0008150;GO:0009058;GO:0043226	GTGAAGCGCACGTATCAACCGTCCAAGCTGGTCCGCAAGCGCCGTCACGGCTTCCGCGCCCGTATGGAAACCGTCGGTGGCCGCAAGGTCATCGCGAACCGCCGCGCCAAGGGCCGCAAGCGCCTGTCCGCCTGA	VKRTYQPSKLVRKRRHGFRARMETVGGRKVIANRRAKGRKRLSA
chr_355	-	-	ATGAACGGCGCCCCCCTTCCGCAAGACGGCGCGTCATCCGCCGCCGAATCGTCATCCGTCGGCAAGATCCTGCATGACGTCCGGGGCCTGCTGGCACCGGCGATGCTGACGGCCGATCGGCTGAGCCTGCATGCCGACCCCCGGATCCGCGAGGCCGCCGAGCAGATCATCCAGTCGATCGAACAGGCCGTGCACCGGCTGAAGGATCTGCGCGGCTAA	MNGAPLPQDGASSAAESSSVGKILHDVRGLLAPAMLTADRLSLHADPRIREAAEQIIQSIEQAVHRLKDLRG
chr_356	GO:0008152;GO:0016846;GO:0016829;GO:0003824;GO:0004462;GO:0043169;GO:0043167;GO:0005488;GO:0046872	GO:0003674;GO:0008150;GO:0016829;GO:0043167	ATGTTCATGGGTTCATATCTGCATACGATGGTGCGCGTGCGCGACCTCGACGCCAGCGTCGCATTCTACACCTTGCTCGGCATGCGCGAGCTGCGCCAGCGCGAAGTGCCCGAGGGCCGGTATACCCTGGTCTTCCTGGGCTATGGCGACAATGCGTCGGGCCAGGCGGAGATCGAGCTGACCTATAATTGGGGCAAGGATGACGGCTATGAGATCGGCACCGGTTTCGGCCATTTCGCAGTGGGCGTGCCCGATGTCGCGGCGCTGGTCGAGGCCGTGCGGGCCGGCGGCGGCAAGGTGACGCGCGAGGCGGGGCCGGTGAAGTTCGGCACGACGGTCATTGCCTTCGTCGAGGATCCGGACGGCTACAAGATTGAACTGATCCAGCGCCCGTAA	MFMGSYLHTMVRVRDLDASVAFYTLLGMRELRQREVPEGRYTLVFLGYGDNASGQAEIELTYNWGKDDGYEIGTGFGHFAVGVPDVAALVEAVRAGGGKVTREAGPVKFGTTVIAFVEDPDGYKIELIQRP
chr_357	GO:0008152;GO:0003824;GO:0016740	GO:0003674;GO:0008150	ATGGCCGTGGCCGGCGTGACCTCGCCTGACGGCAAGCCGGGGCCGATCCTGTCGGGCGATTGCGTGGGAATCCTGGCGGGCGGCGGCCCGTTGCCCGGCCAGGTGGCCCAGGCGGTCGCCGCGCTGGGACGGCGCGTGTTCATCGTCGGCTTCCAGGATTTCGCCGAACCGGCCGTAATCGGATCCTGGCCGCATCGCTATGTCCGCCTGGCGGCGGCGGGCGAGATTCTGTCCTGCCTGCGTGCCGAGGGCTGCCGCGACCTGGTCCTGATCGGGCCGGTGCGCCGCCCCTCCTTTTCCGACCTGCGGCCCGACGCCGCGGGCGCGCGGATCATGGCGCGGATCGGCCGGGCCCTGTTTTCCGGCGATGACGGATTGCTGGCGGCCATTGTCCGCGTG…	MAVAGVTSPDGKPGPILSGDCVGILAGGGPLPGQVAQAVAALGRRVFIVGFQDFAEPAVIGSWPHRYVRLAAAGEILSCLRAEGCRDLVLIGPVRRPSFSDLRPDAAGARIMARIGRALFSGDDGLLAAIVRVLGEEGFAIHGAHEFLSASVGRRGVLGRVRPDAGAQADIDRGRTVVDAIGRLDIGQGCVVQDGLVLAVEAMEGTDRMLLRAGECRQPGRPGGVLVKMLKPGQDRRADLPTIGPDTVRRAAQVGLRGIAFQAGATLLTDPDLCIAAADAAGLFLVGIDAEGEN
chr_358	GO:0008152;GO:1901576;GO:0044710;GO:0071704;GO:0006629;GO:0009058;GO:0008610;GO:0044238;GO:0009311;GO:0009312;GO:0046493;GO:0044249;GO:1901269;GO:0006643;GO:0046467;GO:0006664;GO:0006644;GO:0009987;GO:0009247;GO:0009245;GO:0044723;GO:0044255;GO:0090407;GO:0005975;GO:1901271;GO:0008654;GO:1901137;GO:1901135;GO:0044237;GO:0016051;GO:0006796;GO:0006793;GO:0019637;GO:0016740;GO:0016746;GO:0003824;GO:…	GO:0003674;GO:0005575;GO:0005622;GO:0005623;GO:0005737;GO:0005975;GO:0006629;GO:0008150;GO:0009058;GO:0016746	TTGACCGATTTGGCTGGACCGGATGCCGGAATTCAGGCCGCCGAGATTCATCCCTCGTCGATCGTTGCCGAGGGGGCGCGGATCGGGCGCGGCGTGCGGATCGGCCCATGGTGCATGATCGGCCCGGACGTCCGGATCGGCGACGGCACGCAGTTGATCGCCAACGTGATCGTCGACGGGCAGACGCAGATCGGCCCCGGCGTCACCTGCTATCCGTTCACCACGATCGGCATGGCGCCGCAGGATCTCAAATATCGCGGCGAGGCGACACGCTGCGTGATCGGAGCCCGCACCGTCATCCGCGAGAATGTCACGATCCATCGTGGCACCGCCACCGGCAGCGGCGTGACCCAGGTCGGCGACGATTGCCTGATCATGGCCAATTCCCACGTCGCGCAT…	LTDLAGPDAGIQAAEIHPSSIVAEGARIGRGVRIGPWCMIGPDVRIGDGTQLIANVIVDGQTQIGPGVTCYPFTTIGMAPQDLKYRGEATRCVIGARTVIRENVTIHRGTATGSGVTQVGDDCLIMANSHVAHDCTIGNGVIIVNNVVMGGHVTIGDHARIMGSAALHQFVRIGRAALVGGVCGVEADVIPYGSVLGNRARLVGLHWIWLKRNGVQPDEVHRLRRAFRALYPRAMEDETAAFSQRLDAVRAEYGNEPRVAEILAFIEAPSHRGLVRVAGGGTASIETDGV
chr_359	GO:0008152;GO:0044710;GO:1901576;GO:0006629;GO:0044249;GO:0009987;GO:0044255;GO:0071704;GO:0009058;GO:0008610;GO:0044238;GO:0044237;GO:0044281;GO:0044711;GO:0032787;GO:0043436;GO:0016053;GO:0044283;GO:0072330;GO:0046394;GO:0006633;GO:0006631;GO:0006082;GO:0019752;GO:0006664;GO:1901271;GO:0016051;GO:0019637;GO:0046493;GO:1901269;GO:0044723;GO:0090407;GO:0008654;GO:0009311;GO:0009312;GO:0046467;GO:…	GO:0003674;GO:0005575;GO:0005622;GO:0005623;GO:0005737;GO:0005975;GO:0006629;GO:0008150;GO:0009058;GO:0016829;GO:0044281	GTGGATAAAGAAGTAGAGGTTCCCTCGGCGGGCGAAGGCCCGACCTGTATCGAAGCCATCGATGTCATGCGGATCATGGAGGCGATCCCGCATCGCTATCCGTTCCTGCTGATCGACCGGATGGTCGATATCGTGCTGGGCCAGTCGGCGGTCGGCATCAAGAACGTGACGGCCAGCGAGCCGCATTTCCAGGGCCATTTCCCCGCGCGGCCGGTCATGCCCGGCGTGCTGATCATCGAAGCGATGGCCCAGACCGCGGCCACGTTGGTCGTGCTGACGCTGGGGCCGGCCTTCGAGGGCAAGCTGGTCTATTTCATGACGATCGACGGGGCGAAATTCCGCCGCCCGGTCGGGCCCGGCGACCAGTTGAAGATCCATGTCGAGAAAGAACGCAGCCGC…	VDKEVEVPSAGEGPTCIEAIDVMRIMEAIPHRYPFLLIDRMVDIVLGQSAVGIKNVTASEPHFQGHFPARPVMPGVLIIEAMAQTAATLVVLTLGPAFEGKLVYFMTIDGAKFRRPVGPGDQLKIHVEKERSRANVWKFKGVARVDGVSVAEASFSAMIMG
chr_360	GO:0008152;GO:0009311;GO:0009312;GO:0046493;GO:0044249;GO:1901269;GO:0006643;GO:1901576;GO:0044710;GO:0071704;GO:0046467;GO:0006664;GO:0006644;GO:0006629;GO:0009987;GO:0009247;GO:0009245;GO:0009058;GO:0044723;GO:0044255;GO:0090407;GO:0008610;GO:0044238;GO:0005975;GO:1901271;GO:0008654;GO:1901137;GO:1901135;GO:0044237;GO:0016051;GO:0006796;GO:0006793;GO:0019637;GO:0016740;GO:0003824;GO:0016746;GO:…	GO:0003674;GO:0005975;GO:0006629;GO:0008150;GO:0009058;GO:0016746	ATGGAGGGGCAGGACGCGGCACGGCCGGGTGACGAGCGGTTCTTCACGCGGAAAGGGCCGTTCACCCTTGCGGCCCTGGCGGAATGCGCGGGGGCCCGGATCGAGAACGCGCGGGACAGTGCGGATGCGCGTCAGTATACCGGGATCGCCCCCCTGCAATCCGCGGGCCCGCAAGAGGTCAGTTTTCTGGACAACCGCCGCTATGCCCCCTTGCTGGAGCAGACGCGCGCCGGTGTGGTGATCCTGGCGCCGGCCTTTGTCGACAGGCTGCCCGCGGGGACGATCGGATTGGTCTGTTCCGCGCCCTATCTGGCCTGGGCGCGGATCGCGGCCCTGTTTCATCCGGTGCCGGCGATCGTGCCGGGGATCCATCCCAGCGCGGTGATCGGCGAGGGCGCG…	MEGQDAARPGDERFFTRKGPFTLAALAECAGARIENARDSADARQYTGIAPLQSAGPQEVSFLDNRRYAPLLEQTRAGVVILAPAFVDRLPAGTIGLVCSAPYLAWARIAALFHPVPAIVPGIHPSAVIGEGAQIDPSAQIGPFVSIGAQVRVGAGSRVDAHATVGDGVRIGAGCRIGAQCSVSHALLGDRVTLLPGARIGQEGFGFAVGPDGFETVPQLGRVILEDGVEVGANATIDRGSSQDTVIGAGSRLDNLVQIGHNVRLGRCCIVVSQAGISGSTELGDFVTVAAQAGLIGHIRIGTRARIGAQCGVMSDVEAGADVIGSPAMPFREFFRNVAVLRRLAKKGTKQGDGAA
chr_361	-	-	ATGCTTTCTACCCGTGGGCTTCGTACCCGTGGCGTTTTCGCACTGGTCGCGGTCGTCGTGATGACCGGCGCCGGCCTGGCTTCGACCGGCGCGCTTGCCAAGGGGGCTTCGTCCTCGGGCGGGAATGCCGGCTGGTTCGTGCCCAAGACCGCGCAGCCGGCGGCGGCCCCGGCGGTTCCGCGCGCCGCGCGTCCCGCGCCCGTGCCCCTGCCGCCCGCCGCCGACAACGAGGACGCGCAGTCCCAGACGCCGCCCGTGCTGCCGATGCCGCCGGTTCCGGCCTCGCCGGACATTCCGCGCGGCGTCACCCCGCCGGTGCCGGTCATCGGGGTGATCAGCGTGCCCGAGGTGATGCGTCTGTCCAGCGCCGCCCAGCAGGCCGAGAAAGTCCTGGGCGCC…	MLSTRGLRTRGVFALVAVVVMTGAGLASTGALAKGASSSGGNAGWFVPKTAQPAAAPAVPRAARPAPVPLPPAADNEDAQSQTPPVLPMPPVPASPDIPRGVTPPVPVIGVISVPEVMRLSSAAQQAEKVLGARRDELARDAQKEQAGWRDEQQKLQAEAKNLASDQIQQRERRLQQRVISAQRDFRNRNRIIQEAAQVSLNQIERELVQIIRQVAASRGMNLVLHREQVALSQDGLDITSQVADQLNKVLPSVFIPAANVDPEQLAKSGTMPTTADAERAPAAATAPVVASHR
chr_362	GO:0008104;GO:0033036;GO:0051179;GO:0061024;GO:0022607;GO:0045229;GO:0071840;GO:0051205;GO:0070727;GO:0016044;GO:0043163;GO:0043165;GO:0016043;GO:0044091;GO:0044699;GO:0071709;GO:0034613;GO:0009987;GO:0044763;GO:0051668;GO:0051641;GO:0044085;GO:0016020;GO:0044464;GO:0005623;GO:0071944;GO:0019867;GO:0031975;GO:0030312;GO:0030313;GO:0009279;GO:0044462;GO:0016021;GO:0005886;GO:0044425;GO:0031224	GO:0005575;GO:0005623;GO:0005886;GO:0008150;GO:0022607;GO:0030312;GO:0061024	GTGATCGAAGCAATCCAGATCAGCGGCAACGACCGCATCGAAACCAGCACCGTCCTGTCCTATATGGTGGTGCAGCCGGGCGATCCGTTCAATCAGGACCAGTTGGACCGGTCGCTGAAGACCCTGTACGCCACCGGCCTGTTCCGCGATGTGACGCTGCATCGCGCGGGCAACGTGCTGCAGGTCCACGTGGTCGAGAACCCGATCGTCAACCGCATCGTCTTCGAGGGCAACCACGCCGCGAAGGACGAGGATTTGCGCAAGGTGATCGCGCTGCGTCCCCGCGCGGTCTTCTCGACCCAGATCACGGCCTCGGACCGGCAGAAGATCCTGGGCGTCTACGCCGAGAAGGCGCGTTACGCCGCCACGGTCACGCCGCAGATCATCCGCCTGTCGCAT…	VIEAIQISGNDRIETSTVLSYMVVQPGDPFNQDQLDRSLKTLYATGLFRDVTLHRAGNVLQVHVVENPIVNRIVFEGNHAAKDEDLRKVIALRPRAVFSTQITASDRQKILGVYAEKARYAATVTPQIIRLSHNRVDVVFQINEAEQTLVRKISFVGNHAFSEARLAQVISSKETAWYRFFSSADEYNPERIRYDAELLRRFYLRNGFVDAQVRNQTGELSPDRKSFYITFTIEEGPRYRLGRVNIRSSLRHVSAASLRPYIELFAHQWYDGSAVQHNATDMEERLQGQGHPFAMVRPEIARNPEKRIVDLLFDVSEGPRVYVERIDINGNTITQDQVIRRQLPMAEGDPYTPTDKKYSKAILQDLGYFSSVSIDQSPGSAPDRVDVAANVVEKPTGEF…
chr_363	GO:0008152;GO:0019538;GO:0006508;GO:0043170;GO:0071704;GO:0044238;GO:0008237;GO:0004175;GO:0008233;GO:0016787;GO:0004222;GO:0003824;GO:0070011;GO:0016020;GO:0044464;GO:0005623;GO:0071944;GO:0005886;GO:0016021;GO:0044425;GO:0031224	GO:0003674;GO:0005575;GO:0005623;GO:0005886;GO:0008150;GO:0051604	ATGCCCGAACTGCTTCGGACCGTCCTCGCCTTCGCCCTGGTGCTGGGAGTGCTGGTCTTCATCCACGAACTCGGCCACTACCTGGCCGCGCGCTGGCGGGGCGTGCATGTCGAGGTGTTCTCGATCGGTTTCGGGCGTCCGCTGCTGCGCTGGCACGACAGGGTCGGCACGGAATGGCGGCTCTGCCCGATTCCGCTGGGCGGCTACGTCAAGCCTCACGGTTTCGAAGGGCCGGACGAGGCGACGCCCGAGCAGATGGCGGCCTGGCAACCCGGGCGCACCTTTCATGACAAGCCGGTATTGTCCCGCACCATCGTGATCGCGGCGGGGCCGGTGTTCAATTTCCTGCTGGCGATCGTGCTGTTCGCCGGGTTGTTCGCCACCGTGGGCCGGCCGGAA…	MPELLRTVLAFALVLGVLVFIHELGHYLAARWRGVHVEVFSIGFGRPLLRWHDRVGTEWRLCPIPLGGYVKPHGFEGPDEATPEQMAAWQPGRTFHDKPVLSRTIVIAAGPVFNFLLAIVLFAGLFATVGRPEIRNVVGQVVSGSAAAAAGILPQDVIVRIGAHKVADVAGIQAVVAAEPGVKTDVTVHRGGHDVTLPVTIGTVAGESGARRGQLGVMFTAAVSQRLGPVAAVTAAFGETWRLSVQTLAGLWQMLTGQHSAKDLGGPLRIAQMSGQVAQYGVASLVSFMALLSINLGLINLLPIPVLDGGRLVFYGLEALLGRPVPRQVRDISFQAGFAVIAGLFLFSTFNDLSHFGLFRWVASLAG
chr_364	GO:0008299;GO:0044249;GO:1901576;GO:0044710;GO:0071704;GO:0009987;GO:0009058;GO:0008152;GO:0055114;GO:0044237;GO:0006629;GO:0006720;GO:0044255;GO:0008610;GO:0044238;GO:0044281;GO:0019752;GO:0019288;GO:0046490;GO:0006090;GO:0019682;GO:0006796;GO:0006644;GO:0009240;GO:0032787;GO:0043436;GO:0090407;GO:0006081;GO:0006082;GO:0008654;GO:1901135;GO:0006793;GO:0019637;GO:0006721;GO:0016114;GO:0016491;GO:…	GO:0003674;GO:0006629;GO:0008150;GO:0009058;GO:0016491;GO:0016853;GO:0043167;GO:0044281	ATGAAATCAGTCACCGTTCTTGGCAGTACCGGCAGCATCGGCTGCTCCACGGTCGACCTGCTGCTGCAGGCGCCTGAACGGTTCGCGGTCGACGCCCTGGTCGGCGGCAGCAACGCCGTCCGCCTGGCCGAACAGGCCAGGGCCCTGCGCGCGCGGCATGCCGTCATCGCCGACGCGGCGAGGCTGGCGGAGCTGCGCGACTTGCTGGACGGCAGCGGGATCGCGGTCTCGGGCGGGCGCCAGGCGGTGATCGAGGCGGCGGCCCGGCCGGTGGACTGGACGATGGCGGCGATCACCGGGGCGATCGGGCTGGAACCGACCCTGGCGTCGGTCCGCAACGGCGGCGCCATCGCCCTGGCGAACAAGGAGGCCCTGGTCTGCGCCGGCGACGTGATGCTG…	MKSVTVLGSTGSIGCSTVDLLLQAPERFAVDALVGGSNAVRLAEQARALRARHAVIADAARLAELRDLLDGSGIAVSGGRQAVIEAAARPVDWTMAAITGAIGLEPTLASVRNGGAIALANKEALVCAGDVMLRAVADAGATLLPVDSEHNAIFQSMADRQVDGIEKIVLTASGGPFRRASLADMEKATPEAALRHPTWTMGAKITIDSATMFNKGLEVIEAARLFALTEDRIGVVVHPQSVVHGLVHYTDGSIVAQMGSADMRIPIAHTLAWPCRMATTSPRLDLAALGRMEFEEPDEARFPALRLARESLRAGGAVPTILSAANEIAVEAFLGGAIGFLDIARVVEDAMQALGHQAADSLEAVLHWDQEARRTARLRTAQRAA
chr_365	GO:0008152;GO:0044249;GO:0044255;GO:0044710;GO:0071704;GO:0006644;GO:0006629;GO:1901576;GO:0009987;GO:0009058;GO:0090407;GO:0008610;GO:0044238;GO:0008654;GO:0044237;GO:0006796;GO:0006793;GO:0019637;GO:0006650;GO:0046341;GO:0045017;GO:0016024;GO:0046486;GO:0046474;GO:0016740;GO:0003824;GO:0016772;GO:0016779;GO:0070567;GO:0004605;GO:0016020;GO:0016021;GO:0044425;GO:0031224	GO:0003674;GO:0005575;GO:0006629;GO:0008150;GO:0009058;GO:0016779	ATGCCGGCCCCCCAAGGTCGCACCCCCCAGGGTCGCACCACTCGGGATCGCACCCCTCGGGGCCGCAATTGGAAGGACCTGCGGGCCCGCCTGCTGTCGGCGGCGGTCCTGGTGCCGGTGGCGCTGTTCTGCGTCCGGACGGGCGGCGCGCCTTATGCGGCGATGATCCTGCTGGCCACGGCCGGCATGGCGCTGGAATGGGGGCGCCTGTTCGGCCTGGCCGCGCGGTCGGCGCGCGGCGCGCTGTACCTGGCCTGGATCGCGGCCACCATGGCGGCGGCCCTGGCGGGCCATTGGTGGGGCGCCGTGCTGGTCATGGGCGGGGCGTTCGTCTTCGGACCCGCCCTGTGGCTGGGCCAGGTCGTGATCGGCTGCGCCGGACTGTCCCTGTTGTGGCTG…	MPAPQGRTPQGRTTRDRTPRGRNWKDLRARLLSAAVLVPVALFCVRTGGAPYAAMILLATAGMALEWGRLFGLAARSARGALYLAWIAATMAAALAGHWWGAVLVMGGAFVFGPALWLGQVVIGCAGLSLLWLRMMTAPGAGVVLFVVTCVVVSDSGAYLIGRLLGGPRLAPAISPAKTWSGALGGLLCAMIAGGGVCVLVSGPGNWGRGIAFGALMAVAAQIGDLAESALKRARGVKDSGAIIPGHGGLLDRFDGLLVAAPLAALLSAGAAGAAFWYVTPAGLIAALTELRPGYPPGQ
chr_366	GO:0008152;GO:0009058;GO:1901576;GO:0044710;GO:0071704;GO:0009987;GO:0044237;GO:0044249;GO:0030203;GO:0034645;GO:0044036;GO:0006807;GO:0009252;GO:0044699;GO:0044038;GO:0044260;GO:0071554;GO:0044085;GO:0071840;GO:0000270;GO:0044763;GO:0042546;GO:1901564;GO:1901566;GO:0009273;GO:1901137;GO:1901135;GO:0070589;GO:0043170;GO:0009059;GO:0006022;GO:0006023;GO:0006024;GO:0022604;GO:0022603;GO:0051128;GO:…	GO:0000902;GO:0003674;GO:0008150;GO:0009058;GO:0016765;GO:0043167;GO:0048856;GO:0071554	GTGACCCTTCGGTCCGTGCCCGGCCCGCTGGCCGGGACCACCATGAAGCGCGCGGCAGGGGACGCCGGCGTCGCGGCCGATCCCGACCGGCCCGTCGCTGCCTCGTCGATCCCCCGGCATGTCGGGCTGATCATGGACGGCAACGGCCGCTGGGCGGCGGCGCGGGGGCTGCCGCGCGCCGCGGGGCATCGCGCGGGGGCCGAGGCGGTGCGCCGCTGCATCCAGGCGGCCATCCGGCGCAAGGTGTCGTGCCTGACGCTGTATGCGTTCTCGTCGGAGAATTGGCGCCGCACGCCCGAGGAGGTCGCGGACCTGACCGCGCTGCTGCGCTACTACCTGCGGCACAAGGTCGCCGAGCTGAATCGCGAGGGCGTGCGGATCCGGATCATCGGCGATCTG…	VTLRSVPGPLAGTTMKRAAGDAGVAADPDRPVAASSIPRHVGLIMDGNGRWAAARGLPRAAGHRAGAEAVRRCIQAAIRRKVSCLTLYAFSSENWRRTPEEVADLTALLRYYLRHKVAELNREGVRIRIIGDLERFDPDVQAEARRAEELTIANTRLTLVIALSYGGRADIVQAAMRVAQAALAGTMDPAALDEAKFSRFLQTADVPDPDLIVRTSGECRLSNFLLWQSAYAELVFIETLWPDFDESHFDAALDMFARRERRFGARPAP
chr_367	GO:0009987;GO:0006412;GO:0044249;GO:0034645;GO:0044267;GO:0044260;GO:0071704;GO:0010467;GO:1901576;GO:0009058;GO:0009059;GO:0008152;GO:0044238;GO:0019538;GO:0044237;GO:0043170;GO:0043933;GO:0044699;GO:0032984;GO:0016043;GO:0071840;GO:0022411;GO:0044763;GO:0043241;GO:0043624;GO:0071822;GO:0006415;GO:0044464;GO:0005623;GO:0005737;GO:0005622;GO:0044424	GO:0005575;GO:0005622;GO:0005623;GO:0005737;GO:0006412;GO:0008150;GO:0009058	ATGGACGGCGCGCTGGAAAGCCTGCGCCGCGACTTCGCCGGTTTGCGGTCCGGTCGTGCCAGTCCGGCGCTGCTCGAGCCGGTGCGTGTCGAGGCGTATGGCGGCGAGGTGCCGCTGACGCAGGTCGGCTCGATCGCGGTGCCCGAGGCGCGGATGCTGACGGTCCAGGTCTGGGACCGCTCGCTGGTCGGGGCAGTGGAGCGCGCGATTCGCGACAGCGGGCTGGGCCTCAACCCGGCGGCGGACGGACAGACGGTGCGCGTGCCGATTCCGCAATTGACCGAGGAACGGCGTAACGACCTGGCGCGGACGGCCGGGAAATACGCCGAAAACGCCAAGATCGCGGTGCGGGGCGTCCGCCGTGACGGCATGGACCAGGCCAAGGCCCATGAAAAGAAG…	MDGALESLRRDFAGLRSGRASPALLEPVRVEAYGGEVPLTQVGSIAVPEARMLTVQVWDRSLVGAVERAIRDSGLGLNPAADGQTVRVPIPQLTEERRNDLARTAGKYAENAKIAVRGVRRDGMDQAKAHEKKGDIGQDDVKVWSDAVQKLTDQYVKRIDEMLAEKEREIKQV
chr_368	GO:0006221;GO:0044710;GO:0046483;GO:0019637;GO:0044281;GO:0006807;GO:1901360;GO:0008152;GO:0006753;GO:0016310;GO:0034641;GO:0006139;GO:0046939;GO:0009987;GO:0006725;GO:0055086;GO:0044237;GO:0071704;GO:0009117;GO:0044238;GO:0006796;GO:0006793;GO:0009165;GO:1901362;GO:1901564;GO:1901566;GO:0019438;GO:1901576;GO:0018130;GO:0034654;GO:0090407;GO:0044271;GO:1901293;GO:0044249;GO:0006220;GO:0072528;GO:…	GO:0003674;GO:0005575;GO:0005622;GO:0005623;GO:0005737;GO:0008150;GO:0009058;GO:0016301;GO:0034641;GO:0043167;GO:0044281	ATGACCGAGCAAGCATCAGAAAACGGCCATGATTATCGGCGTGTGCTCCTGAAGATATCGGGCGAGGCCCTGATGGGGGACGGCAGCTATGGCATCGCCCCCCAGATGGTCGACACGATCGCCGGCGACGTGGCGGCGGTGGCCCAATCGGGGGTCGAGGTCTGCCTGGTGATCGGCGGCGGCAACATCTTCCGCGGCGTCGCGGCAGCGGCGCGCGGCATGGACCGCGCCCAGGGCGATTATGCCGGCATGCTGGCCACGGTGATCAACGCGCTGATGGTGCAGAACGCGCTGGAACGCCACGGGGTGCCGACCCGGGTCATGTCGGCGATCCACATGTCGTCGGTGGCCGAGCCCTATATCCGCCGGCGCGCGGTGCGGCACATGGAAAAGGGCAGG…	MTEQASENGHDYRRVLLKISGEALMGDGSYGIAPQMVDTIAGDVAAVAQSGVEVCLVIGGGNIFRGVAAAARGMDRAQGDYAGMLATVINALMVQNALERHGVPTRVMSAIHMSSVAEPYIRRRAVRHMEKGRVVIFAAGTGNPFFTTDTAAALRAAEMDCDALLKGTQVDGVYSADPRKDGNATRFETLTYLDVLAKDLHVMDAAAISLARENRLPIVVFNIHAPGAFSRVMRGEGLFTRIVEAR
chr_369	GO:0006184;GO:0042254;GO:0071840;GO:0022613;GO:0044085;GO:0009987;GO:0046483;GO:0006807;GO:1901360;GO:0008152;GO:0034641;GO:0006139;GO:0006725;GO:0071704;GO:0044238;GO:0044237;GO:1901361;GO:1901575;GO:0046700;GO:0019439;GO:0034655;GO:0044270;GO:0044248;GO:0009056;GO:0046434;GO:0009166;GO:0009164;GO:0046130;GO:0009199;GO:0042454;GO:0009207;GO:0009205;GO:0046039;GO:0046128;GO:1901564;GO:1901565;GO:…	GO:0003674;GO:0003723;GO:0005575;GO:0005622;GO:0005623;GO:0005737;GO:0005886;GO:0008150;GO:0009056;GO:0034641;GO:0042254;GO:0043167;GO:0044281	ATGACCACGCGCTGCGGCTTCGTCGCCATCGTCGGGGCGCCGAATGCGGGCAAGTCGACGCTGCTGAACCGCATGGCCGGCGCCAAATTGTCGATCGTCTCGCCCAAGGCGCAGACGACGCGCTTCCGCGTTCTGGGCATCCTGATGCGGGGGGCGAGCCAGATCCTGCTGGTGGACACGCCGGGCATCTTCAAGCCCCGGCGCAAGCTGGACCGGGCGATGGTGGCCGCGGCCTGGACGGGGTCCGAGGACGCCGACATCACGCTGCTGCTGGTCGATGCGCGGCGCGGCCTGGCCGATGACGTGCGTGCGATCGTGGCCCGGTTGGCGCCGTCGCGCCGGCGGGTGTGGCTGGTGCTGAACAAGACCGACCTGGTGGACCGCCAGGCGCTGCTGCCC…	MTTRCGFVAIVGAPNAGKSTLLNRMAGAKLSIVSPKAQTTRFRVLGILMRGASQILLVDTPGIFKPRRKLDRAMVAAAWTGSEDADITLLLVDARRGLADDVRAIVARLAPSRRRVWLVLNKTDLVDRQALLPLTAELSSLLDVGHVFMVSARSGDGVEDLLDALAASLPEGPYLYPEDDLTDLPDRLLAAELVREQIFLQTHEEVPYAATAETESFREQPDGSVRIEVTIYVARPGHKAILIGEKGSRIRAIGERARKDLSRLLDRTCHLFLNVKERAGWDEERARLRAIGLDDAS
chr_370	GO:0090305;GO:0006396;GO:0034641;GO:0006807;GO:0006139;GO:0090304;GO:0044260;GO:1901360;GO:0071704;GO:0010467;GO:0046483;GO:0044238;GO:0009987;GO:0006725;GO:0008152;GO:0016070;GO:0044237;GO:0043170;GO:0044248;GO:0034660;GO:0034661;GO:1901361;GO:0044265;GO:0006401;GO:1901575;GO:0046700;GO:0034655;GO:0009056;GO:0009057;GO:0044270;GO:0016072;GO:0016075;GO:0019439;GO:0034470;GO:0071840;GO:0042254;GO:…	GO:0003674;GO:0003723;GO:0005575;GO:0005622;GO:0005623;GO:0005737;GO:0006397;GO:0008150;GO:0009056;GO:0034641;GO:0042254;GO:0043167	ATGAGCGGCGAGGCCGTGCTGCCCGGTGGGACCTCCGATAGCCCCCCCGATGGGATCGACGGGGTGGCTGGCGACGGGATGGCGTCGCTGGAAGGGCGGCTGGGCCATCATTTCCGCCGTCCCGACCTGCTGCGCGAGGCCCTGACCCACCGTTCGGCGGCGCATCTGCGCAATGCCGCGCCACGCCGGGCACGCCAGCCGGCGGCGCGGCGCGGCGCGGGGTCGAACGAGCGGCTGGAATTCATCGGCGACCGGGTCCTGGGGCTGGTGATGGCCGAGTGGCTGCTGGAACGTTTTCCGGACGAGCAGGAAGGCGCGCTGGGCCCGCGTCACGCCCACCTGGTGTCGCGCCCGGTGCTGGCCCGCGTCGCCGAGGGGATGGACCTGCCGCCGGTGCTG…	MSGEAVLPGGTSDSPPDGIDGVAGDGMASLEGRLGHHFRRPDLLREALTHRSAAHLRNAAPRRARQPAARRGAGSNERLEFIGDRVLGLVMAEWLLERFPDEQEGALGPRHAHLVSRPVLARVAEGMDLPPVLNVAEHEARAGVRQMANVLADAVEAILGAIYLDGGLEPARAFVRAAWNEAIVAQAQPPKDPKTALQEWVLARGLPLPAYRTVQVDGPSHAPRFVIAVTAAGQSAEGVAGSKRAAESAAAADLLRQIV
chr_371	GO:0071704;GO:0008152;GO:0044238;GO:0019538;GO:0043170;GO:0006508;GO:0016787;GO:0003824;GO:0008233;GO:0017171;GO:0070011;GO:0008236;GO:0016020;GO:0016021;GO:0044425;GO:0031224	GO:0003674;GO:0005575;GO:0008150;GO:0051604	ATGGACGACCCGCGCAAAACCCGCTCTTCCTCTGTGCCGTCCGGCGGCGCGGCCTCGGCCCTGCATGGAGCGTGGGAACTGTTCCGCACCATCCTGATCGCGGGCTTGCTGGCGGTGGGGGTGCGGACGGTGCTGTTCGAGCCGTTCAACATTCCCTCGGGCTCGATGATCCCGACCCTGCAGGTCGGCGATTATCTGTGGGTCGCCAAATACAGTTACGGCTATTCGCATTTCTCGCTGCCGCGCTCGCCAGACCTGTTCGACGGGCGCATCTTCTTCCGCATGCCGCATCGCGGCGACGTGGCGGTGTTCCGCTTCACCAAGGACACGTCGATCGACTATATCAAGCGCATCGTCGGCCTGCCCGGCGACCGGATCCAGGTCCGGGGCGGCGAGTTG…	MDDPRKTRSSSVPSGGAASALHGAWELFRTILIAGLLAVGVRTVLFEPFNIPSGSMIPTLQVGDYLWVAKYSYGYSHFSLPRSPDLFDGRIFFRMPHRGDVAVFRFTKDTSIDYIKRIVGLPGDRIQVRGGELYINDVLVPRTAEGNYVAVDEHGTRMEGQRYHETLPGSGGHGPVAHDILKLTNEGFQNDTPVYVVPNGYFFAMGDNRDDSADSRFMGDDPEDLGFVPMENLIGQAKWIFLSVDARHPVWEFWMWPVEIRWNRLFMGVR
chr_372	GO:0071704;GO:0008152;GO:0044238;GO:1901576;GO:0009987;GO:0009058;GO:0044237;GO:0044710;GO:0006629;GO:0008610;GO:0043170;GO:0006633;GO:0006631;GO:0019752;GO:0044249;GO:0044281;GO:0044283;GO:0072330;GO:0044711;GO:0032787;GO:0043436;GO:0044255;GO:0006082;GO:0046394;GO:0016053;GO:0009059;GO:0016780;GO:0016772;GO:0008897;GO:0003824;GO:0016740;GO:0043169;GO:0000287;GO:0043167;GO:0005488;GO:0046872;GO:…	GO:0003674;GO:0005575;GO:0005622;GO:0005623;GO:0005737;GO:0006629;GO:0008150;GO:0009058;GO:0043167;GO:0044281	ATGAGCCTGATCGGGATCGGTTCGGACCTCTGCGACATCCGGCGGATCGAGCGGGTGATCGCCCGGCATGGCGAGCGCTTCCTGGACCGCGTCTTCACCCAGGCCGAGCGCAGGCGCGCCGAGCGGCGGAACGGCCAGGCGCGGCTGGGCGCCTATGCCAAGCGCTGGGCCGCCAAGGAGGCCTGCGCCAAGGCGCTGGGCACCGGCTTCGCCCAGGGCGTGTACCATCGCGACCTGGGGGTGGAGAACCTGCCGGGCGGGCAGCCGGTGATGGTGCTGACCGGCGGCGCGCGGGTTCGGCTGCGGGCCCTTCTGTCGCCGGGAGGCGAGGCCCGCATCCTGCTGACGATGACGGACGAATATCCCTATGCCTTCGCGCAGGTGATGATCGCGCAGGCG…	MSLIGIGSDLCDIRRIERVIARHGERFLDRVFTQAERRRAERRNGQARLGAYAKRWAAKEACAKALGTGFAQGVYHRDLGVENLPGGQPVMVLTGGARVRLRALLSPGGEARILLTMTDEYPYAFAQVMIAQATGPA
chr_373	GO:0008152;GO:0015969;GO:0009987;GO:0044237;GO:1901360;GO:0046483;GO:0044281;GO:0006807;GO:0044710;GO:0034641;GO:0006139;GO:0006725;GO:0055086;GO:0071704;GO:0044238;GO:0006796;GO:0006793;GO:1901564;GO:0006163;GO:0019637;GO:0009117;GO:0006753;GO:0072521;GO:0034032;GO:0046128;GO:1901068;GO:0009150;GO:0033865;GO:0009259;GO:0042278;GO:0033875;GO:0034035;GO:1901135;GO:0019693;GO:0009116;GO:0009119;GO:…	GO:0003674;GO:0008150;GO:0016301;GO:0034641;GO:0044281	ATGGGGCACGAGGCGGCAGGTCCCGTTGATGCGCTGCATCATTCCGCCTCGGGCCTGGAGGCGTCGGTGTCCGGCATGACCGACGGCTCCGTCCCGGTCGAAGTTGGGTCCGGCGAAGATGGGCCCGTCGAAGAGGCGGCGCCCGTGCCGGCCCGGATCGTGTCCTGCGAAGGATTGCTGCGCCGGGTCCGCGCCTATGATCCGGGGGCCGATCTCGACCTGATCCGGCGGGCCTTCCAGGTCGCGCAGCAGGCGCATGCGGGCCAGGCCCGCGACAATGGCGACCCCTATATTACCCATCCCCTGGCGGTCGCCAGCATCCTGGCGGGCTTCCATCTCGACGCGTCGTCGATCGCGACGGCCCTGCTGCACGACACGATCGAGGATACCGGCGTCACG…	MGHEAAGPVDALHHSASGLEASVSGMTDGSVPVEVGSGEDGPVEEAAPVPARIVSCEGLLRRVRAYDPGADLDLIRRAFQVAQQAHAGQARDNGDPYITHPLAVASILAGFHLDASSIATALLHDTIEDTGVTQERLRAEFGATIADLVDGVTKLTRLELQSDRTKQAENFRKLVLAMSKDIRVLIVKLADRLHNMRTLHYVQRLDRRQRIARETMEIYAPLAGRIGMDKVKTELQNLSFAELEPEANTTIRARLNYLRGQGADVIEEVRRELIQLCRKAGLGDVEVTGREKSPFSIWEKMQKRNVAFEQLSDIMAFRIIVPTREACYVALGAVHAAYPVIVGRFKDYISTPKANGYQSLHTGVTLRHPRNQKIEVQIRTAEMHDIAENGVASHWLYKQ…
chr_374	GO:0032774;GO:0090304;GO:0044249;GO:0034641;GO:0006807;GO:1901362;GO:1901360;GO:0006139;GO:0044260;GO:0071704;GO:0018130;GO:1901576;GO:0009987;GO:0006725;GO:0009058;GO:0009059;GO:0008152;GO:0034654;GO:0046483;GO:0016070;GO:0044238;GO:0044271;GO:0044237;GO:0043170;GO:0019438;GO:0034645;GO:0010467;GO:0006351;GO:0016779;GO:0016772;GO:0034062;GO:0003824;GO:0016740;GO:0005488;GO:0003676;GO:0003677;GO:…	GO:0003674;GO:0003677;GO:0005575;GO:0005622;GO:0005623;GO:0008150;GO:0009058;GO:0016779;GO:0034641;GO:0043234	ATGGCTCGCGTCACCGTCGAAGACTGCGTTGAACGGGTTCCCAACCGATTCGAACTGGTTCTTTATGCTGCCCAGCGGGCGCGGAACCTGTCCAGGGGAGAGGAACTGACGGTCGATCGGGACAATGACAAGAACCCCGTCGTGGCGCTGCGCGAAATCGCCGACCAGACGATCGGGCTGGAGCAGGTGCGCGGCGACCTGGTGCGTTCGCTGGCCCGCGCGCCCGAGCCCGAGCCGGCGGACGAGGAGGTCATGGACCTGATCCCGACCGAGCAGAACATTTTCGGCCTGCAGGACGTCACGGCCGAGGAAGAGGCGGCGCACGGCACGGCCGGCATGTCCGCCGAGGAACTCGAGGCCGCGATCGAGGCCGAACTGGGCGGCCGCGCGCGGCGCTGA	MARVTVEDCVERVPNRFELVLYAAQRARNLSRGEELTVDRDNDKNPVVALREIADQTIGLEQVRGDLVRSLARAPEPEPADEEVMDLIPTEQNIFGLQDVTAEEEAAHGTAGMSAEELEAAIEAELGGRARR
chr_375	GO:0009396;GO:0008152;GO:0044281;GO:1901360;GO:0044710;GO:0006760;GO:0043436;GO:0046483;GO:1901564;GO:0006575;GO:0006807;GO:0051186;GO:0042558;GO:0006732;GO:1901605;GO:0009987;GO:0006725;GO:0006082;GO:0019752;GO:0006520;GO:0071704;GO:0044238;GO:0044237;GO:0044283;GO:1901362;GO:0044711;GO:1901566;GO:0016053;GO:0019438;GO:0042398;GO:1901576;GO:0051188;GO:0042559;GO:0018130;GO:0008652;GO:0044271;GO:…	GO:0003674;GO:0008150;GO:0009058;GO:0016301;GO:0016829;GO:0034641;GO:0044281;GO:0051186	GTGATTCTGATCGCGATCGGGGCGAACCTGCCGCATGCGGATGGCGCGACGCCGCTTGAAACCTGCCGCTGGGCGGCGGCGCAGGTCGCGGCGATTCCCGGATTGCGCGTCGTCGCGCGGTCGCGCTGGTACGAAAGCGCGCCGATTCCGCCATCCGGGCAACCGCCCTATGTCAACGGCGTTGTCGCCGCGGAGGTGGCCGCCGGGACGCCGGACGGGGAGGCGGTCACGCCCGAGTCGCTGCTGCGCGCGTTGCAGGCGATCGAGGCACGGGCCGGCCGGGTGCGCAGCGTGGCCAATGCCGCCCGGCCCCTGGACCTGGATATCGTCGCGATGGGGGATGTGGTCCGTGCCGCGCCCGACCCGATTCTGCCGCATCCGCGCATGGGGGGGCGGGCC…	VILIAIGANLPHADGATPLETCRWAAAQVAAIPGLRVVARSRWYESAPIPPSGQPPYVNGVVAAEVAAGTPDGEAVTPESLLRALQAIEARAGRVRSVANAARPLDLDIVAMGDVVRAAPDPILPHPRMGGRAFVLLPLRDVAPGWVDPCSGRTVEDLIAALPDQAIRVLAEA
chr_376	-	-	ATGTTTTTTCAACCCAATGAGCGCGTATGTCTCTTCATCGATGGAGCCAGCCTCTATTCCGCGTCGCGTCATCTGGGCTTCGACGTGGATTACCGCAACCTGCTGGCCTTCTTCCGGGCGAAGACGCACGTGGTGCGGGCCTACTACTACTCCGCCATCCTCGAGAACGAGGAATATTCCCCGCTGAAGCCCCTGACCGACTGGCTGGTCTATAACGGCTATTTCCTGGTCACCAAGACGGCGCGCGAATTCATCGACCAGAACGGCCGCCGGCGGGTGAAGGGGAACATGGATATCGAACTGGCCGTCGACATGATGGAGATGGCGTCGAAGATCGACCATGCCGTGCTGTTCAGCGGCGACGCCGATTTCCGCCGCCTGCTCGAATCCGTGCAGCGG…	MFFQPNERVCLFIDGASLYSASRHLGFDVDYRNLLAFFRAKTHVVRAYYYSAILENEEYSPLKPLTDWLVYNGYFLVTKTAREFIDQNGRRRVKGNMDIELAVDMMEMASKIDHAVLFSGDADFRRLLESVQRQGVRTSVVSSIRTSPPLIGDDLRRQADQFIDLADIAPQFTRRQSEARPARQQNAPIRHPADQLSELDHDA
chr_377	GO:0008152;GO:0016787;GO:0016798;GO:0003824	GO:0003674;GO:0008150;GO:0016798	ATGTCCGGGCCCGGCGCGCCGGAATTGCCGCCACGTGACTGTCCGGCCTGCCCCCGGCTGGTCGCCTATCGGCGGGCCAACCGGCAGGCCCATCCGGATTGGTGGAATGATCCGGTCCCCCCCTGGGGCAGCCCCCAGGCGCGCCTCCTGATCGTCGGCCTGGCCCCGGGCGTGCGGGGCGCCAACCGGACCGGCCGCCCCTTTACCGGCGATTATGCAGGCACCCTGCTCTATGAGACGCTGATACGGCACGGCTTCGCCGCCGGGCGCTTTGGCGGCGACCCGTCGGACGGGCTACGCCTGCAGGATTGCCGCATCGTCAATGCCGTGCGCTGCGCGCCCCCCGCCAATCGGCCGATCGCGCGGGAAATCCGCACCTGCAACCGCTTCCTGCAATCG…	MSGPGAPELPPRDCPACPRLVAYRRANRQAHPDWWNDPVPPWGSPQARLLIVGLAPGVRGANRTGRPFTGDYAGTLLYETLIRHGFAAGRFGGDPSDGLRLQDCRIVNAVRCAPPANRPIAREIRTCNRFLQSELACMPGLRAVLALGAVAHHAVVAACDLRPRPGFAHGARTTLPNGAILCGSYHVSRLNTNTGRLTAGMFDDIVTGLRRLVDAAEDAGVAG
chr_378	GO:0044710;GO:0008152;GO:0055114;GO:0044238;GO:0015980;GO:0009987;GO:0044237;GO:0006099;GO:0009060;GO:0045333;GO:0006091;GO:0003824;GO:0016491;GO:0008924;GO:0016614;GO:0016615;GO:0016901;GO:0052589	GO:0003674;GO:0006091;GO:0008150;GO:0016491	ATGACGCCGACTGCGACCCGAACCGATTCCGCCTATGACGTCGTCCTGATCGGTGGCGGGGTCATGAGCGCGACAATGGGCGCGCTGCTGAAATTGCTGCAGCCGGACTGGTCGATCGGGCTGTTCGGCCGCCTGGACGACGTGGCGACCGAAAGCTCGAACGCGTGGAACAATGCCGGCACCGGGCATGCCGCGCTGTGCGAGCTGAACTACACGCCCGAGCGCGCCGACGGCAGCATCGATATTTCCAAGGCCATCGATGTGAACGAGGCTTTTCAGGTCTCGCGCCAGTTCTGGGCTCATCTGGTCGAATCGGGGGTGATCGCATCGCCGCGTGACTTCCTGAATCCCATTCCGCACATGAGCTTCGTCTGGGGCGCCGATAATTGCGATTTCCTG…	MTPTATRTDSAYDVVLIGGGVMSATMGALLKLLQPDWSIGLFGRLDDVATESSNAWNNAGTGHAALCELNYTPERADGSIDISKAIDVNEAFQVSRQFWAHLVESGVIASPRDFLNPIPHMSFVWGADNCDFLRRRHDALKDHPLFAGMRFSTDPAQLRQWMPLVMEGRGAGTPLAATWSAAGTDVNFGALTHLLIGFLSRQAGFDLKLAHAVEDLRRDASGLWRIAVRDLAGGRDLSVAARFVFIGAGGGALPLLQKTGIPEAKGIAGFPVSGQFLRCTNPELAARHHAKVYGKASVGAPPMSVPHLDTRVIEGRTGLLFGPYAGFSTKFLKQGSLWDLPKSIRMDNLGAMLAVARDNMPLTRYLIGQILQSNTARLAALRDFVPTARAEDWDLIVAG…
chr_379	-	-	ATGCGGAGCCGGCATGTCCCGTTTCCGTTCCGGGACGATCGCGCGTTTGAACGGAACCTGTTCCATACAGGCGTATTCGAAATCCGGCCGGCGTTCCGCACGCCGTCCCGCATTGCAGCGGGGTGA	MRSRHVPFPFRDDRAFERNLFHTGVFEIRPAFRTPSRIAAG
chr_380	GO:0009987;GO:0044237;GO:0008152;GO:0044710;GO:0022900;GO:0006091;GO:0055114;GO:0043167;GO:0005488;GO:0043169;GO:0046872;GO:0043168;GO:0050662;GO:0097159;GO:1901265;GO:0000166;GO:0036094;GO:0048037;GO:1901363;GO:0010181;GO:0032553;GO:0009055;GO:0016020;GO:0016021;GO:0044464;GO:0005623;GO:0071944;GO:0005886;GO:0044425;GO:0031224;GO:0044459;GO:0005887;GO:0031226	GO:0003674;GO:0005575;GO:0005623;GO:0005886;GO:0006091;GO:0008150;GO:0043167	GTGGCGCGCCGCCTCTCGCCCGGCCTGATACGGGCCGCCCTGTATGTCGCGGGGCTGATGCCCGCGTCGGTCGCATTCGCGATGGGGGCGACCGGGCGGCTGGGTGCCGATCCGGTCAATGCCTTTCTGCGCACGCTGGGTCTCTGGGCGCTGCGCTTTCTGATCCTGTCGCTGTGCGTCACGCCATTGCGCGAGATCGCGGGCATCGACCTGCTGCGCTATCGCCGTGCGCTGGGGCTGCTGGCCTTCTGGTACGCGCTGTTCCACCTGACGGCCTATGTCGGGCTGGACCAGGGGTTCGATTTTCCGGTGCTGCTGGCCGATGTCGAAAAACGGCCCTTCGTCATTCTGGGCATGGTCGCGTTTCTGGTCCTGGCCGGCCTGGCGGCCACGTCGAAC…	VARRLSPGLIRAALYVAGLMPASVAFAMGATGRLGADPVNAFLRTLGLWALRFLILSLCVTPLREIAGIDLLRYRRALGLLAFWYALFHLTAYVGLDQGFDFPVLLADVEKRPFVILGMVAFLVLAGLAATSNRWSIRRLGPRWRALHRWVYPAACCAAIHFILSFKVLRPETLAYALAVALLLAWRVLPACMRRKATLSR
chr_381	GO:0044710;GO:0008152;GO:0055114;GO:0009055;GO:0016491;GO:0003824;GO:0005488;GO:0043169;GO:0043167;GO:0046872;GO:0016667;GO:1901363;GO:0043546;GO:0050662;GO:0048037;GO:0097159;GO:0044464;GO:0005623;GO:0042597	GO:0003674;GO:0005575;GO:0005623;GO:0008150;GO:0016491;GO:0043167	ATGCGCCTCTTTGACTATCCGCGTCCCGCTGTCTCCGACATCACGCCCGAGGGGGCCTATCTGTCGCGCCGCGCCACATTGGCGGCGGGGCTGGCCGGCGGGGCCGCCTGGCTTGCGGGAGCGCCGCGCGGCGCGTGGGCCGATCCCCTGCGCGCCACGCCGGGCGCGCTGTCGGGCACCGGGCTGACGCCCACGCCGTTCCAGGACGCCACGCATTACAATAATTTCTACGAATTCGGGCTTGAAAAGACCGACCCGGCGGAACGGTCGGGCGATTTTCATCCCCGCCCGTGGACGGTCCGGGTCGAGGGGCTGGTGGCCAAGCCGCGCACCTACGACATCGACGCGCTGCTGGCCCGCCCGCTGGAGGAGCGCCTCTATCGCATGCGCTGCGTCGAG…	MRLFDYPRPAVSDITPEGAYLSRRATLAAGLAGGAAWLAGAPRGAWADPLRATPGALSGTGLTPTPFQDATHYNNFYEFGLEKTDPAERSGDFHPRPWTVRVEGLVAKPRTYDIDALLARPLEERLYRMRCVEAWSMVIPWTGFALADLLKEVEPLGSAKYVAFESVLRPAEMPGQDSMLHVLDWPYAEGLRLDEAMHPLTILAVGLYGRTLPNQNGAPVRLVVPWKYGFKGIKSIVRIRLTETRPRTAWNDRAPDEYGFYANVNPAVDHPRWSQATERPIGARGGFFGAARQPTLPFNGYAEQVAGLYAGMDLRRNF
chr_382	GO:0019320;GO:0006739;GO:0006732;GO:0006733;GO:0046496;GO:0034641;GO:0006098;GO:0044281;GO:0072524;GO:1901360;GO:0006139;GO:0044710;GO:0051186;GO:0071704;GO:0046365;GO:0055114;GO:0046483;GO:0006740;GO:0019318;GO:0009987;GO:0006725;GO:1901575;GO:0009117;GO:0008152;GO:0044723;GO:1901564;GO:0009056;GO:0055086;GO:0044724;GO:0044238;GO:0006007;GO:0005975;GO:0005996;GO:0016052;GO:0044237;GO:0006796;GO:…	GO:0003674;GO:0005975;GO:0008150;GO:0009056;GO:0016491;GO:0034641;GO:0044281;GO:0051186	ATGTCCGACGACAATGACGGAAAGGGAACGGTCGAAAAGGGGACGGTCGGCTTCATCGGCTTCGGCGCGATGGCCAGCCGCATGGGCCGGCATGTGCGCGAGGCCGGCTATCGGATCGTAGCCTATACACCCTCCGGCAAGGGCGGAGACGGCACGACCCCGTTCCTGCCCACGCCCCGCGCCGTGGCCGAGGCCGCCGGCACCGTGATCGCCTGCGTGCCCGACGACGAGGCGCTGGCGGCGTCGATGTACGGCGAATCGGGTGCCCTGGCCGGCATGGGGGCCGGGACGCTGCTGATCAATGCCAGCTCGGTGTCGCCCGAGGCGGCGCTGGCGCTGGCCGATGCCGGGGCGCACCGGGACGTGGCGGTGCTGGACGCGCCGGTTTCGGGCAGCACG…	MSDDNDGKGTVEKGTVGFIGFGAMASRMGRHVREAGYRIVAYTPSGKGGDGTTPFLPTPRAVAEAAGTVIACVPDDEALAASMYGESGALAGMGAGTLLINASSVSPEAALALADAGAHRDVAVLDAPVSGSTPEADAGALVIMVGGTAADVARAQPIFDAIGKATIHAGPSGSGAKLKLVVNGIMGATLAAVAEGVAYGLAAGLDRDMLFDTLDSVAVISPHHKRKLKAARAGDFTPQFPTRLMQKDMRLLLTDAARLAAPAVTVAAATQLLSLTRRADADADYSALFAVLEQIVTSP
chr_383	GO:0009058;GO:0008152;GO:0003824;GO:0016740	GO:0003674;GO:0008150;GO:0009058	ATGGACATAGCGGCGGCGGATACGGCGATACGCGCGGAGCGGGACGCGGGGGCGGGCGGCGACGGGCTGTCGCTCTGCGGCGCGATCGCGCGGCGATCAGACCCGGACCGGTTTTTCTGCGCCCTGTTCCTGCCCGAGCCGGTGCGCGAGGATGCGTTCAGCGTGATCGCGTTCAATCACGAATCCGTCCGCGCGCTGACGGGCATGCAGTCCTGGTCGGTCGCCGGCCCGATGGCTGGGCTGATCCGGCTGCAATGGTGGCGTGAAATCATCGAGGGCGCCCCCCACCCGCATGAGGTCGCGCCCGGCCTGCGCGCCGCCCTGGCCCAGGCGCCCGCCCTGCGCCGGACGCTGCTGCGGATTCTCGATGCCCGCGAGGCCGAAGCCGAGGGGCTGACC…	MDIAAADTAIRAERDAGAGGDGLSLCGAIARRSDPDRFFCALFLPEPVREDAFSVIAFNHESVRALTGMQSWSVAGPMAGLIRLQWWREIIEGAPHPHEVAPGLRAALAQAPALRRTLLRILDAREAEAEGLTDWPSWRAAMRGGAGGVQVAIAQRAGLGDPVTLQRIEALGAAYGAGGLLRHLDIVLAAGRCPLPDTALQAIGLSREALRNGAPPGILDPLRVRLREEGRAFLAQALPVRLRRDSRAAALPGVLARRDLARPDGRRPAGRGLGDRLAVMAAMLSGRI
chr_384	GO:0009987;GO:0044710;GO:0055114;GO:0008152;GO:0006801;GO:0072593;GO:0044237;GO:0016491;GO:0016721;GO:0016209;GO:0003824;GO:0004784;GO:0005488;GO:0043167;GO:0043169;GO:0046872	GO:0003674;GO:0008150;GO:0016491;GO:0043167	ATGGCTTTCGAACTCCCCTCTCTTCCGTTCCAGACCAACGCGCTGGCGGCGCGCGGCATGTGCCAGGAAACGCTGGAACTGCATCACGGCAAGCACCATCAGGCCTATGTCACGGCCCTGAACGGGTTCGTGGAAGCGAAGCCCGAACTGCAGGGCAAGTCGCTGGAGGAGATCATCCTGGCGGTCAAGGGCGATCCCGCCGTGGCCCCGGTGTTCAACAATGCCGGCCAGCACTGGAACCATATCCTGTTCTGGCAGAACCTCTCGCCGGCCGGCGGGGCGATTCCCGGCGCGCTGGAGGCCAAGATCGTCGAGGATTTCGGCAGCGTCGACGCCTTCAAGACCGCGTTCAAGACCGCGGCCACTACGCAGTTCGGCTCGGGCTGGGCGTGGCTGGTG…	MAFELPSLPFQTNALAARGMCQETLELHHGKHHQAYVTALNGFVEAKPELQGKSLEEIILAVKGDPAVAPVFNNAGQHWNHILFWQNLSPAGGAIPGALEAKIVEDFGSVDAFKTAFKTAATTQFGSGWAWLVLGADGKLAVTKTANGSNPLAEGQGKALLGLDVWEHSYYLDFRNRRPDYITNYLDKLANYEFAEAQLKAA
chr_385	GO:0051179;GO:0044699;GO:0009987;GO:0006810;GO:0044765;GO:0044763;GO:0051234;GO:0055085;GO:0071702;GO:0008643;GO:0008152;GO:0044710;GO:0055114;GO:0022857;GO:0005215;GO:0022891;GO:0022892;GO:0003824;GO:0016628;GO:0016627;GO:0016491;GO:0032440;GO:0016020;GO:0016021;GO:0044425;GO:0031224	GO:0003674;GO:0005575;GO:0006810;GO:0008150;GO:0016491	ATGTTCGGGCTGGATATCGGCGTCATTTCCGGCGCGCTGGGCCTGATCGCCCAGGAATTCAGCACCACGCAGGTCCAGGAGGAATGGATCGTCGCGGCGATGATGCTGGGCGCCGCCCTGGGCGTGCCCGTCGCCAGCCGGCTGTCCTTCGTCTGGGGACGCAAGCGCACGCTGATCATCGGCGCCAGCCTGTTCATCTGCGGTTCGATGTCCTGCGCGCTGGCCGGTTCGGTCGGCGTGCTGATCGTCGCGCGGATCGTGCTGGGCCTGGCGGTCGGGGTCTCGACCTTTACCGCGCCGCTTTATATAGCCGAGGTCTCGGACCCCGCGCACCGCGGTGCCATGATCTCGGTCTATCAGTTGATGGTCACGATCGGCATCCTGGCGGCCTTCGTTTCG…	MFGLDIGVISGALGLIAQEFSTTQVQEEWIVAAMMLGAALGVPVASRLSFVWGRKRTLIIGASLFICGSMSCALAGSVGVLIVARIVLGLAVGVSTFTAPLYIAEVSDPAHRGAMISVYQLMVTIGILAAFVSNALFSYFDAWRWMLGVVAFPAVVFLIGVLFLPHSPRWLVLRGKRDAARRALLELRGPVRGVADELNEIDAQCRGGGNGFALFRADRNVRRAVFLGVMLQCIQQFSGVNVVMYYAPRIFGLAGFPEHAGLWGTASAGAVNVLATFLAIWLVDRWGRRPILICGLVVMSLSLTVLGGILGGGAQYGVRQVAAVGVLLSFVAGFAFSAGPLVWVLCSEIQPLRSRDFGIACSTVTNWIANMIVGASFLSLLDHLGRAGTFWMYAALNAL…
chr_386	GO:0055114;GO:0044710;GO:0008152;GO:0003824;GO:0016491	GO:0003674;GO:0008150;GO:0016491	ATGGCGATGCCAGGTACGGCGATGCCGGGCACGGCGCTGTCCGGGGCCGCGCACCAGGATGCGGGCGCCGATGCCGGCGCCTTCGCGCAGTATCCCAGCCTTACCGGCCGTTCGGTGCTGGTCACCGGCGGGGCCAGCGGCATCGGCGAGGCGCTGGTCCGGGCCTTTGCCGACCAGGGCGCGCGGGTCGCGTTCCTCGACCGCGACGGGGCGGCCGGCGCGCGCCTGGCCGAGGCGCTGCGTGCGAACGGCCGGGACGTGCTGTTCCTGCCCTGCGACCTGGCCGACGTCGCGGCGCTGCGCCGGGCCGTCGCGGATGCGGCCCGGGCGAACGGGCCGGTCGAGATCCTGCTGAACAACGCCGGATACGACCAGCGCCACACGCTGGACGAGGTCGAC…	MAMPGTAMPGTALSGAAHQDAGADAGAFAQYPSLTGRSVLVTGGASGIGEALVRAFADQGARVAFLDRDGAAGARLAEALRANGRDVLFLPCDLADVAALRRAVADAARANGPVEILLNNAGYDQRHTLDEVDEALWESLSAVNIRAQFFAAQAVAPGMRQMGRGSIICLGSTGWMQKNAGYPVYATAKAAVKGLVNSLARELGPFRIRVNALVPGWVMTERQLRLWVTPEGEKEIDRAQCLPGRVRPGDIARMALFLAADDSRMCTGQDFIVDGGWV
chr_387	GO:0008152;GO:0009987;GO:0009056;GO:0044248;GO:0044237;GO:0019752;GO:0044281;GO:0044282;GO:0044712;GO:0044710;GO:0071704;GO:1901575;GO:0043436;GO:0044238;GO:0006082;GO:0046395;GO:0016054;GO:0009063;GO:0006807;GO:0006520;GO:1901564;GO:1901565;GO:0003824;GO:0016829;GO:0016835;GO:0016836;GO:0005488;GO:0043169;GO:0043167;GO:0046872;GO:0008869;GO:0000287;GO:0050032	GO:0003674;GO:0008150;GO:0009056;GO:0016829;GO:0043167;GO:0044281	ATGAAGATCACGAAGCTGACCACGTTCCAGGTGCCGCCGCGCTGGCTGTTTCTGAAGATCGAGACCGACGAGGGGATCAGCGGCTGGGGCGAGCCGGTGGTCGAGGGGCGCGCCGACACGGTGGCCGCCGCGGTGGCCGAACTGGCGGACTACCTGATCGGCAAGGACCCGTTCCGGATCGAGGATCACTGGACGGTGCTCTATCGCGGCGGCTTCTATCGCGGCGGCGCGGTGCATATGAGCGCTGTCGCCGGCATCGACCAGGCCTTGTGGGACATCAAGGGGCGCGCCTTCGGCGTGCCGGTGCATGAATTGCTGGGCGGCCGCGTGCGCGATCGCATCCGCGTCTATTCCTGGATCGGCGGCGACCGGCCGGCGGATACGGCCGAAGCGGTGCGC…	MKITKLTTFQVPPRWLFLKIETDEGISGWGEPVVEGRADTVAAAVAELADYLIGKDPFRIEDHWTVLYRGGFYRGGAVHMSAVAGIDQALWDIKGRAFGVPVHELLGGRVRDRIRVYSWIGGDRPADTAEAVRAVVDRGFTAIKMNATEELQYVDSHGKVDAVIARVAAIRAEAGPYLGIGVDFHGRVHKPMAKVLAKELEPFDLMFIEEPVLSEHLEDLPEITKHTSIPIALGERLFSRWDFKRVLEQGCVDIIQPDPSHSGGITETRKIAAMAEAYDVAVALHCPLGPIALAANLQLDALCYNAFIQEQSLGIHYNQSNDLLDYLTDPAVFAYRDGHVDIPAGPGLGIEINEDYVRARAAEGHRWRNPIWRHRDGSFAEW
chr_388	GO:0008152;GO:0016829;GO:0003824;GO:0016830;GO:0016832;GO:0008674;GO:0008675	GO:0003674;GO:0008150;GO:0016829	GTGCCGACATTCGACGACGCGCTGCGCGCCTGCCCGCTGATCGCCATCCTGCGCGGCGTCCGTCCGGACGAGGTGCTGGAGATCGGCGCGGCCCTGGTCGATGCGGGATTCACCATCATCGAGGTGCCGATGAATTCGCCCGAGCCCCTGCGCAGCATCCGCCTGCTGCAGGACCGTTTCGGCCGGCAGGCGCTGATCGGCGCCGGGACCGTGCTGTCCGAGGCGGCGGTGGCACAGGTCGCCGACGCGGGCGGGCGCCTGGTCGTCATGCCCCACGGGGACGTCGCGGTCATCCGCGCCGCGCGCGCGGCGGGCCTGGACTGCACGCCAGGCGTCGCCACCCCGACCGAGGGGTTCGCGGCACTCGCGGCCGGTGCGACGGCGCTGAAACTGTTCCCG…	VPTFDDALRACPLIAILRGVRPDEVLEIGAALVDAGFTIIEVPMNSPEPLRSIRLLQDRFGRQALIGAGTVLSEAAVAQVADAGGRLVVMPHGDVAVIRAARAAGLDCTPGVATPTEGFAALAAGATALKLFPAEQLGTAALKAWRSVFPAGTRFLPVGGITPETMAPYRAAGAAGFGLGSALYRAGQPAAEVAQAARRFVGALAGMPGA
chr_389	GO:0044262;GO:0071704;GO:0009987;GO:0008152;GO:0044238;GO:0005975;GO:0044237;GO:0019752;GO:0044248;GO:0044723;GO:0044281;GO:0044282;GO:0044712;GO:0044710;GO:0019520;GO:0019584;GO:0019583;GO:1901575;GO:0032787;GO:0046176;GO:0072329;GO:0043436;GO:0009056;GO:0044724;GO:0044275;GO:0006082;GO:0046395;GO:0016054;GO:0016052;GO:0016310;GO:0034194;GO:0034192;GO:0046835;GO:0006796;GO:0006793;GO:0019200;GO:…	GO:0003674;GO:0005975;GO:0008150;GO:0009056;GO:0016301;GO:0044281	ATGCCGCCCGACATGAGGGGCGATCCGGCGGCGGGGGCGCTGATCGGGATCGATTGGGGCACCTCGTCGCTTCGCGCATGGCGCATGTCGGCCACCGGCGCGGTGCTGGCCGAGGCGCAGGCGCCCTGGGGCATTCTCAACCTGCCCGATGGCGGATTCCCGGCCGCGCTGGCCAGGCTGCTGGCCGACCTGAACGGCGATGCCGGGCTGAAGCTGATCGCCTGCGGCATGGTCGGCAGCGCGAGCGGCTGGCACGAGGTCGGCTATGTCGATTGTCCGGCCGACGCGGCGGCGCTGGCCCGTGCGCTGGTGCGGCCGGCGGGGCGCGCGATGCCCGGCATCGTGCCCGGGGTGCGGCAGATTCACCCGGTTCCCGACGTCATGCGCGGCGAGGAAACG…	MPPDMRGDPAAGALIGIDWGTSSLRAWRMSATGAVLAEAQAPWGILNLPDGGFPAALARLLADLNGDAGLKLIACGMVGSASGWHEVGYVDCPADAAALARALVRPAGRAMPGIVPGVRQIHPVPDVMRGEETQIVGALALYPELADAATLILPGTHSKWATVRAGRIVGFHTAMTGELFAVLSRHSILGRPGEGVPPATEDAARLAFRQGVRAAVQSRQGVGPLLFSARSLFLSGAVGAAETRDYLSGLLVGDEIRAGLAERPDMLPTVLIGEERLCGLYATAFEMLGAPVPRTIGNTAPAGLYHIAMTAGYFRTDPPTQSG
chr_390	GO:0032774;GO:0019222;GO:0031326;GO:0031323;GO:0090304;GO:0044249;GO:0034641;GO:0006807;GO:0034645;GO:1901362;GO:0050789;GO:1901360;GO:0080090;GO:0006139;GO:0044260;GO:0071704;GO:2000112;GO:0060255;GO:0010467;GO:0065007;GO:0010468;GO:0018130;GO:1901576;GO:0019219;GO:0006725;GO:0009987;GO:0009889;GO:0050794;GO:0009058;GO:0009059;GO:0051171;GO:0008152;GO:2001141;GO:0034654;GO:0046483;GO:0016070;GO:…	GO:0003674;GO:0003677;GO:0008150;GO:0009058;GO:0034641	GTGATCGACGCCGTGGCCGCCGGGCGCCGGACCCTGTCCGCCATCGCTGCCGCGACGGGCTGCACCCGCAGCACCACCCAGCGGATCGTGAGCGCGCTGGCGCGGCTGGGCTGGCTGCAGCAGGAGGCGGGGGGGACCTACACGCTCGGGCTGCGCCTGGCGGCCCTGGGCCAGCGGGCCGGCGCCGAATCCGCGCTGGCGACGCTGGCGCGTCCCATCGCCGAGCGGCTGGGGGCCGAAACGCAGGATACGGTGCATCTGGGCGTCCGCGCGGGTGCTGAAGTCCTGTACCTGGACAAGATTCCCGGGCAGCGCGGGCTGGAAATGCGCTCGCGGGTCGGGCAGCGCATGAAACTGGCGCTGACCGGGGTGGGGCGCGCCCTGATGCTGGACCTGTCC…	VIDAVAAGRRTLSAIAAATGCTRSTTQRIVSALARLGWLQQEAGGTYTLGLRLAALGQRAGAESALATLARPIAERLGAETQDTVHLGVRAGAEVLYLDKIPGQRGLEMRSRVGQRMKLALTGVGRALMLDLSEEEWRALYESALSDPAPSDQTSSGQASGAAGERSPRDWASWLERMRAYRASGCVFDLEDNEVGIRCVAAPVRDGQGAIVAALSVASATPYLSRDRMGVLAPVVRRAAQDVSARLGWRSDVAAS
chr_391	-	-	ATGACCCTTCTCTCCGACTTTCTGATCACGCCGGCCCATGCCCAGACGGCCGGCGGCGAGGGCGGATTCCTCAGCGCGGGCGGATTGATGAGCATCCTGCCCTATGTCGCGATGTTCGTTATATTTTATTTTATCCTGATCCGTCCCCAGCAGCAGAAGCAGAAGCAGTTGCGCAGCCAGCTCGCCGCGCTGCGCCGTGGCGACCGGGTGCTGACGGCCGGGGGAATCATCGCCGTGGTGCAGAAGGTGCGCGAGGATTCGAACGAGATCGAGGTCGAGATCGCCCCGAACGTGCGGGTGACCGTCCTGCGCGAGACCATCAGCTCGGTGGTCAGCAGCGCGTCCAAGCCGGCCAATGATACCGGCGCCAAGGCGGGCTGA	MTLLSDFLITPAHAQTAGGEGGFLSAGGLMSILPYVAMFVIFYFILIRPQQQKQKQLRSQLAALRRGDRVLTAGGIIAVVQKVREDSNEIEVEIAPNVRVTVLRETISSVVSSASKPANDTGAKAG
chr_392	GO:0008152;GO:0071704;GO:0044238;GO:0043170;GO:0003824;GO:0016787;GO:1901363;GO:0005488;GO:0000166;GO:1901265;GO:0036094;GO:0097159;GO:0017111;GO:0016818;GO:0016817;GO:0016462	GO:0003674;GO:0008150	ATGGACCCTGCCCTGCTTTCGCTTCTGGACCGGATCGCCTCGGCGCTGGAACGGCTCTCTCCCGCGCCGGCGACCCTGGCGGGCCTGGATAGCGCCGACGCCTTCGTCTGGCACCCCGAGCGGGGCTGCCTGGCCCCGGTCGCGCAGGTGGCGCACGTCGCCATCGACCTGCTGCAGGGGGTCGAGGCGCAACGCAGGCTGATCCTGGACAATACGCTGCATTTCGCGCGCGGCCTGCCGGCGAACAACGCCATGCTGTGGGGCGCGCGCGGCATGGGCAAGTCGTCGCTGGTCAAGGCGGCCCATGCGCAGGCCAACCTGGTCGACGGCCAGCCCCCCCGGGCCGGACAGGCGCGGCTGGCGCTGATCGAGATCCAGCGCGAGGACCTGTCGACCCTG…	MDPALLSLLDRIASALERLSPAPATLAGLDSADAFVWHPERGCLAPVAQVAHVAIDLLQGVEAQRRLILDNTLHFARGLPANNAMLWGARGMGKSSLVKAAHAQANLVDGQPPRAGQARLALIEIQREDLSTLPDLLALLRGAARRFIVFCDDLSFESEDADYKALKSVLDGGISGRPENVLFYATSNRRHLMPRDMIENERSSAINPSEAVEEKVSLSDRFGLWIGFHHCAQDVFADMVRAYARARALPIADDDLQRRANAWSVGRGGRSGRVAYQFIEDLTAELAPPAAT
chr_393	GO:0008152;GO:0044710;GO:0055114;GO:0070988;GO:0032259;GO:0016491;GO:0003824;GO:0005488;GO:0043167;GO:0043169;GO:0051540;GO:0046872;GO:0051536;GO:0051537;GO:0016705;GO:0004497;GO:0016709;GO:0018489;GO:0032451;GO:0008168;GO:0016740;GO:0016741;GO:0005506;GO:0046914;GO:0051213;GO:0016701;GO:0016702	GO:0003674;GO:0008150;GO:0008168;GO:0016491;GO:0043167	ATGAACCAGATTTTTTCGACGGACGGCATTTCCCAGCCCGATCGCGCCCACGTGGGCGATCTGCGGCGGGTACGCGCCAATCCCGGTTTCTGGTACCCCGTCGCCTGGTCGCGCGAGCTGAAGCCCGGCAAGACCATCGGCGTCCGCTATGCCGGCCAGCCCATCGCGCTGGTCCGCCCCCATGAGGGCGCGGTCTTCGCGCTGGAGGATCGCTGCGCTCACCGCCAGGTGCCGCTCAGCAAGGGGCAGGTCAAGGGCCAGTCGGTCCAGTGCTGCTATCATGGCTGGGCCTATGGCCGCTCGGGACGGTGCATCGATGTCCCCTACCTGGGCAAGGGCAAGCTGCCGAACGGGGTGCGGACCTATCCGTGCCGCGAGCAGGACGGGCTGATCTTCGTC…	MNQIFSTDGISQPDRAHVGDLRRVRANPGFWYPVAWSRELKPGKTIGVRYAGQPIALVRPHEGAVFALEDRCAHRQVPLSKGQVKGQSVQCCYHGWAYGRSGRCIDVPYLGKGKLPNGVRTYPCREQDGLIFVFPGDPARAGEMPLPPLAQAANPHYKTRRFGRHVKCHYSFMHENLMDMNHQFMHMKQMGQMKPRFLGQDRGPGMVEARYSFARTGGRQPLGEALVFGQKRDNSARFAHRDVMTIRTEYPYQTLRIQTGDEPPVMDLWIVYVPQDDAQMTNRVFGLLSIKRPKIPGLLDAAWPFLVAFTERIFREDREIVELEQAAWDAQGGDHNQEVFPVICALRALLAECGIPMDA
chr_394	GO:0008152;GO:1901360;GO:0046483;GO:0006807;GO:0034641;GO:0009987;GO:0006725;GO:0044237;GO:0071704;GO:0006139;GO:0044238;GO:0006281;GO:0033554;GO:0051716;GO:0044260;GO:0006950;GO:0050896;GO:0044763;GO:0044699;GO:0006974;GO:0090304;GO:0043170;GO:0006259;GO:1901576;GO:0044249;GO:0009058;GO:0006772;GO:0044281;GO:0044283;GO:1901362;GO:0044710;GO:0044711;GO:0006767;GO:0006766;GO:1901564;GO:1901566;GO:…	GO:0003674;GO:0006790;GO:0006950;GO:0008150;GO:0009058;GO:0016765;GO:0034641;GO:0044281	ATGACGATCGATCTCGGCGAATCCCGTCTCGGTGCGGCGCTGCAGGCCGGCCCATATCGCCTGCGGCCGCTGCATGCGTCCGACGCCGGCACCATGCACCGCCTGGTAAATGACTGGAGCGTGATCCGCATGCTCAGCCGGGTGCCGTTCCCCTATCCGCGCGAACTGACGGATGAATGGATCGCCGCGACCCATGACCTGTCGCGGCGGGGAACGGCCTATCATTTCGCCATCACCCACCCCGAATCGGACAGCCCCGATTCGCTGATCGGCTGCATCGGGGTGCGACTCGACAAGGCGACGCGGTCGGCCAGCGTGGGCTACTGGATCGGCCGCCCCTACTGGAATCGCAAGGTCGCATCCACCACCGTCGGCCGCATCGCCCGCTGGGCGCTGGCC…	MTIDLGESRLGAALQAGPYRLRPLHASDAGTMHRLVNDWSVIRMLSRVPFPYPRELTDEWIAATHDLSRRGTAYHFAITHPESDSPDSLIGCIGVRLDKATRSASVGYWIGRPYWNRKVASTTVGRIARWALAGLPIERIAAAVAHDNPASIAVLRRVGFRETGSGRQDFVSRGGDHPVLLFEATRTDLELDMPDMDDAAATGAETGIDPASTQGRAQKRMVLVAAVALVDTDGRVLLARRPEGKAMAGLWEFPGGKVEAGETPESALVRELDEELGLDVTRSCLAPYTFVSHDYGHFHLLMPVYLCRRWKNTPRPREGQTLAWVRGQDLSLYPMPEADLPLIPLLRDLL
chr_395	GO:0008152;GO:0003824;GO:0016787;GO:0052689;GO:0016788;GO:0004341	GO:0003674;GO:0008150	ATGATGAAGGGACCAGTCTGCGGTGCGCCGCGATGCGTCTGGGATCTGCGTGCCACGCTGGGCGAGGGGCCCGTCTGGGCCGAGGGCGAGCAGGCGCTCTATTTCGTCGATATCGTCGGCCGGGCGATCCATCGCTACCGTCCGGAAAGTGGCGAGACCACGTCATGGGAGGCGCCGAACAGGCCGGGCTTCCTGGTGCCGCTGTCCGACGGTACGTTTCTCTGCGGGCTGAAGGACGGGCTGCATCGCTTCGATCCGGCCACCGGCCGCTTCAACCTCGATCTGCTGGTCGAGGCCGAACTGCCGGACAACCGGATCAATGACGGGCATGTCGATCGCCTGGGCCGCCTGTGGTTCGGGACCATGCACGATGCCGAGACCAGCCCCACCGGGTCGCTG…	MMKGPVCGAPRCVWDLRATLGEGPVWAEGEQALYFVDIVGRAIHRYRPESGETTSWEAPNRPGFLVPLSDGTFLCGLKDGLHRFDPATGRFNLDLLVEAELPDNRINDGHVDRLGRLWFGTMHDAETSPTGSLYAVTQEAGRLHIHRQDEGYIVSNGPALSPDGRTLYHNHSPAQTIFAFDVDDAGGLSNRRVFATLADGYPDGIAVDSAGFLWVGVWQGGRIERLAPDGTRVDPIPLPARNVTKVAFGGPDYRTVFVTTARKGLSPAQLDQEPLTGGLFAFGTSIPGQRQAAFTLARSIVL
chr_396	GO:0006777;GO:0006732;GO:0044249;GO:0006807;GO:0009108;GO:1901362;GO:1901360;GO:0044267;GO:0051186;GO:0044260;GO:0043545;GO:0051189;GO:0051188;GO:0071704;GO:0018130;GO:0019720;GO:1901576;GO:0009987;GO:0009058;GO:0008152;GO:0090407;GO:0046483;GO:0044238;GO:1901564;GO:1901566;GO:0019538;GO:0044237;GO:0043170;GO:0006796;GO:0032324;GO:0006793;GO:0019637	GO:0003674;GO:0006464;GO:0008150;GO:0009058;GO:0016779;GO:0016829;GO:0051186	ATGAACCCGACCGCCTGCATCCTGGTCATCGGCAACGAGATATTGTCGGGCCGTACCCAGGACGTGAACGTGCAATATATCGCGCGGCGCCTGGCGGAACTGGGCATCACCCTGGCCGAGGTACGGATCATCCCCGACCGGCGGCCGGTGATCGTGGACACGATCGTCGCCGCCCGCGCGGCGTTCGATCATGTCTTCACCACCGGCGGCATCGGCCCGACCCATGACGACATCACCGCGCCCTGCGTGGCCGAGGCGTTCGGCGTGCCCTGGGTCATCCACCCCGAGACGTTCCGCCTGCTGGAGGCCCATTTCCCCCAGGGCGAATTCAACGCGGCGCGCCAGCGCATGGCAACCCTGCCCCAGGGCGCCGTGCCCATTCCCAACCCGGTGTCCGCC…	MNPTACILVIGNEILSGRTQDVNVQYIARRLAELGITLAEVRIIPDRRPVIVDTIVAARAAFDHVFTTGGIGPTHDDITAPCVAEAFGVPWVIHPETFRLLEAHFPQGEFNAARQRMATLPQGAVPIPNPVSAAPGFSIGNVHVLAGVPRIMRAMFEELAPSLRHGTPVASQSWHALGLYEGALAAGLTDIQERFPGLDIGSYPFRRPDGRGGVTLVSKGLDPAQVRAAADAVQALIAQLGCTPIEGEPPP
chr_397	GO:0044710;GO:0044249;GO:0044281;GO:1901576;GO:0008152;GO:0009987;GO:0071704;GO:0009058;GO:0044238;GO:0044237;GO:0044283;GO:0044711;GO:0032787;GO:0043436;GO:0016053;GO:0072330;GO:0006629;GO:0046394;GO:0006633;GO:0006631;GO:0044255;GO:0006082;GO:0019752;GO:0008610;GO:0009165;GO:0009163;GO:1901362;GO:0042451;GO:1901360;GO:0034032;GO:0046129;GO:0046128;GO:0042455;GO:0046483;GO:1901564;GO:1901566;GO:…	GO:0003674;GO:0005575;GO:0005622;GO:0005623;GO:0005737;GO:0006629;GO:0008150;GO:0009058;GO:0016874;GO:0034641;GO:0043167;GO:0043234;GO:0044281;GO:0051186	ATGCGCCAGTTTCTAGATTTCGAAAAACCCGTCGCCGAGCTTGAGGACAAGATCGACGAGCTTCGCAAGATGTCCGGTCCCGACGGCATCAACCTCGCCGAAGAGATCGCCCGCCTGACGGACAAGGCGGACAAGCAGTTGCGCGCGGCCTATGCCAAGCTGACCCCGTGGCAGAAGGTGCAGGTGGCCCGGCATGCGCAGCGTCCGCACGCGGTCGATTACATCGGCACGCTGATCGAGGACTTCACCCCGCTGGCCGGCGACCGGCTGTTCGCCGAGGACAAGGCGGTGGTCGGCGGGCTCGGGCGTTTCCAGGGCCGTCCGGTCGTGGTGATCGGCACCGAGCGCGGCGCGGACCTGGATACCAGGCTGGAGCATAATTTCGGCATGGCGCGGCCC…	MRQFLDFEKPVAELEDKIDELRKMSGPDGINLAEEIARLTDKADKQLRAAYAKLTPWQKVQVARHAQRPHAVDYIGTLIEDFTPLAGDRLFAEDKAVVGGLGRFQGRPVVVIGTERGADLDTRLEHNFGMARPEGYRKAQRLMDLAGRFDMPILTFIDTAGAWPGIDAEARGQAEAIARSIDLCLAAPVPVIATVIGEGGSGGAVALGAGDRVMMLEHAIYSVISPEACASILWRDPKQATSAADALKLTAQDLLQLGLIDRIIPEPLGGAQRDPEATIRAVGDAIAAELPPLAALDPQARIAQRREKFMAMGRDGLS
chr_398	GO:0015074;GO:0006310;GO:0090304;GO:0034641;GO:0006807;GO:0006139;GO:0044260;GO:1901360;GO:0071704;GO:0009987;GO:0006725;GO:0008152;GO:0046483;GO:0044238;GO:0044237;GO:0043170;GO:0006259;GO:0044699;GO:0044763;GO:0051301;GO:0007059;GO:0007049;GO:0032196;GO:0006313;GO:0097159;GO:0005488;GO:0003676;GO:0003677;GO:1901363;GO:0003824;GO:0008907;GO:0009009;GO:0009037;GO:0044464;GO:0005623;GO:0005622;GO:…	GO:0003674;GO:0003677;GO:0005575;GO:0005622;GO:0005623;GO:0005737;GO:0007049;GO:0007059;GO:0008150;GO:0032196;GO:0034641;GO:0051301	ATGCCGCGCGCAGCGGCGGAGGATCCGGCCGCGGACGGGCCGCAGGACGCGCAGGTCGAGGCGTTCCTGGAAATGCTGGCCGCCGAACGCGGGGCGGCGGTCAATACGCTGCAGGCCTATGCCCGCGACCTGCGGGATCTGTCGGAGCACGCGGCGCGGGCGGGCCGGACGCCGGCGGATGCCGATTCCGGGCTGTTGCGGGATTATATGGCGACCCTGGTGGCGGCCGGCCTGTCGGCCCGCACCCAGGCCAGGCGGCTGTCCTGCCTGAAGCAATTCTATCTGTTCCTGGCGCGTGAAGGCATCCGGCCGGACAATCCCGCCCTGCTGCTGGACGCGCCGCGCCTGTCGGCCCCGCTGCCGCGCTTTCTCGGCGAAGCCGAGATCGACGCGCTGCTG…	MPRAAAEDPAADGPQDAQVEAFLEMLAAERGAAVNTLQAYARDLRDLSEHAARAGRTPADADSGLLRDYMATLVAAGLSARTQARRLSCLKQFYLFLAREGIRPDNPALLLDAPRLSAPLPRFLGEAEIDALLAACAGDDAIPEPSGRVSREVRRAARRRLVARAALEILYASGLRISELLALRVRGLAGDARMLLVSGKGGRERLVPLSAGARRAADALIAHDRDLRSPYLFPGRTPGTPLTRQGFDGILREVALRAGLDPARVSPHVLRHSFATHMLARGADLRALQVLLGHADIATTQIYTHVLAERLRQAVESHPLARAAGRGEKGIGRGFPPE
chr_399	-	-	ATGCAGCGCATTCTGTTGGCTTTTGCGGTTCTTGTGCTCCTGGCCGCCGGGGGCGGATTTCTGTCGCTGGGGGTCTTTCCGCCGGCCGCGCCCACGCAGCCGGTGCACAAGGACCTGTCGGCGGATCATTTCGCCCGGCCGTGA	MQRILLAFAVLVLLAAGGGFLSLGVFPPAAPTQPVHKDLSADHFARP
chr_400	GO:0008152;GO:0009987;GO:0044237;GO:0019752;GO:0044249;GO:0044281;GO:0044283;GO:1901576;GO:0044710;GO:0044711;GO:0071704;GO:0009058;GO:0043436;GO:0006082;GO:0046394;GO:0016053;GO:0044238;GO:0006807;GO:1901362;GO:1901360;GO:0006520;GO:0006725;GO:0009072;GO:0009073;GO:0008652;GO:1901564;GO:1901566;GO:0019438;GO:0043650;GO:0043648;GO:0009423;GO:0046417;GO:0016829;GO:0003824;GO:0003856;GO:0016838;GO:…	GO:0003674;GO:0005575;GO:0005622;GO:0005623;GO:0005737;GO:0008150;GO:0009058;GO:0016829;GO:0044281	TTGCGAATCATGTCACGCCCGATTGATTCCGCCGCATCCGATCCCGCCACCGACCCGCCCGCCGCCGACGAGCGGGAAACCCCGTTCCTGTCTCTCGACCTGCTCACGGGGGCGCAGGCGGCAGCCGCGGCGCCGGACCCGGGCGCGCGCAGCATCGTGCTGGTCGGCCTGATGGGCGCCGGCAAGACGACGATCGGCCGGCGCCTGGCGACCCGGCTGGGCATGCCGTTCGTCGATGCCGATGTCGAGATCGAGCGGGCGGCGGGCTGTTCCATCGCCGACCTGTTCCGCCGGTATGGCGAGGCCGAGTTCCGCAAGGGCGAGCATCGCGTCATCCGGCGGATCCTCGATGGCGGGCCGCTGATCCTGGCGACCGGGGGCGGCGCGTTCATGGATCCG…	LRIMSRPIDSAASDPATDPPAADERETPFLSLDLLTGAQAAAAAPDPGARSIVLVGLMGAGKTTIGRRLATRLGMPFVDADVEIERAAGCSIADLFRRYGEAEFRKGEHRVIRRILDGGPLILATGGGAFMDPATRAVIRDRGVSVWLRCPLPVLVRRVQGRTHRPLLNGGNPRDILAALIDIRHPIYAEADITVDCGEESVEQSAAAVITALTPGKPPHIVPVRLDRWQYDVTIGTDLLRHAGRLLAPVLPQRRVVIVTDETVAALHLPRLLEGLTGGLTGGLTGDLAGDPAEGPIRTDVIVIGAGEASKTLAEYERVTNRLLELGVERGTTVIALGGGVVGDLAGFAAATTLRGLPFVQIPTTLLSQVDSSVGGKTGINTPFGKNLLGAFHQPIAVL…
chr_401	GO:0031975;GO:0016021;GO:0016020;GO:0044464;GO:0019867;GO:0005623;GO:0030312;GO:0071944;GO:0030313;GO:0044425;GO:0009279;GO:0044462;GO:0031224;GO:0005886	GO:0005575;GO:0005623;GO:0005886;GO:0030312	ATGCGTCTCCGTACGGCATTACTGGCCACCACGCTGATGGCGGCTGCTCCGGTTGCTGCGAATGCGACCATCATCACCGGTCCCTATGTCGACCTGGGCGGCGGCTACAACCTGGTTCAGAACCAGCATGGCCGTTTCGCCAACGACCCGATGCCCGGCCAGATCAGCTCATCCCAGTACCGCCACAAGGACGGCTTCACCGGCTTCGGTGCGTTCGGCTGGGGCTTCGGTAACGGCCTGCGCGTCGAACTCGAGGGCGTCTACAACTATTCCGAGATCAGCCACCGCAGCTTCACTGCCGTGCCGGGCTCGACCTCGGGCAACGACCAGTCCTATGGCGGCCTGGTGAACGTCCTGTATGACATCGACCTGAAGCAGTTCGGCATCGACGTGCCCATC…	MRLRTALLATTLMAAAPVAANATIITGPYVDLGGGYNLVQNQHGRFANDPMPGQISSSQYRHKDGFTGFGAFGWGFGNGLRVELEGVYNYSEISHRSFTAVPGSTSGNDQSYGGLVNVLYDIDLKQFGIDVPITPFVGVGAGYLWQHYSPTTTAYMNGDVSRLGGTNGGFAYQGIVGAAYDIPGVPGLQVTAQYRMLGQTFSSGSYTLTTWDQMGKHSGNANFDDRFNHQFILGLRYAFETAPPPPPPAPVVVPPAPTPARTYLVFFDWDRSDLTARAREIVAEAAQASTHVQTTRIEVNGYTDNSAAHPGPRGQKYNMGLSVRRAQSVKAELIRDGVPANAIDIHGYGESHPLVPTGPNTREPQNRRVEIILH
chr_402	GO:0044238;GO:0051234;GO:0005975;GO:0005976;GO:0006810;GO:0000271;GO:0016051;GO:0071704;GO:0009058;GO:0009059;GO:0008152;GO:0044723;GO:1901576;GO:0043170;GO:0051179;GO:0044425;GO:0016021;GO:0016020;GO:0031224	GO:0005575;GO:0005975;GO:0006810;GO:0008150;GO:0009058	ATGACCGAGGCCATGCCCGCCACCATCGAGCCCCCCTCCCAAACCGGCGCCCAGCCGCCCGGCCCGACCGGGACCGCCGCCTGGCGCGCCAGGCTGGTTCCATTCGTGAAGTTCGGAATGGTCGGGACGCTGGGCCTGGGCTGGGATACCGCCAGCGTCTATGGGCTGCGCCCTCTGATCGGCCTGACCGGGGCGACGATCGCGGCCTATTTCATCGCCGCGACGCTCAACTGGCTGCTGAACCGCCACTGGACATTCCGCCACGTCGCGCACGCCGATCCCGTCCTGGTGCAGTGGGCGCGGTTCCTGCTGGCCAATGCGCTGGGCTTCGTCCTGAATCGCGGCATGGTCTTCACCTTGTTCATGACCATGCCCATATGCCGGACCATTCCGGCCCTC…	MTEAMPATIEPPSQTGAQPPGPTGTAAWRARLVPFVKFGMVGTLGLGWDTASVYGLRPLIGLTGATIAAYFIAATLNWLLNRHWTFRHVAHADPVLVQWARFLLANALGFVLNRGMVFTLFMTMPICRTIPALALAAGSLAGLFANFNLSRRVVFRHRPDAPAPDALVPDALVPDALVPDALAPDAPAGQGQPG
chr_403	GO:0019752;GO:0090304;GO:0044249;GO:0034641;GO:0006807;GO:0044281;GO:0034645;GO:0034660;GO:1901360;GO:0006139;GO:0044710;GO:0044260;GO:0006520;GO:0071704;GO:0010467;GO:0044267;GO:0009987;GO:0006725;GO:0009058;GO:0009059;GO:0008152;GO:0043436;GO:0046483;GO:0016070;GO:0044238;GO:1901564;GO:0006082;GO:0019538;GO:0044237;GO:0043170;GO:0006399;GO:0043038;GO:0043039;GO:0006419;GO:0006418;GO:1901576;GO:…	GO:0003674;GO:0003723;GO:0005575;GO:0005622;GO:0005623;GO:0005737;GO:0006412;GO:0008150;GO:0009058;GO:0016874;GO:0034641;GO:0043167;GO:0044281	ATGCCCACAACCAACGATATCCGCGCGGCCTTTCTCGATTACTTTGCGGCGAACGGCCACCAGATCGTGCCGTCCTCGTCGCTGGTGCCGCGCAACGACCCGACCCTGCTGTTCACCAACGCCGGAATGGTGCAGTTCAAGAACGTCTTCACCGGCCAGGAGACGCGTCCCTATTCCCGCGCCACCACGGCGCAGAAGGTCGTGCGCGCCGGCGGCAAGCATAACGACCTGGACAATGTCGGCTATACCGCCCGCCATCACACATTCTTCGAAATGATGGGCAATTTCTCGTTCGGCGACTATTTCAAGGCCGAGGCGATCGAATTCGCCTGGACGCTGATCACCCGCGATTTCGGTCTGAAGCCCGAGCGGCTGCTGGCCACCGTCTATGCCGAGGAC…	MPTTNDIRAAFLDYFAANGHQIVPSSSLVPRNDPTLLFTNAGMVQFKNVFTGQETRPYSRATTAQKVVRAGGKHNDLDNVGYTARHHTFFEMMGNFSFGDYFKAEAIEFAWTLITRDFGLKPERLLATVYAEDEEAAGLWRKITGLSDDRIIRIATADNFWRMGDTGPCGPCSEIFYDHGPDVPGGPPGSPDEDGDRFVEIWNLVFMQFFEDPPGVRAPLPRPSIDTGMGLERFAAILQGKRDNYDTDTMRALILASADATGQDPDGPFRASHRVVADHLRSTSFLIADGVLPSKDGRGYVLRRIMRRAMRHLHMMGTKETVFHKLVPTLVRQMGAAYPELVQAEGLIRETMRGEEERFKAMLERGLALLEDETGRLGDGRPLPGDVAFKLYDTFGFPL…
chr_404	GO:0008152;GO:0015976;GO:0044699;GO:0043169;GO:0046872;GO:0046914;GO:0016835;GO:0016829;GO:0043167;GO:0003824;GO:0005488;GO:0004089;GO:0016836;GO:0008270	GO:0003674;GO:0006810;GO:0008150;GO:0016829;GO:0043167	ATGACCGATACGGATGCAAGGACCACCCTGATCTCGCTGCTGCATGGCGTCGAGAAATTCAACCGGGAGGTCTTCCCCCAGAATCGCGAACTGTTCGCCGAACTGGCCGGCCAGCAATCGCCCAGCACGCTGTTCATCGCCTGCGCCGACAGCCGGGTGAACCCCAGCATGATCACCCAGACGCAGCCCGGCGACCTGTTCGTGCTGCGCAATATCGGCAACATCGTCCCGGCCTATGGCGAGATGCTGGGCGGCGTGTCCTCGGCGATCGAATATGCGGTGCTGGCGCTGGGCGTGTCGCACATCATCGTGTGCGGCCATTCCGATTGCGGCGCGATGAAGGCGCTGCTGGACCCCGACCCGACCAAGCTGGCCAAGATGCCGACCGTCGCGTCGTGG…	MTDTDARTTLISLLHGVEKFNREVFPQNRELFAELAGQQSPSTLFIACADSRVNPSMITQTQPGDLFVLRNIGNIVPAYGEMLGGVSSAIEYAVLALGVSHIIVCGHSDCGAMKALLDPDPTKLAKMPTVASWLRNAEAARAVAGALQATDAGPQSVRSLAEQNVLLQIAHLRTHPAVAAALARNELILQGWFYDIASGEVVVLDEATRSSIHVDEAIARLLGAGQAAAPATA
chr_405	GO:0008152;GO:0090304;GO:0090305;GO:0034641;GO:0006807;GO:0006139;GO:0071704;GO:1901360;GO:0006725;GO:0009987;GO:0046483;GO:0044238;GO:0044237;GO:0043170;GO:0016787;GO:0003824;GO:0004527;GO:0016788;GO:0004518;GO:0004519	GO:0003674;GO:0008150;GO:0034641	TTGGCCGCGTCCTGGGCAGCACCCAAGGCGGCGGCCGGCACGATCAAGATCTCGACCTGGAACCTGGAATGGCTGACGGCGCGCCCGGCGGGCGACGCCGCCCTGCCGCCCGATCTCGTGCCGCGCGGCACGGCCGATCTGCGCCTGCTGGCATCCTATGCCGCCCGGCTGGACGCCGACGTGATCGGATTGCAGGAGGTCGACGGCCCGGCCATGGCGGCCAGGCTGTTTCCCGCCGACCGCTACCGGATCGTCATGACCGGCGACGCCGTCGTGCAGCGCACCGGCCTGGCCGTCCGGCTGGGGCTGGCGGTCACGCGCCACCCCGACCTGACGGCGCTGGACGTCGCCCCGCCCGGCGCGCCGCACAGGCTGCGGTCGGGGCTGGACGTCACGATC…	LAASWAAPKAAAGTIKISTWNLEWLTARPAGDAALPPDLVPRGTADLRLLASYAARLDADVIGLQEVDGPAMAARLFPADRYRIVMTGDAVVQRTGLAVRLGLAVTRHPDLTALDVAPPGAPHRLRSGLDVTISDGTAELRILVVHLKAGCRDAPPADPRPACRTLRRQMAVLDDWIAQRQDEGVPFVLMGDFNRDLTPRDPYFRAWQGDGPLTLATALHASPCWGGAYFIDHVLLGNRGRDWLVADSLRVLTYDQQDPAWAARLSDHCPVSVRLRMP
chr_406	GO:0008152;GO:0044710;GO:0055114;GO:0016491;GO:0003824	GO:0003674;GO:0008150;GO:0016491	ATGGAACAACGCTCTCTCGGCCGCTCGGGCCTGCGCGTCTCCGCCGTCGGGCTGGGCTGCAACAATCTGGGCGGACGGATCGGGCTGGAGGAATCCCGCGCCGTCGTCCACCAGGCGCTGGACAGCGGGATCACGCTGTTCGACGTCGCCGACGTCTATGGCCGGCGCGAGGCCCATTACGGCGCGTCCGAGGAAACGCTGGGGGCGCTTCTGGGAGCGCGGCGCGACGACATCGTGCTGGCGACCAAGTTCGGCATGCCGATGGACGCCGAGGGCCGCAGCCAGGGGGCCTCGCGCCGCTATATCCGCACCGCCGTCGAGGCCAGCCTGCGGCGCCTGCGCACCGACCGCATCGATCTGTACCAGATCCACACCCCCGACCCCGCCACCCCGATCGAG…	MEQRSLGRSGLRVSAVGLGCNNLGGRIGLEESRAVVHQALDSGITLFDVADVYGRREAHYGASEETLGALLGARRDDIVLATKFGMPMDAEGRSQGASRRYIRTAVEASLRRLRTDRIDLYQIHTPDPATPIEETLRALDDLIRDGKVLYAGCSNFPAWQVADAHHVARAAGLNGLVSCQDELSLLARGAERDLIPAMRRYGLGLLPYFPLASGVLTGKYRRDTPLPAGSRLTAWTHLRDRYLTDANWALLDRLEAVARDFGRTLTELAFGWLLAQDVVASVIAGATRPEQVAANVAAAARKLTGAERDAIAAALSA
chr_407	-	-	ATGGCGGATATCCAGGATGATCGCCCCCCGCATGGTCGTCCCCCGCATGATCGCTCCTGGGCGCCGCTGCGCGACGTCATTCAGTTGATGGGCGCCATCCTGTTCGTGCTGGCCCTGCTGACGCTGGGCTGGCACGCGGCCCATGTTTCGGGCGTGTGGGTTTCGGGTGGCCGGCTGGGCTGA	MADIQDDRPPHGRPPHDRSWAPLRDVIQLMGAILFVLALLTLGWHAAHVSGVWVSGGRLG
chr_408	-	-	ATGACCCTGTCCCGACGCGCCTTCCAATCGTTCCTCGCCGCGATGGGCCTTTCCCTGACCGGCCGCGCCGCGCATGCCGCGGGCCCTTCGGCGCGCGACATCGATTCCTTCATGCTGCCGCGCAATGACTGGGTGCCCAACAACGACCATCTGCCGGTCCTCTATTACCGCAATGCCGTGGCCTTGCGCGGGAACGACCCGGCATCGGGGTTCGAGGACCTGTTCACCGCCACGGGCTGGCCCCCGCAATGGCGCTGGAGCGTCTATACGTTTCATCATTTCCACTCCACGGCGCACGAGGTGCTGGGGGTGGCGTCCGGCAGCGCGCGGCTGATGCTGGGCGGCCCGGGCGGCCGGATCGTGGATGTCCGCGCGGGCGACGTCGTGCTGCTGCCGGCC…	MTLSRRAFQSFLAAMGLSLTGRAAHAAGPSARDIDSFMLPRNDWVPNNDHLPVLYYRNAVALRGNDPASGFEDLFTATGWPPQWRWSVYTFHHFHSTAHEVLGVASGSARLMLGGPGGRIVDVRAGDVVLLPAGTGHRNLGSDDDFLVVGAYPPDQHWDIRRSALDSAELARMNHVPFPASDPVGGANGPLPALWHQS
chr_409	GO:0044710;GO:0055114;GO:0008152;GO:0003824;GO:0016491	GO:0003674;GO:0008150;GO:0016491	ATGACCCGCAGATTTTTCCCCTTGCATCGTCGCAGCCTGCTGGCGGCCCTGCCCGCCCTGCTCCTTCCCTCCGTCCCGCGCGCCGCCGCGCCGCTGCGCATCGGCGCGATCGGCGCCGGCCATGTCGGCAGCACCCTGGGCGGGCTGTGGCTGAAGGCCGGGCATCCGGTGATGTTCTCGGCCCGCGACCTGGCCTCGGCCCAGGCGGTGGCGTCCGATCTCGGCCCGCTCGCCCGCGCCGGCACGCCGGAACAGGCCGCCGGCTTCGGCGACGTCGTGCTGCTGGCGGTGCCGTACGGCGCGCTGCCGGCGCTGGGCCCGGCGCTGCGCGGCATCCTGCAGGGCAAGGTGGTGATCGACGCCTGCAACCCCTATCCCTGGCGCGACGGCGACATCGCC…	MTRRFFPLHRRSLLAALPALLLPSVPRAAAPLRIGAIGAGHVGSTLGGLWLKAGHPVMFSARDLASAQAVASDLGPLARAGTPEQAAGFGDVVLLAVPYGALPALGPALRGILQGKVVIDACNPYPWRDGDIARTAQQQGAGAVTQSLFPGAHVVRAFNSEDMSTIDAEAHRLPPRLGIPYAGDDAQAKQVVRGLIVDAGFDPVDAGPLSAARAFQPGGPGFEADLNAAQLRGRLGL
[truncated: 3,411 more rows]

## Sheet: Table S2
Table S2 937 genes annotation implicated in cellular nitrogen metabolic processes
GeneID	GO_ID	GOslim	Function class	Fasta	Protein
[truncated: 937 more rows]

## Sheet: Table S3
Table S3 928 genes annotation involved in biosynthetic processes
GeneID	GO_ID	GOslim	Function class	Fasta	Protein
[truncated: 928 more rows]

## Sheet: Table S4
Table S4 695 genes annotation participating in small molecule metabolic processes
GeneID	GO_ID	GOslim	Function class	Fasta	Protein
[truncated: 695 more rows]

## Sheet: Table S5
Table S5 612 genes annotation associated with transport responses were identified
[truncated: 613 more rows]

## Sheet: Table S6
Table S6 Gene annotation and function prediction of Non-supervised Orthologous Groups (eggNOG /COG)
[truncated: 3,332 more rows]
